# Supplementary material for: Recruitment of plasma cells from IL-21-dependent and IL-21-independent immune reactions to the bone marrow
Source: Nat Commun. 2024 May 17;15:4182. doi: 10.1038/s41467-024-48570-0 (PMC11099182; doi:10.1038/s41467-024-48570-0)
Supplement: Supplementary file 6 — Source Data [file 41467_2024_48570_MOESM6_ESM.xlsx]

## Sheet: Cover
	Recruitment of plasma cells from IL21-dependent and IL21-independent immune reactions to the bone marrow
	Marta Ferreira-Gomes et al.
	Corresponding author: Mir-Farzin Mashreghi, mashreghi@drfz.de
		Source Data
	Next Generation Sequencing data sets generated during the current study are not featured in this file, but available in the GEO repository under accession number GSE253862 [https://www.ncbi.nlm.nih.gov/geo/query/acc.cgi?acc=GSE253862].

## Sheet: All data related UMAP Figure 1a
Figure 1 - Transcriptional and functional heterogeneity of BMPC. a) Bone marrow plasma cells (BMPC; CD138high CD38high or CD38high CD27high) from 8 patients undergoing total hip replacement surgery were isolated and sorted by FACS for single-cell sequencing (gating strategy in Supplementary Figure 1a). Amplified area: UMAP representation of remaining 38235 plasma cells after exclusion of contamin…
Figure 2 - BMPC are clonally diverse and present different mutation rates between CD19high and CD19low compartments. b) Mutation rates in the framework regions FR1-3 (left) and in the CDR1-3 regions (right) of the heavy and light chain rearrangements across BMPC clusters. d) Violin plot depicting the mutation rates in the V gene of the BCRs of BMPC per cluster. Statistical significance between cl…
Figure 3 - Type and timing of B cell activation imprints on BMPC subsets. e) Density plots of BMPC significantly enriched in gene signatures from peripheral blood ASC isolated at different time points after vaccination as identified by Gene Set Enrichment Analysis (GSEA).
Figure 4 - Follicular immune responses involving IL-21 leads to downregulation of CD19 in ASC. b) Density plots of BMPC with significant enrichment identified by GSEA of gene signatures from ex vivo-differentiated plasmablasts.
Supplementary Figure 1 - Isolation and analysis of bone marrow plasma cells. d) UMAP representation of the expression levels of selected surface proteins (CITE-Seq) by the analysed BMPC. Colour gradient represents the expression levels of the indicated genes. f) UMAP representation of the expression levels of selected genes by the analysed BMPC. Colour gradient represents the expression levels of…
Supplementary Figure 4 - GSEA of peripheral blood ASC gene sets onto BMPC show imprinting of BMPC by the immune response from which they originated. c) Density plots of BMPC with significant enrichment identified by GSEA of gene signatures from SARS-CoV-2 spike-specific peripheral blood ASC (public clones) at different time points after BNT vaccination. See Figure 1a for original UMAP projection.…
	Figure 1a				Figure 1c						Figure 1e	Figure 1g										Figure 2b		Figure 2d	Figure 2e		Figure 3e											Figure 4b						Supplementary Figure 1d					Supplementary Figure 1f
	Coordinates				Gene Expression							Significant NES Scores										Mutation Rate		Mutation Rate			Significant NES Scores											Significant NES Scores						Protein Expression					Gene Expression
Barcode	UMAP_1	UMAP_2	Cluster	Donor	PRDM1	SDC1	XBP1	IRF4	IGJ	CD19	Isotype	IFN alpha signalling	Cell cycle	PD1 signalling	Translation	Oxidative Phosphorilation	STAT5 signalling	STAT3 signalling	TNF alpha signalling	Hypoxia	Glycolysis	Framework	CDR	V-gene	Spike-specific	Tetanus-specific	BNT - d7	BNT - d14	BNT/BNT - d7	BNT/BNT - 7mo	BNT/BNT/BNT - d7	AZ - d7	AZ - d14	AZ/BNT - d7	COVID-19/BNT - d7	DTP - d7	DTP - 6mo	12h, IL-6+IL-21	12h, IL-6+IL-21+IFNa	12h, IL-6+IL-21+IFNa+TGFb	24h, IL-6+IL-21	24h, IL-6+IL-21+IFNa	24h, IL-6+IL-21+IFNa+TGFb	HLA-DR	CD95	CD71	CD21	CD40	FAS
AAACCTGAGACGCAAC-1	-3.95608	-0.619431	6	553	2.0221	0.970225	3.24174	NaN	6.6584	NaN	IGHG1	NaN	NaN	NaN	NaN	NaN	NaN	NaN	NaN	NaN	NaN	0.0398323	0.217949	0.0612613	NA	NA	NaN	1.05548	NaN	NaN	NaN	NaN	NaN	NaN	NaN	NaN	NaN	NaN	NaN	NaN	NaN	NaN	NaN	NaN	8	4	0	0	NaN
AAACCTGCAAGCGATG-1	1.28336	5.31765	9	553	1.00764	1.00764	4.20599	1.00764	6.15762	1.00764	IGHG1	1.4869	NaN	1.50769	NaN	1.39695	NaN	1.43388	NaN	NaN	NaN	0.0356394	0.09375	0.0366492	NA	NA	NaN	1.03892	NaN	NaN	NaN	1.07982	1.12685	NaN	1.06484	NaN	NaN	NaN	NaN	NaN	NaN	1.29322	NaN	NaN	28	55	0	0	NaN
AAACCTGCAGCTGGCT-1	0.509888	-1.3691	4	553	2.13698	NaN	2.76931	NaN	7.15239	NaN	IGHA2	NaN	NaN	NaN	NaN	NaN	NaN	NaN	NaN	NaN	NaN	0.048218	0.24359	0.0738739	NA	NA	NaN	NaN	NaN	1.35943	NaN	NaN	NaN	NaN	NaN	NaN	NaN	NaN	NaN	NaN	NaN	NaN	NaN	NaN	40	8	0	0	NaN
AAACCTGCATAGAAAC-1	-1.14474	-1.75557	1	553	1.14319	NaN	2.62615	NaN	6.38499	NaN	IGHA1	NaN	NaN	NaN	1.49305	NaN	NaN	NaN	NaN	NaN	NaN	0.0230608	0.166667	0.0396396	NA	NA	1.15876	1.10237	1.21097	NaN	NaN	NaN	NaN	NaN	1.07718	NaN	NaN	NaN	NaN	NaN	1.1638	NaN	NaN	NaN	29	2	0	0	NaN
AAACCTGGTACATCCA-1	1.94904	-1.26084	4	553	1.31025	1.31025	2.21061	NaN	6.61761	NaN	IGHM	NaN	NaN	NaN	NaN	NaN	NaN	NaN	NaN	NaN	NaN	0.0125786	0.0266667	0.0144928	NA	NA	NaN	NaN	NaN	NaN	NaN	1.06695	1.10754	NaN	NaN	NaN	NaN	NaN	NaN	NaN	NaN	NaN	NaN	NaN	42	4	0	0	NaN
AAACCTGGTTACAGAA-1	-2.6906	1.39402	0	553	1.1193	2.22471	4.82641	NaN	NaN	NaN	IGHG1	NaN	NaN	NaN	NaN	NaN	NaN	NaN	NaN	NaN	NaN	0.0377358	0.2	0.0543478	NA	NA	1.04325	NaN	1.20391	NaN	NaN	NaN	NaN	NaN	1.08653	NaN	NaN	NaN	NaN	NaN	NaN	NaN	1.31055	NaN	3	11	0	0	NaN
AAACCTGGTTATGCGT-1	-0.333949	2.33678	0	553	NaN	2.30898	3.73262	NaN	NaN	NaN	IGHG3	NaN	NaN	NaN	NaN	NaN	NaN	NaN	NaN	1.30187	1.29808	NaN	NaN	NaN	NA	NA	NaN	NaN	NaN	NaN	NaN	NaN	NaN	NaN	NaN	NaN	NaN	NaN	NaN	NaN	NaN	NaN	NaN	NaN	70	13	0	0	NaN
AAACCTGGTTCGTGAT-1	-0.0640093	2.53568	0	553	1.54631	NaN	3.96495	NaN	1.54631	NaN	IGHG1	NaN	NaN	NaN	NaN	NaN	NaN	NaN	NaN	NaN	NaN	NaN	NaN	NaN	NA	NA	NaN	NaN	NaN	NaN	NaN	NaN	NaN	NaN	NaN	NaN	NaN	NaN	NaN	NaN	NaN	NaN	NaN	NaN	3	7	0	0	NaN
AAACCTGTCGGCTTGG-1	-1.91411	2.24066	0	553	2.15499	3.27434	4.92942	NaN	NaN	NaN	IGHG1	NaN	NaN	NaN	NaN	NaN	NaN	NaN	NaN	NaN	NaN	0.0964361	0.177083	0.108202	NA	NA	NaN	1.05089	NaN	1.12304	1.37756	1.07614	1.12644	NaN	1.20626	NaN	NaN	NaN	NaN	NaN	NaN	NaN	NaN	NaN	11	20	0	0	NaN
AAACCTGTCTTTAGTC-1	-2.91083	-0.0574818	1	553	1.75958	2.36274	3.89386	1.22525	NaN	NaN	IGHG1	NaN	NaN	NaN	NaN	NaN	NaN	NaN	1.33198	NaN	NaN	NaN	NaN	NaN	NA	NA	1.18306	1.03746	NaN	NaN	NaN	1.06053	1.07157	NaN	1.12663	NaN	NaN	NaN	NaN	NaN	NaN	NaN	NaN	NaN	5	3	0	0	NaN
AAACGGGAGAGCTATA-1	0.98632	-3.02334	0	553	1.91897	NaN	2.53591	NaN	NaN	NaN	IGHG1	NaN	NaN	NaN	NaN	NaN	NaN	NaN	NaN	NaN	NaN	0.0780591	0.22619	0.100358	NA	NA	NaN	NaN	NaN	NaN	NaN	NaN	NaN	NaN	NaN	NaN	NaN	NaN	NaN	NaN	NaN	NaN	NaN	NaN	7	4	0	1	NaN
AAACGGGAGCAATCTC-1	-4.51213	0.151711	6	553	1.24832	NaN	2.91188	NaN	NaN	NaN	IGHG2	NaN	NaN	NaN	NaN	NaN	1.34322	NaN	1.71751	1.38508	NaN	NaN	NaN	NaN	NA	NA	NaN	1.06193	NaN	NaN	NaN	1.08988	1.09339	NaN	1.2724	NaN	NaN	NaN	NaN	NaN	NaN	NaN	NaN	NaN	3	0	0	0	NaN
AAACGGGCACCACCAG-1	-4.21233	0.61954	6	553	NaN	2.31821	3.93898	NaN	4.06448	NaN	IGHA2	NaN	NaN	NaN	NaN	NaN	NaN	1.2448	1.41382	NaN	NaN	0.0377358	0.115385	0.0468468	NA	NA	1.06059	1.06364	NaN	NaN	NaN	1.076	NaN	NaN	NaN	NaN	NaN	NaN	NaN	NaN	NaN	1.57057	NaN	NaN	44	7	0	0	NaN
AAACGGGCACTGCCAG-1	-2.41757	4.62462	8	553	NaN	1.24637	3.64193	2.13216	NaN	1.24637	IGHG1	NaN	NaN	NaN	NaN	NaN	NaN	NaN	NaN	NaN	NaN	0.0880503	0.217949	0.0972973	NA	NA	NaN	NaN	NaN	NaN	1.03042	NaN	NaN	NaN	NaN	NaN	NaN	NaN	1.4903	NaN	NaN	NaN	NaN	NaN	77	11	0	0	NaN
AAACGGGCAGACGTAG-1	0.983613	2.99711	0	553	NaN	NaN	3.1947	2.33806	5.14656	NaN	IGHG1	NaN	NaN	NaN	1.65633	NaN	NaN	NaN	NaN	NaN	NaN	0.048218	0.135417	0.061082	NA	NA	NaN	1.03402	NaN	NaN	NaN	NaN	NaN	NaN	1.61867	NaN	1.13795	NaN	NaN	NaN	NaN	NaN	NaN	NaN	79	17	0	0	NaN
AAACGGGCATGTAGTC-1	1.3566	4.6698	0	553	NaN	1.49735	4.03454	2.43444	NaN	NaN	IGHG1	NaN	NaN	1.55822	NaN	NaN	NaN	NaN	NaN	NaN	NaN	0.179325	0.426667	0.196721	NA	NA	NaN	NaN	NaN	NaN	1.25709	1.0455	NaN	NaN	1.12383	NaN	NaN	NaN	NaN	NaN	NaN	NaN	NaN	NaN	46	16	0	0	NaN
AAACGGGGTCTCAACA-1	0.812516	4.72566	0	553	0.951786	0.951786	4.1435	0.951786	4.23966	0.951786	IGHG2	NaN	NaN	NaN	NaN	NaN	NaN	NaN	NaN	NaN	NaN	NaN	NaN	NaN	NA	NA	NaN	NaN	NaN	NaN	NaN	1.07857	1.14223	NaN	1.15481	NaN	1.28077	NaN	NaN	NaN	NaN	NaN	NaN	NaN	175	17	0	0	NaN
AAACGGGTCCTAGTGA-1	-2.79169	1.22962	8	553	NaN	1.21365	3.10421	NaN	NaN	NaN	IGHG1	NaN	NaN	NaN	NaN	NaN	NaN	NaN	NaN	NaN	NaN	0.0461216	0.2	0.067029	NA	NA	1.0348	NaN	NaN	1.35181	1.37357	NaN	NaN	NaN	NaN	NaN	NaN	NaN	NaN	NaN	NaN	NaN	NaN	NaN	27	27	0	0	NaN
AAAGATGAGGAGCGAG-1	1.95297	4.97842	9	553	1.94591	NaN	4.20469	1.09861	4.31749	NaN	NA	NaN	NaN	NaN	NaN	1.42051	NaN	NaN	NaN	NaN	NaN	NaN	NaN	NaN	NA	NA	NaN	NaN	NaN	NaN	NaN	1.05617	1.08203	NaN	1.26669	NaN	1.05663	NaN	NaN	NaN	NaN	NaN	NaN	NaN	167	151	0	0	NaN
AAAGATGAGTAGATGT-1	-2.01886	2.67513	0	553	1.60672	1.09635	3.36402	NaN	NaN	NaN	IGHA1	NaN	NaN	NaN	NaN	NaN	NaN	NaN	1.40671	1.41174	NaN	0.0419287	0.115385	0.0486486	NA	NA	NaN	NaN	1.04772	NaN	NaN	NaN	NaN	NaN	NaN	NaN	NaN	NaN	1.40315	NaN	NaN	NaN	1.38803	NaN	145	11	0	0	NaN
AAAGATGAGTGGGTTG-1	2.83306	2.29863	5	553	1.19213	NaN	2.69223	2.52337	5.54379	1.19213	IGHM	NaN	NaN	NaN	NaN	NaN	NaN	NaN	NaN	NaN	NaN	NaN	NaN	NaN	NA	NA	1.12637	1.08419	NaN	NaN	NaN	NaN	NaN	1.0881	1.17673	NaN	NaN	NaN	NaN	NaN	NaN	NaN	NaN	NaN	8	22	0	0	NaN
AAAGATGCAAGCTGAG-1	-1.20658	1.21383	0	553	1.20458	NaN	4.41567	NaN	1.73532	NaN	IGHG1	NaN	NaN	NaN	NaN	NaN	NaN	NaN	NaN	NaN	NaN	0.144654	0.402778	0.167577	NA	NA	1.02395	1.02729	1.03645	NaN	1.1749	1.07349	NaN	NaN	NaN	NaN	1.0791	NaN	NaN	NaN	NaN	NaN	NaN	NaN	4	1	0	0	NaN
AAAGATGCACGGTAGA-1	-3.56195	3.96529	8	553	1.21431	2.99292	4.09767	1.21431	NaN	NaN	IGHG2	1.42344	NaN	NaN	NaN	NaN	1.35293	1.30513	1.19551	1.4166	1.37961	0.0293501	0.0752688	0.0350877	NA	NA	NaN	NaN	1.28116	NaN	NaN	NaN	1.08273	NaN	NaN	NaN	NaN	NaN	1.64084	1.12848	NaN	1.44936	1.17072	NaN	3	2	0	0	NaN
AAAGATGGTACAGTTC-1	0.413817	3.46239	0	553	1.12041	1.97385	4.10952	NaN	NaN	NaN	IGHG1	NaN	NaN	NaN	1.41874	NaN	NaN	NaN	NaN	NaN	NaN	0.067086	0.2	0.0778986	NA	NA	NaN	NaN	NaN	NaN	NaN	1.0309	NaN	NaN	NaN	NaN	NaN	NaN	NaN	NaN	1.46562	NaN	1.31996	NaN	52	8	0	0	NaN
AAAGATGGTGGCAAAC-1	0.981014	-1.48735	4	553	1.99899	NaN	2.25222	NaN	7.17231	NaN	NA	NaN	NaN	NaN	NaN	NaN	NaN	NaN	NaN	NaN	NaN	NaN	NaN	NaN	NA	NA	1.04735	1.08918	1.35103	NaN	NaN	1.06473	1.10762	NaN	1.05212	NaN	NaN	NaN	NaN	NaN	NaN	1.31867	NaN	NaN	85	6	0	0	NaN
AAAGATGGTGTTTGTG-1	-0.632939	3.93453	0	553	1.9191	1.9191	3.86112	NaN	NaN	NaN	IGHA1	NaN	NaN	NaN	NaN	NaN	NaN	NaN	NaN	NaN	NaN	0.0943396	0.208333	0.102004	NA	NA	NaN	NaN	NaN	NaN	1.30816	1.09845	NaN	NaN	NaN	NaN	NaN	NaN	NaN	NaN	NaN	NaN	NaN	NaN	18	24	0	0	NaN
AAAGCAAAGGCGTACA-1	-0.036557	1.71321	0	553	1.22763	NaN	3.54915	NaN	NaN	NaN	NA	NaN	NaN	NaN	1.5819	NaN	NaN	NaN	NaN	NaN	NaN	NaN	NaN	NaN	NA	NA	NaN	NaN	NaN	NaN	NaN	NaN	NaN	NaN	NaN	NaN	NaN	NaN	NaN	NaN	NaN	NaN	NaN	NaN	14	16	0	0	NaN
AAAGCAAAGGTTCCTA-1	-2.41732	-1.51772	1	553	1.75839	1.75839	3.54448	NaN	4.07136	NaN	NA	1.52761	NaN	NaN	NaN	NaN	NaN	NaN	NaN	NaN	NaN	NaN	NaN	NaN	NA	NA	1.20097	1.06898	1.322	NaN	NaN	NaN	NaN	NaN	NaN	NaN	NaN	NaN	1.51033	1.52736	NaN	1.69848	1.24969	NaN	5	1	0	0	NaN
AAAGCAACAGATGGGT-1	-2.52143	2.4996	0	553	NaN	1.72198	4.37103	1.19325	2.83818	NaN	IGHG1	NaN	NaN	NaN	NaN	NaN	NaN	NaN	NaN	NaN	NaN	0.0754717	0.133333	0.0815217	NA	NA	NaN	NaN	NaN	NaN	NaN	NaN	NaN	NaN	NaN	NaN	NaN	NaN	NaN	NaN	NaN	NaN	NaN	NaN	4	39	0	0	NaN
AAAGCAAGTCCGTGAC-1	-3.4361	2.13767	6	553	NaN	1.64661	3.26332	1.64661	NaN	NaN	IGHG1	NaN	NaN	NaN	NaN	NaN	NaN	NaN	NaN	NaN	NaN	0.0377358	0.2	0.0561594	NA	NA	NaN	NaN	NaN	1.28837	NaN	NaN	NaN	NaN	1.00824	NaN	NaN	NaN	NaN	NaN	NaN	NaN	NaN	NaN	62	3	0	0	NaN
AAAGCAAGTTCGTTGA-1	1.1048	-1.43447	4	553	NaN	1.26999	2.41977	1.26999	6.67169	NaN	IGHM	NaN	NaN	NaN	NaN	NaN	NaN	NaN	NaN	NaN	NaN	NaN	NaN	NaN	NA	NA	1.03	NaN	NaN	NaN	NaN	1.06861	NaN	1.04899	NaN	NaN	NaN	NaN	NaN	NaN	NaN	NaN	NaN	NaN	7	2	0	0	NaN
AAAGCAAGTTTGCATG-1	-2.22666	0.428032	1	553	2.37018	2.37018	3.55385	NaN	NaN	1.23105	IGHG1	1.29574	NaN	NaN	NaN	NaN	NaN	1.29354	NaN	NaN	1.35355	NaN	NaN	NaN	NA	NA	NaN	NaN	NaN	NaN	NaN	1.05367	NaN	NaN	1.20867	NaN	NaN	NaN	1.34792	NaN	NaN	NaN	NaN	NaN	8	8	0	0	NaN
AAAGCAATCCTAGAAC-1	-3.0831	0.913732	0	553	NaN	2.60733	4.15597	1.25635	1.25635	NaN	IGHG1	NaN	NaN	NaN	NaN	NaN	NaN	NaN	NaN	NaN	NaN	0.0628931	0.213333	0.0742754	NA	NA	1.02234	1.06394	NaN	NaN	NaN	1.07618	NaN	NaN	NaN	NaN	NaN	NaN	NaN	NaN	NaN	NaN	NaN	NaN	4	18	0	0	NaN
AAAGTAGAGAGACTAT-1	-0.580418	4.48701	0	553	2.19566	1.99996	4.55634	1.7564	NaN	0.95443	IGHG1	NaN	NaN	NaN	NaN	NaN	NaN	NaN	1.43057	NaN	NaN	0.0607966	0.192308	0.0756757	NA	NA	NaN	1.03231	NaN	NaN	NaN	1.11319	NaN	NaN	1.12427	NaN	NaN	NaN	NaN	NaN	NaN	NaN	1.47661	NaN	28	11	0	0	NaN
AAAGTAGAGTGTCTCA-1	0.0732544	2.6529	0	553	3.00469	NaN	3.60991	NaN	NaN	1.22304	IGHG1	NaN	NaN	NaN	NaN	NaN	NaN	NaN	NaN	NaN	NaN	NaN	NaN	NaN	NA	NA	NaN	NaN	1.04238	NaN	1.1398	1.02619	1.05801	NaN	NaN	NaN	1.37499	NaN	NaN	NaN	NaN	NaN	NaN	NaN	2	6	0	0	NaN
AAAGTAGCACCTTGTC-1	-1.99977	1.47409	0	553	1.80395	3.27214	3.72782	2.78629	NaN	2.41118	IGHG4	NaN	NaN	NaN	NaN	NaN	NaN	NaN	NaN	NaN	NaN	0.081761	0.307692	0.104505	NA	NA	NaN	1.09608	NaN	NaN	NaN	1.07915	1.09933	NaN	NaN	NaN	NaN	NaN	NaN	NaN	NaN	NaN	NaN	NaN	1	0	0	0	NaN
AAAGTAGCACGCGAAA-1	0.365336	-1.36529	4	553	NaN	1.20605	3.28627	1.73705	7.62155	NaN	IGHM	NaN	NaN	NaN	NaN	NaN	1.2931	NaN	NaN	NaN	NaN	NaN	NaN	NaN	NA	NA	1.07294	1.08728	1.06171	1.36019	NaN	NaN	NaN	NaN	NaN	NaN	NaN	NaN	NaN	NaN	NaN	NaN	NaN	NaN	9	1	0	0	NaN
AAAGTAGCATCGGGTC-1	-1.26379	-1.72857	4	553	NaN	NaN	2.80007	NaN	5.10159	NaN	IGHG1	NaN	NaN	NaN	NaN	NaN	NaN	NaN	NaN	NaN	NaN	0.0566038	0.25641	0.0792793	NA	NA	NaN	1.09544	NaN	NaN	1.05128	NaN	NaN	NaN	NaN	NaN	NaN	NaN	1.20598	NaN	NaN	NaN	NaN	NaN	3	8	0	0	NaN
AAAGTAGCATTCTCAT-1	-1.86625	2.24159	0	553	2.6174	2.15409	2.93279	NaN	3.17221	1.26413	IGHA2	NaN	NaN	NaN	NaN	NaN	NaN	NaN	NaN	NaN	NaN	0.132075	0.202381	0.13369	NA	NA	1.08011	1.08805	1.0595	1.21843	NaN	NaN	NaN	NaN	NaN	NaN	NaN	NaN	NaN	NaN	NaN	NaN	NaN	NaN	7	3	0	0	NaN
AAAGTAGGTCGTTGTA-1	-0.414083	5.08773	0	553	2.23732	2.23732	2.87562	NaN	4.7481	NaN	IGHG1	NaN	NaN	NaN	NaN	NaN	NaN	NaN	NaN	NaN	NaN	NaN	NaN	NaN	NA	NA	NaN	NaN	NaN	NaN	NaN	NaN	NaN	NaN	NaN	NaN	NaN	NaN	NaN	NaN	NaN	1.5014	NaN	NaN	8	9	0	0	NaN
AAAGTAGTCAAGAAGT-1	0.35527	0.253	0	553	2.05744	NaN	2.41938	NaN	3.88735	NaN	IGHA1	NaN	NaN	NaN	NaN	NaN	NaN	NaN	NaN	NaN	NaN	0.0754717	0.28	0.0960145	NA	NA	1.19568	1.02589	1.24633	NaN	NaN	NaN	NaN	NaN	NaN	NaN	NaN	NaN	NaN	NaN	NaN	NaN	NaN	NaN	12	1	0	0	NaN
AAAGTAGTCACCGTAA-1	0.660011	1.18265	6	553	2.3737	1.23381	3.40822	2.3737	3.01917	NaN	IGHG1	NaN	NaN	NaN	NaN	NaN	NaN	NaN	NaN	NaN	NaN	NaN	NaN	NaN	NA	NA	NaN	NaN	NaN	NaN	NaN	1.04399	1.08848	NaN	NaN	NaN	NaN	NaN	NaN	1.27125	NaN	NaN	1.42862	NaN	4	9	0	0	NaN
AAAGTAGTCTATCCTA-1	-0.319855	0.922142	0	553	1.5111	2.28536	4.05191	NaN	4.89364	1.5111	IGHG1	NaN	NaN	NaN	1.48362	NaN	NaN	NaN	1.52145	NaN	NaN	0.0293501	0.0444444	0.031746	NA	NA	1.02741	1.0504	1.1406	NaN	NaN	1.05273	1.09244	NaN	1.1519	NaN	NaN	NaN	NaN	NaN	NaN	NaN	NaN	NaN	136	64	0	0	NaN
AAAGTAGTCTGAGGGA-1	-2.03814	-2.1255	1	553	NaN	1.36233	3.06044	1.67858	6.0559	NaN	IGHG1	NaN	NaN	NaN	1.49453	NaN	NaN	NaN	NaN	NaN	NaN	NaN	NaN	NaN	NA	NA	NaN	NaN	NaN	NaN	NaN	NaN	NaN	NaN	NaN	NaN	1.07444	1.203	NaN	NaN	1.28262	NaN	1.16005	NaN	9	2	0	0	NaN
AAATGCCAGAACTGTA-1	2.81009	0.362571	5	553	2.0468	0.987968	1.80127	0.987968	3.97517	1.47512	IGHG1	NaN	NaN	NaN	NaN	NaN	NaN	NaN	NaN	NaN	NaN	0.109015	0.347222	0.136612	NA	NA	NaN	1.0554	1.05096	NaN	NaN	1.09685	NaN	NaN	NaN	NaN	NaN	NaN	NaN	NaN	NaN	NaN	NaN	NaN	3	8	0	0	NaN
AAATGCCAGCACGCCT-1	0.392804	2.12127	0	553	1.02784	1.02784	2.1017	NaN	NaN	1.02784	IGHG1	NaN	NaN	NaN	NaN	NaN	NaN	NaN	NaN	NaN	NaN	0.0733753	0.146667	0.076087	NA	NA	1.02689	1.05733	NaN	NaN	NaN	1.08068	1.11975	NaN	NaN	NaN	NaN	NaN	NaN	1.40901	NaN	NaN	NaN	NaN	48	8	0	0	NaN
AAATGCCCAAGCCATT-1	-3.87072	1.49169	6	553	2.39181	1.34497	3.86762	NaN	NaN	NaN	IGHG1	NaN	NaN	NaN	NaN	NaN	NaN	NaN	NaN	NaN	NaN	0.0775681	0.213333	0.0905797	NA	NA	1.02994	1.05157	NaN	NaN	NaN	1.08983	1.09608	NaN	NaN	NaN	1.03103	NaN	NaN	NaN	NaN	NaN	NaN	NaN	134	27	0	0	NaN
AAATGCCCAAGGACAC-1	-2.54209	0.801124	0	553	1.03738	2.31344	3.57276	NaN	4.71967	1.5355	IGHG1	NaN	NaN	NaN	NaN	1.22643	NaN	1.08887	1.30072	1.08916	1.23921	0.0859539	0.24359	0.100901	NA	NA	NaN	NaN	NaN	NaN	NaN	NaN	NaN	NaN	NaN	NaN	NaN	NaN	NaN	NaN	NaN	NaN	NaN	NaN	5	3	0	0	NaN
AAATGCCCACAGAGGT-1	-1.43305	3.15345	0	553	1.82371	2.4327	3.6879	NaN	6.31291	NaN	IGHG1	NaN	NaN	NaN	NaN	NaN	NaN	1.27821	NaN	NaN	NaN	0.033543	0.226667	0.0525362	NA	NA	NaN	NaN	NaN	NaN	NaN	NaN	NaN	NaN	NaN	NaN	NaN	NaN	NaN	NaN	NaN	1.43419	NaN	NaN	30	11	0	0	NaN
AAATGCCCAGCCTTGG-1	0.44682	3.54157	0	553	2.21903	1.11501	4.03139	NaN	NaN	NaN	IGHG1	NaN	NaN	NaN	NaN	NaN	NaN	NaN	NaN	NaN	NaN	0.081761	0.291667	0.0965392	NA	NA	NaN	1.07481	1.18865	1.31259	NaN	1.09347	1.11718	NaN	NaN	NaN	NaN	1.16283	NaN	1.28526	NaN	1.18622	NaN	NaN	35	20	0	0	NaN
AAATGCCGTCTAGGTT-1	-2.46931	0.543217	1	553	1.50849	3.01354	4.04862	NaN	4.76351	NaN	IGHG4	NaN	NaN	NaN	NaN	NaN	NaN	NaN	NaN	NaN	NaN	0.0587002	0.08	0.0597826	NA	NA	NaN	NaN	NaN	NaN	NaN	NaN	NaN	NaN	NaN	NaN	NaN	NaN	NaN	1.30739	NaN	NaN	NaN	NaN	3	11	0	0	NaN
AAATGCCTCGTCCAGG-1	-0.164354	1.57926	0	553	1.81829	1.81829	3.74456	1.27554	NaN	NaN	IGHG1	NaN	NaN	NaN	NaN	NaN	NaN	NaN	NaN	NaN	NaN	0.0272537	0.111111	0.0364299	Spike-specific	NA	NaN	1.08918	NaN	NaN	NaN	1.08588	NaN	NaN	NaN	NaN	NaN	NaN	NaN	NaN	NaN	NaN	NaN	NaN	4	12	0	0	NaN
AAATGCCTCTAACGGT-1	-2.82835	-1.50833	1	553	1.71466	2.05824	3.34387	1.71466	5.06348	NaN	IGHG1	1.34656	NaN	NaN	NaN	NaN	1.31622	1.11267	1.51702	1.32448	1.16671	0.0649895	0.145833	0.0767888	NA	NA	NaN	1.09532	NaN	NaN	NaN	1.08491	1.10347	NaN	NaN	NaN	NaN	NaN	NaN	NaN	NaN	NaN	NaN	NaN	28	3	0	0	NaN
AAATGCCTCTCGCATC-1	1.9174	-1.47789	4	553	1.94113	NaN	2.93915	1.38211	6.91114	NaN	IGHM	NaN	NaN	NaN	NaN	NaN	NaN	NaN	1.31679	1.30101	NaN	0.0440252	0.130952	0.0534759	NA	NA	1.12228	1.11287	NaN	NaN	NaN	1.10894	1.10474	NaN	NaN	NaN	NaN	NaN	NaN	NaN	NaN	NaN	NaN	NaN	45	1	0	0	NaN
AACACGTAGATACACA-1	1.75715	-0.91346	0	553	1.85988	2.10787	3.51268	2.10787	6.17008	NaN	IGHA1	NaN	NaN	NaN	NaN	NaN	NaN	NaN	NaN	NaN	NaN	0.0649895	0.12	0.0706522	NA	NA	NaN	1.11685	NaN	NaN	NaN	1.10953	NaN	NaN	NaN	NaN	NaN	NaN	NaN	NaN	NaN	NaN	NaN	NaN	83	4	0	0	NaN
AACACGTAGCAGATCG-1	-1.03499	2.90172	0	553	1.46557	2.53805	2.96088	NaN	NaN	0.980205	IGHG1	NaN	NaN	NaN	NaN	NaN	NaN	NaN	1.36149	1.44154	NaN	0.106918	0.25	0.118397	NA	NA	1.05905	1.10823	NaN	NaN	NaN	1.14695	NaN	NaN	NaN	NaN	NaN	NaN	NaN	NaN	NaN	NaN	NaN	NaN	6	2	0	0	NaN
AACACGTAGCCACGTC-1	-2.47807	2.83776	0	553	2.56849	2.9019	4.19559	NaN	NaN	NaN	IGHG1	NaN	NaN	NaN	NaN	NaN	NaN	NaN	NaN	NaN	NaN	0.0922432	0.234568	0.105735	NA	NA	1.03961	1.0562	1.12921	NaN	NaN	1.073	1.08706	NaN	1.13411	NaN	NaN	NaN	NaN	NaN	NaN	NaN	NaN	NaN	17	11	0	0	NaN
AACACGTAGCTAGTGG-1	3.16672	1.35122	5	553	3.19014	NaN	3.68437	2.17065	5.88093	NaN	IGHA1	NaN	NaN	NaN	NaN	NaN	NaN	NaN	NaN	NaN	NaN	0.0566038	0.188889	0.0723104	NA	NA	NaN	1.06858	NaN	NaN	NaN	NaN	NaN	NaN	NaN	NaN	NaN	1.43595	NaN	NaN	NaN	NaN	NaN	NaN	3	0	0	0	NaN
AACACGTCAGGGTTAG-1	2.82732	0.0483862	5	553	1.68487	2.02652	2.48319	1.68487	5.47292	NaN	IGHG1	NaN	NaN	NaN	NaN	NaN	NaN	NaN	NaN	NaN	NaN	0.0419287	0.111111	0.0511464	NA	NA	1.02946	1.03451	1.03381	NaN	1.22764	1.02792	1.07687	NaN	1.17379	NaN	1.08201	1.39632	NaN	1.27406	1.10654	1.33129	NaN	NaN	12	15	0	0	NaN
AACACGTCAGTAAGCG-1	-0.381049	3.26346	0	553	1.28891	1.8338	3.39842	1.28891	NaN	NaN	IGHG1	NaN	NaN	NaN	NaN	NaN	NaN	NaN	NaN	NaN	NaN	0.0922432	0.266667	0.106884	NA	NA	NaN	NaN	NaN	NaN	NaN	1.10057	NaN	NaN	NaN	NaN	NaN	NaN	NaN	NaN	NaN	NaN	NaN	NaN	2	5	0	0	NaN
AACACGTGTAACGCGA-1	-2.70838	0.165293	0	553	1.16915	2.29021	2.29021	NaN	NaN	NaN	IGHG1	NaN	NaN	NaN	NaN	NaN	NaN	NaN	NaN	NaN	NaN	0.0649895	0.186667	0.0797101	NA	NA	NaN	NaN	NaN	NaN	NaN	NaN	NaN	NaN	1.27477	NaN	NaN	NaN	NaN	1.58132	NaN	1.34648	1.53615	NaN	3	8	0	0	NaN
AACACGTGTAAGGGCT-1	0.602178	1.68391	0	553	2.0527	1.18263	3.7313	1.70945	5.05716	NaN	IGHA1	NaN	NaN	NaN	NaN	NaN	NaN	NaN	NaN	NaN	NaN	0.0419287	0.17284	0.0573477	NA	NA	NaN	1.07404	1.05192	NaN	NaN	1.0506	1.07586	NaN	NaN	NaN	NaN	NaN	1.29062	NaN	NaN	NaN	1.4616	NaN	4	5	0	0	NaN
AACACGTGTCGCTTTC-1	-0.290175	3.39364	0	553	0.909475	1.93616	3.63957	NaN	4.77203	1.37777	IGHG1	NaN	NaN	NaN	1.65489	NaN	NaN	NaN	NaN	NaN	NaN	0.0628931	0.166667	0.0738739	NA	NA	1.14272	1.03136	NaN	NaN	NaN	1.02998	1.08315	NaN	1.45934	NaN	NaN	NaN	NaN	NaN	NaN	NaN	NaN	NaN	12	6	0	0	NaN
AACACGTGTGATGTGG-1	-1.78402	3.87013	0	553	1.64712	2.4406	4.08913	NaN	5.80564	NaN	IGHG4	NaN	NaN	NaN	NaN	NaN	NaN	NaN	NaN	NaN	NaN	NaN	NaN	NaN	NA	NA	1.05396	NaN	NaN	NaN	NaN	1.06969	1.08653	NaN	NaN	NaN	NaN	NaN	NaN	NaN	NaN	NaN	NaN	NaN	18	14	0	0	NaN
AACACGTTCAGCGATT-1	0.502144	3.17775	0	553	2.91609	1.07875	4.14491	NaN	1.9203	NaN	IGHG2	NaN	NaN	NaN	NaN	NaN	NaN	NaN	NaN	NaN	NaN	0.0356394	0.217949	0.0594595	NA	NA	NaN	1.07596	1.17846	NaN	NaN	1.08164	1.12614	NaN	1.21625	NaN	1.21921	NaN	NaN	1.51114	NaN	NaN	NaN	NaN	38	6	0	0	NaN
AACCATGAGCCAGGAT-1	-0.010865	3.51125	0	553	1.72995	2.0745	3.64082	1.72995	1.20002	NaN	IGHG1	NaN	NaN	NaN	NaN	NaN	NaN	NaN	NaN	NaN	NaN	0.0607966	0.11828	0.0701754	NA	NA	NaN	1.06817	NaN	NaN	NaN	1.06341	1.08785	NaN	1.29054	NaN	NaN	NaN	NaN	NaN	NaN	NaN	NaN	NaN	156	14	0	0	NaN
AACCATGAGCTAGCCC-1	0.423089	-0.396549	4	553	2.20844	1.85646	3.42445	1.30847	6.01317	NaN	IGHG1	NaN	NaN	NaN	NaN	NaN	NaN	NaN	NaN	NaN	NaN	0.0503145	0.08	0.048913	NA	NA	1.15169	1.08644	1.09685	NaN	NaN	1.05816	1.07459	NaN	NaN	NaN	1.25433	NaN	NaN	NaN	NaN	NaN	NaN	NaN	11	8	0	0	NaN
AACCATGCAACACCCG-1	-3.01716	1.16457	0	553	NaN	2.23434	4.01118	NaN	NaN	NaN	IGHG1	NaN	NaN	NaN	NaN	NaN	NaN	NaN	1.40434	NaN	NaN	0.0901468	0.24359	0.102703	NA	NA	NaN	1.05266	1.27835	NaN	NaN	1.036	NaN	NaN	1.06809	NaN	NaN	NaN	NaN	NaN	NaN	1.44829	NaN	NaN	12	4	0	0	NaN
AACCATGCAATAAGCA-1	-0.744098	2.15602	0	553	1.7843	2.0291	2.0291	1.45945	NaN	0.975239	IGHG1	1.15524	NaN	NaN	NaN	NaN	1.19356	1.21129	NaN	1.36699	NaN	0.0712788	0.2	0.0851449	NA	NA	1.07995	NaN	1.07917	NaN	1.1646	NaN	NaN	NaN	NaN	NaN	NaN	NaN	1.56562	NaN	NaN	1.37159	1.11941	NaN	4	7	0	0	NaN
AACCATGCATATGCTG-1	-2.44651	-2.08185	1	553	1.37324	1.37324	2.75624	NaN	5.50408	NaN	IGHG1	NaN	NaN	NaN	NaN	NaN	NaN	NaN	NaN	NaN	NaN	0.0125786	0.04	0.0163043	NA	NA	1.2258	1.08866	1.03208	NaN	NaN	1.06978	NaN	NaN	NaN	NaN	1.15029	NaN	1.25935	NaN	NaN	NaN	1.30415	NaN	7	1	0	0	NaN
AACCATGGTGAGTGAC-1	-1.22945	1.60933	0	553	2.09152	1.21365	3.45804	NaN	NaN	NaN	IGHG1	NaN	NaN	NaN	NaN	NaN	NaN	NaN	1.57869	1.55019	NaN	NaN	NaN	NaN	NA	NA	NaN	1.07475	NaN	NaN	NaN	NaN	1.11219	NaN	NaN	NaN	NaN	NaN	NaN	NaN	NaN	1.32217	1.29449	NaN	7	6	0	0	NaN
AACCATGGTTATCCGA-1	-0.783963	4.21051	0	553	1.81419	2.1638	3.85492	NaN	5.09244	NaN	IGHG4	NaN	NaN	NaN	NaN	NaN	NaN	NaN	NaN	NaN	NaN	NaN	NaN	NaN	NA	NA	NaN	NaN	NaN	NaN	NaN	NaN	NaN	NaN	NaN	NaN	NaN	NaN	NaN	NaN	NaN	NaN	NaN	NaN	34	14	0	0	NaN
AACCATGTCAACACTG-1	-4.07969	-0.70134	6	553	1.23692	2.89674	3.23671	1.77325	NaN	NaN	IGHG3	NaN	NaN	NaN	NaN	NaN	1.30036	NaN	1.29953	NaN	NaN	0.0377358	0.141026	0.0468468	NA	NA	1.14109	1.13872	1.31606	NaN	NaN	1.08598	1.09173	NaN	NaN	NaN	NaN	NaN	NaN	NaN	NaN	NaN	NaN	NaN	75	6	0	0	NaN
AACCATGTCAGCTCGG-1	-1.17713	2.16844	0	553	NaN	1.73052	3.08631	NaN	NaN	NaN	IGHG1	NaN	NaN	NaN	NaN	NaN	NaN	NaN	NaN	NaN	NaN	0.0880503	0.282051	0.111712	NA	NA	NaN	NaN	1.0363	NaN	1.22096	1.02549	1.04533	NaN	1.45948	NaN	1.30096	NaN	NaN	NaN	NaN	NaN	NaN	NaN	18	0	0	0	NaN
AACCATGTCGCAAGCC-1	2.53054	-0.638199	4	553	1.50493	1.50493	3.09209	1.83351	6.68007	NaN	IGHM	NaN	NaN	NaN	1.62239	NaN	NaN	NaN	NaN	NaN	NaN	0.0461216	0.16	0.0615942	NA	Tetanus-specific	NaN	NaN	NaN	1.00859	NaN	NaN	NaN	NaN	NaN	NaN	NaN	NaN	NaN	NaN	NaN	NaN	NaN	NaN	6	3	0	0	NaN
AACCGCGAGCCCAGCT-1	2.83012	0.0655181	5	553	1.67404	1.15274	3.5743	NaN	6.89897	NaN	IGHM	1.44121	NaN	NaN	1.50319	NaN	NaN	NaN	NaN	NaN	NaN	NaN	NaN	NaN	NA	NA	1.20332	1.01682	1.03934	NaN	NaN	NaN	NaN	NaN	NaN	1.22904	NaN	1.28956	1.61781	NaN	1.20213	1.10864	1.42633	NaN	11	4	0	0	NaN
AACCGCGCAAGCCCAC-1	1.96232	-1.29377	4	553	NaN	1.14948	2.46664	1.14948	6.86763	NaN	IGHM	1.37494	NaN	NaN	NaN	NaN	NaN	NaN	1.38801	NaN	NaN	0.00838574	0.0987654	0.0197133	NA	NA	1.02075	1.1418	NaN	NaN	NaN	NaN	NaN	NaN	NaN	NaN	NaN	NaN	1.71361	NaN	NaN	NaN	NaN	NaN	5	7	0	0	NaN
AACCGCGCAAGGCTCC-1	-0.35389	1.08007	0	553	NaN	1.24584	3.24877	1.78368	6.18676	1.24584	IGHG1	NaN	NaN	NaN	NaN	NaN	NaN	NaN	NaN	NaN	NaN	0.0440252	0.128205	0.0558559	NA	NA	NaN	1.0915	1.05125	NaN	NaN	NaN	NaN	NaN	1.38065	NaN	NaN	NaN	NaN	NaN	NaN	NaN	NaN	NaN	11	12	0	0	NaN
AACCGCGCAAGGTTTC-1	1.46739	3.79158	0	553	1.36841	1.92545	3.50316	NaN	NaN	NaN	IGHG1	NaN	NaN	NaN	NaN	NaN	NaN	NaN	NaN	NaN	NaN	0.106918	0.333333	0.125	NA	NA	1.09995	1.04818	NaN	NaN	NaN	1.06473	1.08648	NaN	1.23828	NaN	1.20639	NaN	NaN	NaN	NaN	NaN	NaN	NaN	25	27	0	0	NaN
AACCGCGCAATCGGTT-1	-2.71065	0.407485	1	553	1.16702	2.49006	4.27384	NaN	NaN	NaN	IGHG1	NaN	NaN	NaN	NaN	NaN	NaN	1.37272	1.49105	1.24055	NaN	0.0733753	0.259259	0.0913978	NA	NA	1.10929	1.10393	NaN	NaN	NaN	NaN	NaN	NaN	NaN	NaN	NaN	NaN	NaN	NaN	NaN	NaN	NaN	NaN	13	3	0	0	NaN
AACCGCGCACATGTGT-1	-1.19739	1.38846	0	553	1.19518	NaN	3.35515	NaN	1.19518	NaN	IGHA1	NaN	NaN	NaN	NaN	NaN	NaN	NaN	1.4077	1.40682	1.11303	NaN	NaN	NaN	NA	NA	NaN	NaN	NaN	NaN	1.3265	NaN	NaN	NaN	NaN	NaN	NaN	NaN	NaN	NaN	NaN	NaN	1.60473	NaN	45	23	0	0	NaN
AACCGCGCAGCTCGAC-1	1.78208	3.98984	0	553	1.59004	NaN	3.27245	NaN	5.19619	1.92512	IGHA1	NaN	NaN	NaN	NaN	NaN	NaN	NaN	NaN	NaN	NaN	NaN	NaN	NaN	NA	NA	NaN	NaN	NaN	NaN	NaN	NaN	NaN	NaN	NaN	NaN	NaN	NaN	NaN	NaN	NaN	NaN	NaN	NaN	90	23	0	0	NaN
AACCGCGGTTACGCGC-1	1.95522	-1.47324	4	553	1.74305	NaN	4.23937	1.21116	6.70521	NaN	IGHM	NaN	NaN	NaN	NaN	NaN	NaN	NaN	NaN	NaN	NaN	0.0230608	0.0888889	0.0282187	NA	NA	NaN	NaN	NaN	NaN	NaN	1.07734	1.09429	NaN	NaN	NaN	1.00689	NaN	NaN	NaN	NaN	NaN	NaN	NaN	18	3	0	0	NaN
AACCGCGTCAACACGT-1	-3.84797	0.729337	6	553	1.57045	2.35347	3.92226	NaN	NaN	NaN	IGHG2	NaN	NaN	NaN	NaN	NaN	1.4234	1.29305	1.47817	1.30325	NaN	0.0293501	0.213333	0.0507246	NA	NA	NaN	NaN	NaN	NaN	1.20024	NaN	1.05627	NaN	NaN	NaN	NaN	NaN	NaN	NaN	NaN	1.23621	1.35278	NaN	1	4	0	0	NaN
AACCGCGTCATTCACT-1	-0.598311	4.07048	0	553	2.62259	2.15904	4.35193	2.79274	NaN	NaN	IGHG3	NaN	NaN	NaN	NaN	NaN	NaN	NaN	NaN	NaN	NaN	0.100629	0.222222	0.107468	NA	NA	NaN	NaN	NaN	NaN	NaN	1.06035	1.07514	NaN	NaN	NaN	1.31458	NaN	NaN	NaN	NaN	NaN	NaN	NaN	53	25	0	0	NaN
AACCGCGTCCGCTGTT-1	2.35655	-0.677679	4	553	NaN	NaN	2.88017	1.1321	6.86211	1.1321	IGHM	NaN	NaN	NaN	NaN	NaN	NaN	NaN	NaN	NaN	NaN	0.0356394	0.11828	0.0403509	NA	NA	NaN	NaN	NaN	NaN	NaN	NaN	NaN	NaN	NaN	NaN	NaN	1.41704	NaN	NaN	1.39939	1.32266	NaN	NaN	17	0	0	0	NaN
AACGTTGAGTCAATAG-1	-0.492693	0.284131	0	553	2.84382	2.20724	3.72456	NaN	NaN	NaN	IGHG1	NaN	NaN	NaN	NaN	NaN	NaN	NaN	NaN	NaN	NaN	NaN	NaN	NaN	NA	NA	NaN	1.10811	1.44135	NaN	NaN	NaN	NaN	NaN	NaN	NaN	NaN	NaN	NaN	NaN	NaN	1.40962	NaN	NaN	96	13	0	0	NaN
AACGTTGCAGATCGGA-1	-1.65362	2.79499	0	553	1.8965	2.51163	4.57742	NaN	1.8965	NaN	IGHG1	NaN	NaN	NaN	NaN	NaN	NaN	NaN	NaN	NaN	NaN	0.0419287	0.122222	0.0529101	NA	NA	NaN	NaN	NaN	1.25756	NaN	1.03308	NaN	NaN	1.35097	NaN	NaN	NaN	NaN	NaN	NaN	NaN	NaN	NaN	10	5	0	0	NaN
AACGTTGGTAACGTTC-1	-3.3719	-1.70193	1	553	1.90149	1.06423	3.16899	1.06423	3.31711	NaN	IGHA1	NaN	NaN	NaN	NaN	NaN	NaN	NaN	NaN	NaN	NaN	0.0796646	0.28	0.101449	NA	NA	1.13328	1.07307	NaN	NaN	NaN	NaN	NaN	NaN	NaN	NaN	NaN	NaN	NaN	NaN	NaN	NaN	NaN	NaN	12	13	0	0	NaN
AACGTTGGTTACGGAG-1	-4.34133	-0.195943	6	553	1.70465	2.04758	2.94432	1.17857	4.46002	NaN	IGHG2	NaN	NaN	NaN	NaN	NaN	NaN	NaN	NaN	NaN	NaN	0.0545073	0.0897436	0.0594595	NA	NA	1.0756	1.06159	NaN	NaN	NaN	NaN	NaN	NaN	NaN	NaN	NaN	NaN	NaN	NaN	NaN	NaN	NaN	NaN	126	4	0	0	NaN
AACGTTGGTTCCCGAG-1	2.46745	5.0139	9	553	1.50584	NaN	3.58573	0.774412	3.14489	1.20556	IGHG1	1.27467	NaN	1.39753	1.56292	1.38901	NaN	NaN	NaN	NaN	NaN	0.0712788	0.2	0.0815217	NA	NA	NaN	1.02759	NaN	NaN	NaN	1.06113	1.11046	NaN	1.47541	NaN	NaN	NaN	NaN	NaN	1.29442	NaN	1.51154	NaN	231	102	0	0	NaN
AACGTTGTCATTGCGA-1	-2.89082	-1.23011	1	553	NaN	1.23105	3.62093	NaN	NaN	NaN	NA	1.42784	NaN	NaN	NaN	NaN	NaN	NaN	NaN	NaN	NaN	NaN	NaN	NaN	NA	NA	NaN	NaN	NaN	NaN	NaN	NaN	NaN	NaN	NaN	NaN	NaN	NaN	1.41471	1.65657	NaN	NaN	1.18509	NaN	11	4	0	0	NaN
AACGTTGTCGCCTGTT-1	0.894095	-0.802287	4	553	NaN	NaN	3.1609	2.42206	7.10908	NaN	IGHM	NaN	NaN	NaN	NaN	NaN	NaN	NaN	NaN	NaN	NaN	0.00419287	0.0138889	0.00546448	NA	NA	1.18493	1.0801	NaN	NaN	NaN	1.09736	1.10967	NaN	NaN	NaN	NaN	NaN	NaN	NaN	NaN	NaN	NaN	NaN	30	3	0	0	NaN
AACGTTGTCGGTTAAC-1	0.666805	5.51223	8	553	1.5291	1.03212	4.59085	NaN	6.01465	NaN	IGHG1	1.68567	NaN	NaN	NaN	1.3188	NaN	NaN	NaN	NaN	NaN	NaN	NaN	NaN	NA	NA	NaN	NaN	NaN	NaN	NaN	1.05797	1.07763	NaN	NaN	NaN	NaN	NaN	1.32925	NaN	NaN	1.12947	1.06749	NaN	31	110	0	0	NaN
AACTCAGAGCCATCGC-1	-1.56979	1.17576	0	553	1.80884	2.93713	3.45379	1.26742	NaN	NaN	IGHA1	NaN	NaN	NaN	NaN	NaN	NaN	NaN	NaN	NaN	NaN	0.101075	0.211111	0.111712	NA	NA	NaN	1.02184	1.03964	NaN	NaN	1.05183	NaN	NaN	NaN	NaN	NaN	NaN	NaN	NaN	NaN	NaN	NaN	NaN	5	12	0	0	NaN
AACTCAGCACCTTGTC-1	1.43124	5.65415	9	553	NaN	1.48362	3.06588	NaN	5.83449	NaN	IGHG1	NaN	NaN	NaN	1.45742	NaN	NaN	NaN	NaN	NaN	NaN	0.081761	0.08	0.0815217	NA	NA	NaN	NaN	1.06992	NaN	NaN	1.05249	NaN	NaN	1.32604	NaN	NaN	NaN	NaN	NaN	NaN	NaN	NaN	NaN	39	65	0	0	NaN
AACTCAGCATCCTAGA-1	1.84249	3.17822	0	553	2.15989	2.3597	3.00447	1.07074	5.51489	NaN	IGHA1	NaN	NaN	NaN	NaN	NaN	NaN	NaN	NaN	NaN	NaN	NaN	NaN	NaN	NA	NA	NaN	NaN	NaN	NaN	NaN	NaN	NaN	NaN	NaN	NaN	NaN	NaN	NaN	NaN	1.33715	NaN	NaN	NaN	60	12	0	0	NaN
AACTCAGTCAATACCG-1	-1.60522	-1.90322	1	553	1.00489	2.0702	3.22853	1.49587	6.54445	NaN	IGHG1	NaN	NaN	NaN	NaN	NaN	1.41242	NaN	NaN	1.18734	NaN	NaN	NaN	NaN	NA	NA	NaN	1.03047	NaN	NaN	1.00197	NaN	NaN	NaN	NaN	NaN	NaN	NaN	NaN	NaN	NaN	NaN	NaN	NaN	12	1	0	0	NaN
AACTCAGTCACAACGT-1	-1.97464	-0.165992	1	553	2.32776	2.70018	3.35916	1.72766	6.08816	NaN	IGHG1	NaN	NaN	NaN	NaN	NaN	1.27455	NaN	1.55683	NaN	NaN	0.0649895	0.155556	0.0776014	NA	NA	NaN	1.07099	1.08604	NaN	NaN	NaN	NaN	NaN	NaN	NaN	NaN	NaN	NaN	1.36998	NaN	NaN	1.37677	NaN	5	11	0	0	NaN
AACTCAGTCCACGAAT-1	-0.486588	3.83761	0	553	2.38728	1.24443	3.63928	1.24443	1.24443	1.24443	IGHG1	NaN	NaN	NaN	NaN	NaN	NaN	NaN	NaN	NaN	NaN	0.0419287	0.141026	0.0522523	NA	NA	1.0875	1.11416	NaN	NaN	NaN	1.10359	NaN	NaN	NaN	NaN	NaN	NaN	NaN	NaN	NaN	NaN	NaN	NaN	29	12	0	0	NaN
AACTCAGTCTTATCTG-1	2.0968	-0.379464	5	553	1.48693	0.997591	3.06995	1.48693	7.03517	NaN	IGHM	NaN	NaN	NaN	NaN	NaN	NaN	NaN	NaN	NaN	NaN	0.0146751	0.08	0.0217391	NA	NA	1.09488	1.09795	1.2321	NaN	NaN	1.06888	1.12039	NaN	1.0268	NaN	NaN	1.51258	NaN	NaN	1.54076	NaN	NaN	NaN	3	7	0	0	NaN
AACTCCCAGAGCTATA-1	-1.37024	2.80171	0	553	2.5519	NaN	3.9714	1.21382	NaN	NaN	IGHG1	NaN	NaN	NaN	NaN	NaN	NaN	NaN	1.47602	NaN	NaN	0.129979	0.453333	0.166667	NA	NA	NaN	1.11239	NaN	NaN	NaN	1.08911	NaN	NaN	NaN	NaN	NaN	NaN	NaN	NaN	NaN	NaN	NaN	NaN	75	27	0	0	NaN
AACTCCCAGCCAGTTT-1	-1.13091	-1.94122	1	553	1.62122	1.62122	2.84706	NaN	6.65195	NaN	IGHA2	NaN	1.34783	NaN	NaN	NaN	NaN	NaN	NaN	NaN	NaN	0.033543	0.294872	0.0612613	NA	NA	1.07014	NaN	NaN	1.31067	NaN	1.06204	NaN	NaN	NaN	NaN	NaN	NaN	NaN	1.49744	NaN	NaN	1.53878	NaN	4	6	0	0	NaN
AACTCCCAGTGCGTGA-1	-3.76183	-0.812077	6	553	1.87142	1.87142	3.67586	NaN	5.91912	NaN	IGHA2	NaN	NaN	NaN	NaN	NaN	NaN	NaN	NaN	NaN	NaN	0.0419287	0.214286	0.0534759	NA	NA	NaN	1.07234	1.27119	1.29387	NaN	NaN	NaN	NaN	1.42052	NaN	NaN	NaN	NaN	NaN	NaN	NaN	NaN	NaN	72	1	0	0	NaN
AACTCCCCAGCGATCC-1	0.363828	-1.92065	4	553	2.16756	2.16756	3.68097	2.16756	7.31195	1.58278	IGHA1	NaN	NaN	NaN	NaN	NaN	NaN	NaN	NaN	NaN	NaN	0.0251572	0.106667	0.0362319	NA	NA	1.09125	NaN	1.05711	NaN	NaN	NaN	NaN	NaN	NaN	NaN	NaN	NaN	NaN	NaN	NaN	NaN	NaN	NaN	2	5	0	0	NaN
AACTCCCGTCCGTTAA-1	-0.412752	3.10827	0	553	NaN	NaN	3.22157	NaN	NaN	1.22576	IGHG2	NaN	NaN	NaN	1.53703	NaN	NaN	NaN	NaN	NaN	NaN	0.0649895	0.20202	0.078125	NA	NA	1.05501	1.04445	1.17244	NaN	1.43739	1.04657	1.09137	1.18408	1.10928	NaN	NaN	NaN	1.45339	NaN	NaN	NaN	NaN	NaN	31	5	0	0	NaN
AACTCCCGTGACGGTA-1	-3.67793	1.10425	6	553	2.10112	1.75502	2.73116	NaN	1.22135	NaN	IGHG2	NaN	NaN	NaN	NaN	NaN	NaN	NaN	NaN	NaN	NaN	NaN	NaN	NaN	NA	NA	NaN	NaN	NaN	NaN	1.15734	1.07203	1.08186	NaN	NaN	NaN	NaN	NaN	NaN	NaN	NaN	NaN	NaN	NaN	17	1	0	0	NaN
AACTCCCTCCTAGTGA-1	-4.22376	1.42432	6	553	2.19794	1.29987	4.04384	1.29987	NaN	NaN	NA	NaN	NaN	NaN	NaN	NaN	NaN	NaN	1.49706	NaN	NaN	NaN	NaN	NaN	NA	NA	1.07306	1.05592	1.07032	NaN	NaN	NaN	NaN	NaN	NaN	NaN	NaN	NaN	NaN	NaN	NaN	NaN	NaN	NaN	8	7	0	0	NaN
AACTCCCTCTGTCCGT-1	-0.016466	5.10891	0	553	2.14427	3.16156	3.8333	1.56191	3.4386	NaN	IGHG2	1.43487	NaN	NaN	NaN	NaN	NaN	NaN	NaN	NaN	NaN	0.0209644	0.126437	0.0319149	NA	NA	NaN	NaN	NaN	NaN	NaN	NaN	NaN	NaN	NaN	NaN	NaN	NaN	1.18472	NaN	1.3244	NaN	NaN	NaN	39	1	0	0	NaN
AACTCTTAGGACATTA-1	-3.2453	1.97232	6	553	NaN	2.31382	3.39645	0.923796	NaN	NaN	IGHG2	NaN	NaN	NaN	NaN	NaN	NaN	NaN	NaN	NaN	NaN	0.056962	0.214286	0.0716846	NA	NA	1.03519	1.04773	1.14272	NaN	1.10152	1.09594	1.12076	NaN	NaN	NaN	NaN	NaN	NaN	NaN	NaN	NaN	NaN	NaN	8	5	0	0	NaN
AACTCTTCAGGCTCAC-1	0.603668	3.65097	0	553	0.905157	2.12365	3.25923	0.905157	2.12365	NaN	IGHG2	NaN	NaN	NaN	NaN	NaN	NaN	NaN	NaN	NaN	NaN	0.0587002	0.186667	0.067029	NA	NA	NaN	1.05911	1.08116	NaN	NaN	1.09767	NaN	NaN	NaN	NaN	NaN	NaN	NaN	NaN	NaN	NaN	NaN	NaN	46	7	0	0	NaN
AACTCTTCATCACGAT-1	-3.45706	0.619099	6	553	1.28115	2.17502	3.51184	NaN	4.69073	1.28115	IGHG3	NaN	NaN	NaN	NaN	NaN	NaN	1.49337	1.38688	NaN	NaN	0.0943396	0.253333	0.110507	NA	NA	NaN	NaN	NaN	NaN	NaN	NaN	NaN	NaN	NaN	NaN	NaN	NaN	NaN	NaN	NaN	NaN	NaN	NaN	52	38	0	0	NaN
AACTCTTCATCGATGT-1	0.159732	3.99933	0	553	2.31636	1.71728	3.34695	1.71728	NaN	NaN	IGHG1	1.14142	NaN	1.52139	NaN	NaN	1.17719	NaN	1.46003	1.08525	1.16272	0.155136	0.288889	0.165785	NA	NA	1.0214	1.06669	NaN	NaN	NaN	1.0814	NaN	NaN	NaN	NaN	NaN	NaN	1.30571	NaN	NaN	NaN	NaN	NaN	4	12	0	0	NaN
AACTCTTGTTCGAATC-1	3.33219	6.99154	9	553	1.45835	0.741759	4.46327	0.741759	4.99957	NaN	IGHG2	NaN	1.39621	NaN	1.45836	1.41859	NaN	NaN	NaN	NaN	NaN	0.0461216	0.24	0.067029	NA	NA	NaN	NaN	NaN	NaN	1.07687	1.10263	1.12539	NaN	NaN	1.06665	NaN	NaN	NaN	NaN	NaN	NaN	NaN	NaN	25	30	0	0	NaN
AACTCTTTCCTGCTTG-1	0.807114	3.63744	0	553	2.57599	2.2695	3.35893	NaN	NaN	NaN	IGHG1	NaN	NaN	NaN	NaN	NaN	NaN	NaN	NaN	NaN	NaN	0.0691824	0.28	0.0905797	NA	NA	1.1174	1.06745	1.20754	NaN	NaN	1.10117	1.10743	NaN	NaN	NaN	NaN	NaN	NaN	NaN	NaN	NaN	NaN	NaN	25	52	0	0	NaN
AACTGGTAGCGTAATA-1	1.36133	-0.691068	4	553	1.64156	2.23285	3.64985	2.43431	6.0137	NaN	IGHG1	NaN	NaN	NaN	NaN	NaN	NaN	NaN	NaN	NaN	NaN	0.0356394	0.0444444	0.0335097	NA	NA	1.08444	1.06794	1.24395	NaN	NaN	1.05673	1.09389	NaN	1.06595	NaN	NaN	NaN	NaN	NaN	NaN	1.35192	NaN	NaN	9	6	0	0	NaN
AACTGGTAGCTCCTCT-1	-2.96907	0.0980024	1	553	2.2748	2.53644	3.30241	1.91947	1.3632	NaN	IGHG1	NaN	NaN	NaN	NaN	NaN	NaN	NaN	NaN	NaN	NaN	NaN	NaN	NaN	NA	NA	1.04789	1.06671	1.10067	NaN	NaN	1.1204	NaN	1.16027	NaN	NaN	NaN	NaN	NaN	1.28315	NaN	NaN	NaN	NaN	10	2	0	0	NaN
AACTGGTAGTGACTCT-1	-1.56669	1.01643	0	553	2.13814	1.55642	3.97754	1.889	1.05463	1.05463	IGHA1	NaN	NaN	NaN	NaN	NaN	NaN	NaN	NaN	NaN	NaN	0.0587002	0.0933333	0.0615942	NA	NA	1.06448	1.04118	1.20591	NaN	NaN	1.07305	1.07197	NaN	NaN	NaN	NaN	NaN	NaN	NaN	NaN	NaN	NaN	NaN	3	5	0	0	NaN
AACTGGTCACTAGTAC-1	-4.1329	-0.0823891	6	553	2.39953	2.56661	3.43573	NaN	NaN	NaN	IGHG2	NaN	NaN	NaN	NaN	NaN	1.22982	NaN	1.43876	1.21969	1.11914	NaN	NaN	NaN	NA	NA	NaN	NaN	NaN	NaN	NaN	NaN	NaN	NaN	1.15963	NaN	1.17855	NaN	NaN	NaN	NaN	NaN	NaN	NaN	3	2	0	0	NaN
AACTGGTCAGGAATCG-1	-1.8006	2.30002	0	553	1.63621	2.73921	3.52886	1.12097	1.12097	NaN	IGHG1	NaN	NaN	NaN	NaN	NaN	NaN	NaN	NaN	NaN	NaN	0.136268	0.386667	0.157609	NA	NA	1.08665	1.11539	1.01856	NaN	NaN	1.12819	NaN	NaN	NaN	NaN	NaN	NaN	NaN	NaN	NaN	NaN	NaN	NaN	32	21	0	0	NaN
AACTGGTGTGAGGCTA-1	-2.62854	0.828876	0	553	NaN	1.37016	3.58994	NaN	NaN	NaN	IGHG1	NaN	NaN	NaN	NaN	NaN	NaN	NaN	1.45742	1.24097	NaN	NaN	NaN	NaN	NA	NA	1.15287	1.08031	NaN	NaN	NaN	1.06098	1.09667	NaN	NaN	NaN	NaN	NaN	NaN	NaN	NaN	NaN	NaN	NaN	7	2	0	0	NaN
AACTGGTGTGATAAAC-1	2.18976	5.36783	9	553	1.88409	0.749561	2.87588	1.17315	6.68475	NaN	IGHA2	NaN	NaN	1.71875	NaN	NaN	NaN	NaN	NaN	NaN	NaN	NaN	NaN	NaN	NA	NA	NaN	1.10203	1.06492	NaN	NaN	1.12425	1.17039	NaN	NaN	NaN	1.11462	NaN	NaN	NaN	NaN	1.4042	NaN	NaN	37	27	0	0	NaN
AACTGGTTCAACACAC-1	-4.20211	1.73814	6	553	1.72804	2.70062	2.79924	1.9703	2.79924	1.72804	IGHG2	NaN	NaN	NaN	NaN	NaN	NaN	NaN	NaN	NaN	NaN	0.0545073	0.186667	0.0706522	NA	NA	1.13304	1.07824	1.22765	NaN	NaN	1.10983	1.13366	NaN	NaN	NaN	1.19895	NaN	NaN	NaN	NaN	NaN	NaN	NaN	83	14	0	0	0.933427
AACTTTCAGAGTACCG-1	-1.70289	1.78179	0	553	2.54193	NaN	3.81718	1.73724	NaN	NaN	IGHG1	NaN	NaN	NaN	NaN	NaN	NaN	NaN	NaN	NaN	NaN	NaN	NaN	NaN	NA	NA	1.0506	1.08671	NaN	NaN	NaN	1.08937	1.1112	NaN	NaN	NaN	NaN	NaN	NaN	NaN	NaN	NaN	NaN	NaN	2	8	0	0	NaN
AACTTTCCAGTAACGG-1	-0.209458	2.31631	0	553	NaN	1.15089	2.5561	NaN	NaN	0.732607	IGHG1	NaN	NaN	NaN	NaN	NaN	NaN	NaN	NaN	NaN	NaN	0.0775681	0.24	0.0923913	NA	NA	1.19005	NaN	NaN	NaN	1.17192	NaN	NaN	NaN	NaN	NaN	NaN	NaN	NaN	1.32787	NaN	1.17805	NaN	NaN	6	4	0	0	NaN
AACTTTCGTGACAAAT-1	0.660878	-2.71838	4	553	2.11424	NaN	1.53507	NaN	7.58821	NaN	IGHM	NaN	NaN	NaN	NaN	NaN	NaN	NaN	NaN	NaN	NaN	0.0146751	0.0123457	0.0143369	NA	NA	NaN	NaN	NaN	NaN	NaN	NaN	NaN	NaN	1.02761	NaN	NaN	NaN	NaN	NaN	NaN	NaN	NaN	NaN	99	1	0	0	NaN
AACTTTCGTGATGCCC-1	1.82494	1.07417	5	553	0.944139	0.944139	2.34407	0.944139	6.46428	NaN	IGHA1	NaN	NaN	NaN	NaN	NaN	NaN	NaN	NaN	NaN	NaN	0.0907173	0.226667	0.107468	NA	NA	1.08843	1.02082	NaN	NaN	1.14548	1.04966	NaN	NaN	1.30713	NaN	NaN	NaN	NaN	NaN	NaN	NaN	NaN	NaN	65	6	0	0	NaN
AACTTTCGTTACGCGC-1	-0.483971	3.15967	0	553	2.51869	1.34887	3.47766	NaN	NaN	NaN	IGHG1	NaN	NaN	NaN	NaN	NaN	NaN	NaN	NaN	NaN	NaN	0.0675105	0.25	0.0860215	NA	NA	1.12468	NaN	1.14085	NaN	NaN	NaN	NaN	NaN	1.32971	NaN	NaN	NaN	NaN	NaN	NaN	NaN	NaN	NaN	67	23	0	0	NaN
AACTTTCGTTTGGCGC-1	-1.46881	-1.47469	1	553	NaN	1.95557	3.30669	1.61846	5.31451	NaN	IGHG1	NaN	NaN	NaN	NaN	NaN	NaN	NaN	1.42362	NaN	NaN	0.0251572	0.226667	0.048913	NA	NA	1.14011	1.02194	1.13875	NaN	1.06252	NaN	NaN	NaN	NaN	NaN	1.32522	NaN	NaN	NaN	NaN	NaN	1.41473	NaN	12	20	0	0	NaN
AAGACCTAGACTACAA-1	-2.19411	3.29117	0	553	1.68273	1.68273	3.75213	NaN	1.68273	NaN	IGHG1	NaN	NaN	NaN	NaN	NaN	NaN	NaN	NaN	NaN	NaN	0.0754717	0.133333	0.0815217	NA	NA	NaN	NaN	NaN	NaN	NaN	NaN	NaN	1.29539	NaN	NaN	NaN	NaN	1.21085	1.24667	NaN	1.35429	NaN	NaN	3	10	0	0	NaN
AAGACCTAGTGGTAGC-1	-1.57502	3.5597	0	553	NaN	2.35722	3.73715	NaN	4.2384	NaN	IGHG1	NaN	NaN	NaN	NaN	NaN	NaN	NaN	NaN	NaN	NaN	0.0545073	0.230769	0.0666667	NA	NA	1.27006	1.23171	1.11613	1.28657	NaN	NaN	NaN	NaN	NaN	NaN	NaN	NaN	NaN	NaN	NaN	NaN	NaN	NaN	11	34	0	0	NaN
AAGACCTCAACTGCGC-1	-4.29132	0.915913	6	553	1.80373	2.41095	4.46853	1.26304	2.78605	NaN	IGHG2	NaN	NaN	NaN	NaN	NaN	NaN	1.30197	1.48599	NaN	NaN	NaN	NaN	NaN	NA	NA	NaN	NaN	NaN	1.39482	NaN	NaN	NaN	NaN	1.17355	NaN	NaN	NaN	NaN	NaN	NaN	NaN	NaN	NaN	33	0	0	0	NaN
AAGACCTCATGGTCAT-1	0.281511	-4.26518	0	553	2.38571	1.7806	1.7806	NaN	5.47144	NaN	IGHG1	NaN	NaN	NaN	NaN	NaN	NaN	NaN	NaN	NaN	NaN	0.0503145	0.2	0.0634058	NA	NA	1.31721	1.16216	NaN	NaN	1.27633	NaN	NaN	NaN	NaN	NaN	NaN	NaN	NaN	NaN	NaN	1.36561	1.23263	NaN	1	0	1	0	NaN
AAGACCTGTCAAAGAT-1	0.45311	2.51211	0	553	NaN	1.302	2.46016	NaN	NaN	NaN	IGHG1	1.40378	NaN	NaN	NaN	NaN	NaN	NaN	NaN	NaN	1.37041	0.0548523	0.24	0.0765027	NA	NA	NaN	NaN	NaN	NaN	NaN	NaN	NaN	NaN	1.32705	NaN	NaN	NaN	NaN	NaN	NaN	NaN	NaN	NaN	4	22	1	0	NaN
AAGACCTGTGGCGAAT-1	3.08887	1.22332	5	553	1.55039	NaN	2.87413	1.04966	5.05599	NaN	IGHG1	NaN	NaN	NaN	NaN	NaN	NaN	NaN	NaN	NaN	NaN	NaN	NaN	NaN	NA	NA	NaN	1.09189	1.04035	NaN	NaN	NaN	NaN	NaN	1.3245	NaN	NaN	NaN	NaN	NaN	NaN	NaN	NaN	NaN	5	13	0	0	NaN
AAGACCTTCCCATTAT-1	0.625176	-2.91254	0	553	1.65273	NaN	3.76612	NaN	NaN	NaN	IGHG1	NaN	NaN	NaN	NaN	NaN	NaN	NaN	1.26404	NaN	NaN	0.0628931	0.186667	0.0778986	NA	NA	NaN	NaN	1.05414	NaN	NaN	NaN	NaN	NaN	NaN	NaN	NaN	NaN	NaN	NaN	NaN	NaN	NaN	NaN	1	3	0	0	NaN
AAGACCTTCGATGAGG-1	-1.31195	2.65568	0	553	1.11584	1.63007	3.91703	NaN	NaN	NaN	IGHG1	NaN	NaN	NaN	NaN	NaN	NaN	NaN	NaN	NaN	NaN	0.0796646	0.291667	0.0983607	NA	NA	1.04553	1.03404	1.27625	NaN	NaN	1.10725	1.10266	NaN	NaN	NaN	NaN	NaN	NaN	NaN	NaN	NaN	NaN	NaN	9	17	0	0	NaN
AAGACCTTCTGGCGAC-1	-1.60354	3.11766	0	553	1.59912	1.09002	4.42989	1.59912	5.94554	1.59912	IGHG1	NaN	NaN	NaN	1.44112	NaN	NaN	NaN	NaN	NaN	NaN	0.0524109	0.107527	0.0596491	NA	NA	NaN	1.04589	1.0816	NaN	NaN	1.06983	NaN	NaN	NaN	NaN	NaN	NaN	NaN	NaN	NaN	NaN	NaN	NaN	1	15	0	0	NaN
AAGCCGCAGCCCTAAT-1	-3.11196	0.24433	1	553	1.24743	1.78554	4.53057	1.24743	NaN	NaN	IGHG1	NaN	NaN	NaN	NaN	NaN	1.28645	NaN	NaN	NaN	NaN	NaN	NaN	NaN	NA	NA	1.05176	1.0558	NaN	NaN	NaN	1.11381	1.10217	NaN	NaN	NaN	NaN	NaN	NaN	NaN	NaN	NaN	NaN	NaN	9	11	0	0	NaN
AAGCCGCAGTGGAGAA-1	-0.116659	2.21185	0	553	1.68972	1.68972	3.31446	1.68972	5.47884	NaN	IGHA1	NaN	NaN	NaN	NaN	NaN	NaN	NaN	NaN	NaN	NaN	0.0419287	0.186667	0.057971	NA	NA	NaN	1.04876	NaN	1.31339	NaN	NaN	NaN	NaN	1.44006	NaN	NaN	NaN	NaN	NaN	NaN	NaN	NaN	NaN	43	22	0	0	NaN
AAGCCGCCAGCCAGAA-1	1.11624	0.899021	4	553	NaN	NaN	3.22757	NaN	5.52939	1.16367	IGHA1	NaN	NaN	NaN	NaN	NaN	1.19459	NaN	1.20722	1.50291	1.2958	0.0209644	0.177083	0.0418848	NA	NA	NaN	NaN	1.11309	NaN	1.06702	NaN	1.04331	NaN	1.46446	NaN	NaN	NaN	NaN	1.29806	NaN	NaN	NaN	NaN	60	6	0	0	1.16367
AAGCCGCCATAGGATA-1	-2.3731	-1.61962	1	553	1.83631	1.83631	3.58783	1.50753	6.6589	NaN	IGHG3	NaN	NaN	NaN	NaN	NaN	NaN	NaN	NaN	NaN	1.24018	0.0272537	0.0333333	0.0282187	NA	NA	NaN	1.03289	NaN	1.37651	NaN	1.05373	1.08123	NaN	NaN	NaN	NaN	NaN	NaN	1.38177	NaN	1.19074	NaN	NaN	16	11	0	0	NaN
AAGCCGCGTCATATCG-1	1.12908	5.21508	0	553	2.48641	NaN	3.52795	1.16428	1.16428	NaN	IGHG1	NaN	NaN	NaN	NaN	NaN	NaN	NaN	NaN	NaN	NaN	0.0293501	0.0769231	0.0288288	NA	NA	1.07809	1.09476	NaN	NaN	NaN	1.11416	NaN	NaN	NaN	NaN	NaN	NaN	NaN	NaN	NaN	NaN	NaN	NaN	16	20	0	0	NaN
AAGCCGCGTCGAATCT-1	2.77715	0.256263	5	553	NaN	NaN	2.83422	NaN	4.4279	NaN	NA	NaN	NaN	NaN	NaN	NaN	NaN	NaN	NaN	NaN	NaN	NaN	NaN	NaN	NA	NA	NaN	NaN	NaN	NaN	NaN	NaN	NaN	NaN	NaN	NaN	NaN	NaN	NaN	1.22158	NaN	NaN	1.32469	NaN	66	16	0	0	NaN
AAGCCGCTCCACGTTC-1	1.72159	-1.53681	4	553	1.4173	1.98127	3.8014	1.4173	6.63412	NaN	IGHM	NaN	NaN	NaN	NaN	NaN	NaN	NaN	NaN	NaN	NaN	0.0293501	0.146667	0.0416667	NA	NA	1.11696	1.11664	1.21675	NaN	NaN	NaN	NaN	NaN	NaN	NaN	NaN	NaN	1.33987	NaN	NaN	NaN	NaN	NaN	3	3	0	0	NaN
AAGCCGCTCTCCCTGA-1	-1.68249	4.1937	0	553	1.25419	2.39972	3.98165	NaN	2.91966	1.25419	IGHG4	NaN	NaN	NaN	NaN	NaN	NaN	NaN	NaN	NaN	NaN	NaN	NaN	NaN	NA	NA	1.02808	1.03985	NaN	NaN	NaN	1.05558	NaN	NaN	NaN	NaN	NaN	NaN	NaN	NaN	NaN	NaN	NaN	NaN	11	9	0	0	NaN
AAGCCGCTCTGGTTCC-1	1.66788	-1.41998	4	553	1.02313	1.51815	3.10829	1.51815	7.11952	NaN	IGHM	NaN	NaN	NaN	1.49378	NaN	NaN	NaN	NaN	NaN	NaN	0.0104822	0.0897436	0.018018	NA	NA	1.07157	1.07832	1.26974	NaN	NaN	NaN	NaN	NaN	1.3534	NaN	NaN	NaN	NaN	NaN	NaN	NaN	NaN	NaN	19	4	0	0	NaN
AAGGAGCCAACGATCT-1	-0.755931	5.17372	0	553	1.49842	1.49842	3.97254	NaN	5.23979	NaN	IGHG1	NaN	NaN	NaN	NaN	NaN	NaN	NaN	NaN	NaN	NaN	0.0146751	0.0641026	0.0198198	NA	NA	NaN	1.04467	NaN	NaN	NaN	1.08373	NaN	NaN	NaN	NaN	NaN	NaN	NaN	1.23503	NaN	1.40851	1.30171	NaN	19	12	0	0	NaN
AAGGAGCCAAGGTGTG-1	-0.576334	-1.21771	4	553	NaN	1.05232	3.59515	NaN	4.0085	NaN	IGHG1	NaN	NaN	NaN	NaN	NaN	NaN	NaN	1.47453	NaN	NaN	0.0419287	0.146667	0.0561594	NA	NA	NaN	NaN	NaN	NaN	NaN	NaN	NaN	NaN	NaN	NaN	NaN	NaN	NaN	NaN	NaN	NaN	NaN	NaN	1	3	0	0	NaN
AAGGAGCCACCAGGTC-1	0.967117	-1.43892	4	553	1.69842	1.1733	3.04898	1.69842	7.13726	NaN	IGHA1	NaN	NaN	NaN	NaN	NaN	NaN	NaN	NaN	NaN	NaN	0.0524109	0.133333	0.0634058	NA	NA	1.08725	NaN	NaN	NaN	NaN	NaN	NaN	NaN	NaN	NaN	NaN	NaN	NaN	NaN	NaN	NaN	NaN	NaN	8	8	0	0	NaN
AAGGAGCCAGCGTAAG-1	-1.98645	-1.21013	1	553	1.60859	1.84493	2.75054	0.846689	6.1913	0.846689	IGHG1	NaN	NaN	NaN	NaN	NaN	NaN	NaN	NaN	NaN	NaN	0.0377358	0.0666667	0.0362319	NA	NA	NaN	NaN	1.11423	1.29023	NaN	1.08648	1.09827	NaN	NaN	NaN	NaN	NaN	NaN	NaN	NaN	NaN	NaN	NaN	38	25	0	0	NaN
AAGGAGCCATGACGGA-1	-0.536902	2.48013	0	553	2.68342	2.68342	3.24037	1.31561	NaN	NaN	IGHA2	NaN	NaN	NaN	NaN	NaN	NaN	NaN	NaN	NaN	NaN	0.159329	0.376344	0.189474	NA	NA	NaN	NaN	NaN	NaN	NaN	NaN	NaN	NaN	NaN	NaN	NaN	NaN	NaN	NaN	NaN	NaN	1.60485	NaN	71	2	0	0	NaN
AAGGAGCGTCTCTCTG-1	-2.93063	-0.278813	1	553	NaN	1.89939	4.38882	NaN	NaN	NaN	IGHG1	NaN	NaN	NaN	NaN	NaN	1.45155	NaN	1.25974	NaN	NaN	0.0754717	0.2	0.0887681	NA	NA	NaN	NaN	NaN	NaN	NaN	NaN	NaN	NaN	NaN	NaN	NaN	NaN	NaN	NaN	NaN	1.42966	1.56032	NaN	0	4	0	0	NaN
AAGGAGCTCCTGCCAT-1	0.479136	1.14866	0	553	NaN	1.78989	4.29507	1.25116	NaN	NaN	IGHG1	NaN	NaN	NaN	1.625	NaN	NaN	NaN	NaN	NaN	NaN	0.0356394	0.150538	0.0526316	NA	NA	1.24215	1.09443	NaN	NaN	NaN	NaN	NaN	NaN	1.43243	NaN	1.03887	NaN	1.40491	NaN	NaN	NaN	NaN	NaN	68	2	0	0	NaN
AAGGCAGAGATGTCGG-1	-4.44105	0.415708	6	553	2.06192	2.42406	2.68935	NaN	NaN	NaN	IGHG2	1.13473	NaN	NaN	NaN	NaN	1.26744	NaN	1.3428	NaN	NaN	0.0272537	0.195402	0.0478723	NA	NA	1.03311	1.02316	NaN	NaN	NaN	NaN	NaN	NaN	NaN	NaN	1.1987	NaN	NaN	NaN	NaN	NaN	1.4999	NaN	23	2	0	0	NaN
AAGGCAGAGGACCACA-1	-1.58843	-0.401319	1	553	2.37088	2.17082	3.58198	NaN	2.68031	NaN	IGHG1	NaN	NaN	NaN	NaN	NaN	1.19851	1.40411	1.29535	1.41615	1.30756	0.0419287	0.138889	0.0510018	NA	NA	1.0548	1.056	1.06193	NaN	NaN	NaN	NaN	NaN	NaN	NaN	NaN	NaN	NaN	1.50133	NaN	NaN	NaN	NaN	6	2	0	0	NaN
AAGGCAGCAAGAAGAG-1	-0.99059	-1.01726	4	553	2.48349	1.87049	3.52486	NaN	5.83327	NaN	IGHG1	NaN	NaN	NaN	NaN	NaN	NaN	NaN	NaN	NaN	NaN	0.0379747	0.190476	0.0501792	NA	NA	1.03379	NaN	NaN	NaN	NaN	NaN	NaN	NaN	NaN	NaN	NaN	NaN	NaN	NaN	NaN	NaN	NaN	NaN	4	10	0	0	NaN
AAGGCAGGTAGTACCT-1	0.869254	0.853794	0	553	2.0075	1.14684	1.66704	1.14684	3.73329	NaN	IGHA1	NaN	NaN	NaN	NaN	NaN	NaN	NaN	NaN	NaN	NaN	0.102725	0.253333	0.115942	NA	NA	NaN	NaN	NaN	NaN	1.33371	1.06039	1.09624	NaN	NaN	NaN	NaN	NaN	NaN	1.4322	NaN	NaN	1.37059	NaN	52	2	0	0	NaN
AAGGCAGGTATATCCG-1	-4.14085	0.57707	6	553	1.73956	2.44784	3.33204	NaN	NaN	0.776435	IGHG3	NaN	NaN	NaN	NaN	NaN	NaN	NaN	1.34	1.32165	1.25853	0.0356394	0.133333	0.047619	NA	NA	NaN	1.05758	NaN	NaN	NaN	1.09405	NaN	NaN	NaN	NaN	NaN	NaN	NaN	NaN	NaN	NaN	NaN	NaN	34	12	0	0	NaN
AAGGCAGGTCATTAGC-1	-3.27489	4.73474	8	553	2.21248	1.96062	3.23534	NaN	3.90862	NaN	IGHG1	1.59813	NaN	NaN	NaN	NaN	NaN	NaN	NaN	NaN	NaN	0.0880503	0.24	0.106884	NA	NA	NaN	NaN	1.22817	NaN	NaN	NaN	NaN	NaN	1.301	NaN	NaN	NaN	1.66563	NaN	NaN	NaN	NaN	NaN	5	15	0	0	NaN
AAGGCAGTCAGCTCGG-1	3.17874	0.436159	5	553	2.01883	0.967891	1.45039	1.77447	6.84895	NaN	IGHA1	NaN	NaN	NaN	NaN	NaN	NaN	NaN	1.33268	NaN	NaN	NaN	NaN	NaN	NA	NA	1.19721	NaN	1.13937	NaN	NaN	NaN	NaN	NaN	NaN	NaN	NaN	1.31541	NaN	NaN	1.32528	NaN	NaN	NaN	584	262	1	0	NaN
AAGGCAGTCTCAAACG-1	-2.34302	-0.174818	1	553	2.374	1.76988	3.35332	NaN	NaN	NaN	IGHG3	1.53332	NaN	NaN	NaN	NaN	NaN	NaN	NaN	NaN	NaN	0.0838574	0.306667	0.105072	NA	NA	1.16418	1.05476	1.04741	NaN	NaN	1.11014	1.12921	NaN	NaN	NaN	1.03719	NaN	1.35353	1.24219	NaN	NaN	NaN	NaN	13	16	1	0	NaN
AAGGTTCCAACTGCTA-1	0.645687	-1.34022	4	553	NaN	NaN	2.94283	1.70336	7.41378	NaN	IGHM	NaN	NaN	NaN	NaN	NaN	1.42162	NaN	NaN	NaN	NaN	0.00628931	0.106667	0.0181159	NA	NA	1.10372	NaN	1.05733	NaN	NaN	NaN	NaN	NaN	NaN	NaN	NaN	NaN	1.17163	NaN	NaN	NaN	NaN	NaN	15	1	0	0	1.17748
AAGGTTCCAGTCAGCC-1	0.29229	4.00605	0	553	2.81631	2.27527	3.53153	NaN	NaN	NaN	IGHG1	NaN	NaN	NaN	NaN	NaN	NaN	NaN	NaN	NaN	NaN	0.0607966	0.133333	0.0652174	NA	NA	NaN	1.04193	NaN	NaN	1.23999	NaN	NaN	NaN	1.36807	NaN	NaN	NaN	NaN	NaN	NaN	NaN	NaN	NaN	7	2	0	0	NaN
AAGGTTCCATATGGTC-1	2.37785	4.18717	9	553	1.44257	NaN	2.36974	1.44257	5.36729	NaN	IGHG1	NaN	NaN	NaN	1.58132	1.51116	NaN	NaN	NaN	NaN	NaN	0.0461216	0.192308	0.0576577	NA	NA	NaN	NaN	NaN	NaN	NaN	1.03747	1.06649	NaN	NaN	1.2182	NaN	NaN	NaN	NaN	NaN	NaN	NaN	NaN	34	130	0	0	NaN
AAGGTTCGTGAGGCTA-1	0.377191	2.28603	0	553	NaN	NaN	3.30052	NaN	5.17816	1.15601	IGHA1	NaN	NaN	NaN	1.61009	NaN	1.40428	1.3684	1.28561	1.43079	NaN	0.048218	0.128205	0.0558559	NA	NA	NaN	NaN	NaN	NaN	NaN	NaN	NaN	NaN	NaN	NaN	NaN	NaN	NaN	NaN	NaN	NaN	NaN	NaN	41	8	0	0	NaN
AAGGTTCGTTTGGCGC-1	-2.5787	4.35197	8	553	2.11745	1.77042	1.77042	NaN	NaN	NaN	IGHG1	NaN	NaN	NaN	NaN	NaN	NaN	NaN	NaN	NaN	NaN	0.067086	0.307692	0.0918919	NA	NA	1.05308	NaN	1.0675	NaN	NaN	1.04115	NaN	NaN	NaN	NaN	1.3584	NaN	1.65112	NaN	NaN	NaN	NaN	NaN	25	10	0	0	NaN
AAGTCTGAGATCCCAT-1	-1.1586	1.27746	0	553	1.76438	2.11105	3.47959	1.22934	NaN	NaN	IGHG1	1.36963	NaN	NaN	NaN	NaN	NaN	NaN	1.26178	NaN	NaN	0.0691824	0.186667	0.0815217	NA	NA	1.05797	1.10477	NaN	1.02173	NaN	1.11701	NaN	NaN	NaN	NaN	NaN	NaN	NaN	NaN	NaN	1.33824	1.24803	NaN	4	6	0	0	NaN
AAGTCTGCAACCGCCA-1	2.14629	-0.0114474	5	553	NaN	2.12868	2.38616	1.24355	4.91805	NaN	IGHG3	NaN	NaN	NaN	NaN	NaN	NaN	NaN	NaN	NaN	NaN	0.0607966	0.129032	0.0666667	NA	NA	NaN	NaN	NaN	NaN	NaN	NaN	1.04819	NaN	NaN	NaN	NaN	NaN	NaN	NaN	NaN	NaN	NaN	NaN	8	3	0	0	NaN
AAGTCTGGTCATCCCT-1	-2.37081	1.05847	0	553	2.69468	2.22791	3.92558	NaN	1.32446	NaN	IGHG1	NaN	NaN	NaN	NaN	NaN	NaN	NaN	NaN	NaN	NaN	NaN	NaN	NaN	NA	NA	NaN	NaN	NaN	NaN	NaN	NaN	NaN	NaN	NaN	NaN	NaN	NaN	NaN	NaN	NaN	1.46174	1.42155	NaN	3	2	0	0	NaN
AAGTCTGGTCGCTTCT-1	-2.00449	-1.05557	1	553	2.30052	1.94394	3.88957	1.38457	6.54879	NaN	IGHG1	NaN	NaN	NaN	NaN	NaN	1.48269	NaN	1.40325	NaN	NaN	0.0985325	0.347222	0.125683	NA	NA	NaN	NaN	NaN	NaN	NaN	NaN	NaN	NaN	NaN	NaN	NaN	NaN	NaN	NaN	NaN	NaN	NaN	NaN	0	4	0	0	NaN
AAGTCTGTCACCCTCA-1	1.89667	4.28535	0	553	1.68308	1.68308	3.03108	1.16035	6.64362	1.16035	IGHA1	NaN	NaN	NaN	NaN	NaN	NaN	NaN	NaN	NaN	NaN	NaN	NaN	NaN	NA	NA	NaN	1.06356	NaN	NaN	NaN	1.11351	NaN	NaN	NaN	NaN	NaN	NaN	NaN	NaN	NaN	NaN	NaN	NaN	13	93	0	0	NaN
AAGTCTGTCCTCTAGC-1	-1.38348	2.7424	0	553	NaN	0.940507	2.98241	NaN	NaN	NaN	IGHA1	NaN	NaN	NaN	NaN	NaN	NaN	NaN	NaN	1.33001	NaN	0.0548523	0.261905	0.0716846	NA	NA	1.12293	1.08871	1.29587	1.42566	1.04444	NaN	NaN	NaN	1.08694	1.24882	NaN	NaN	NaN	NaN	NaN	NaN	1.25305	NaN	17	3	0	0	NaN
AATCCAGAGCACCGTC-1	-2.3868	0.174134	1	553	2.55256	1.74676	3.45896	1.74676	NaN	1.21431	IGHG1	NaN	NaN	NaN	NaN	NaN	NaN	NaN	NaN	NaN	NaN	NaN	NaN	NaN	NA	NA	NaN	NaN	NaN	NaN	NaN	NaN	1.07236	NaN	NaN	NaN	NaN	NaN	NaN	NaN	NaN	NaN	NaN	NaN	23	20	0	0	NaN
AATCCAGCACAGGAGT-1	-2.49048	1.35522	0	553	1.9846	2.98712	4.27847	1.9846	NaN	NaN	IGHG1	1.45639	NaN	NaN	NaN	NaN	1.40153	NaN	NaN	NaN	NaN	0.0733753	0.204301	0.0877193	NA	NA	NaN	1.02805	1.03002	NaN	NaN	NaN	1.07752	NaN	NaN	NaN	NaN	NaN	NaN	NaN	NaN	NaN	NaN	NaN	4	7	0	0	NaN
AATCCAGCACAGTCGC-1	-1.20974	2.33633	0	553	1.75985	1.43692	4.31451	0.956991	NaN	NaN	IGHG1	NaN	NaN	NaN	NaN	NaN	NaN	NaN	NaN	NaN	NaN	0.111111	0.24	0.126812	NA	NA	1.12023	1.07304	NaN	NaN	NaN	1.09018	NaN	NaN	NaN	NaN	NaN	NaN	NaN	NaN	NaN	NaN	NaN	NaN	7	12	0	0	NaN
AATCCAGCAGATAATG-1	1.74628	1.48821	4	553	2.26334	1.1486	3.29009	NaN	6.72943	NaN	IGHA2	NaN	NaN	NaN	NaN	NaN	NaN	NaN	NaN	NaN	NaN	0.138365	0.387097	0.17193	NA	NA	NaN	1.07393	1.08925	NaN	NaN	1.05049	NaN	NaN	1.42371	NaN	NaN	1.38559	NaN	NaN	1.33034	NaN	NaN	NaN	41	3	0	0	NaN
AATCCAGCAGATCTGT-1	2.09007	2.55977	0	553	NaN	1.94909	3.83227	1.38908	4.6384	2.56837	IGHG1	1.41638	NaN	NaN	NaN	NaN	NaN	NaN	NaN	NaN	NaN	NaN	NaN	NaN	NA	NA	1.10098	1.07855	NaN	NaN	NaN	1.06464	1.11067	NaN	1.17775	NaN	NaN	NaN	NaN	NaN	NaN	NaN	NaN	NaN	23	15	0	0	NaN
AATCCAGCAGCCAGAA-1	-1.31865	2.38832	0	553	2.48349	1.87049	2.96036	1.04045	3.2107	NaN	IGHG1	NaN	NaN	NaN	NaN	NaN	NaN	NaN	NaN	NaN	1.41261	0.111111	0.344444	0.142857	NA	NA	NaN	1.06776	NaN	NaN	NaN	1.10308	1.12164	NaN	NaN	NaN	1.2858	NaN	NaN	NaN	NaN	NaN	NaN	NaN	38	31	0	0	NaN
AATCCAGGTCTGATCA-1	-0.988634	-1.8686	1	553	NaN	NaN	3.86829	NaN	6.88315	NaN	IGHG1	1.24501	NaN	NaN	NaN	NaN	NaN	NaN	NaN	NaN	NaN	0.00419287	0.0133333	0.00543478	NA	NA	NaN	NaN	NaN	NaN	NaN	NaN	NaN	NaN	NaN	NaN	NaN	NaN	1.23628	NaN	NaN	1.4613	NaN	NaN	5	7	0	0	NaN
AATCCAGGTTGGTTTG-1	-1.69811	2.38808	0	553	0.912765	1.94087	2.93887	NaN	NaN	1.69994	IGHG1	NaN	NaN	NaN	1.52331	NaN	NaN	NaN	NaN	NaN	NaN	NaN	NaN	NaN	NA	NA	NaN	NaN	NaN	NaN	NaN	1.02676	NaN	NaN	1.39685	1.06801	1.03009	NaN	NaN	NaN	NaN	NaN	NaN	NaN	6	9	0	0	NaN
AATCCAGGTTGTGGAG-1	2.51147	1.98057	5	553	1.59928	1.09015	2.18593	NaN	NaN	NaN	IGHG3	NaN	NaN	NaN	1.49614	NaN	NaN	NaN	NaN	NaN	NaN	0.113208	0.194444	0.118397	NA	NA	NaN	NaN	NaN	NaN	1.1235	NaN	1.07303	NaN	1.30043	NaN	1.1802	NaN	NaN	NaN	NaN	NaN	NaN	NaN	138	17	0	0	NaN
AATCCAGTCGAACGGA-1	-2.20435	-0.636572	1	553	1.2761	1.81894	2.16882	NaN	5.21693	NaN	IGHG1	NaN	NaN	NaN	NaN	NaN	NaN	NaN	NaN	NaN	NaN	0.0527426	0.205128	0.0688406	NA	NA	1.03734	1.05626	NaN	NaN	NaN	NaN	NaN	NaN	NaN	NaN	NaN	NaN	NaN	NaN	NaN	NaN	NaN	NaN	8	7	0	0	NaN
AATCGGTCATGTAGTC-1	2.1568	5.58865	9	553	1.89481	NaN	4.60415	NaN	6.54956	NaN	IGHA1	NaN	NaN	NaN	NaN	NaN	NaN	NaN	NaN	NaN	NaN	0.0232068	0.218391	0.0499109	NA	NA	NaN	1.0367	NaN	NaN	NaN	1.08181	1.09115	NaN	NaN	NaN	NaN	NaN	NaN	NaN	NaN	NaN	NaN	NaN	12	8	0	0	NaN
AATCGGTGTGCGATAG-1	-3.12826	4.76629	8	553	NaN	2.1741	3.19387	NaN	NaN	NaN	IGHG1	1.44451	NaN	NaN	NaN	NaN	NaN	NaN	1.32347	NaN	NaN	NaN	NaN	NaN	NA	NA	1.10115	1.13698	1.24143	NaN	NaN	NaN	NaN	NaN	NaN	NaN	NaN	NaN	1.64663	NaN	NaN	NaN	1.36588	NaN	4	16	0	0	NaN
AATCGGTTCCCAAGAT-1	-1.00443	1.84964	0	553	NaN	1.77916	3.14251	NaN	3.41934	NaN	NA	NaN	NaN	NaN	NaN	NaN	NaN	NaN	NaN	NaN	NaN	NaN	NaN	NaN	NA	NA	1.14804	NaN	1.09937	1.28654	NaN	NaN	NaN	NaN	NaN	NaN	NaN	NaN	NaN	NaN	NaN	NaN	NaN	NaN	1	10	0	0	NaN
AATCGGTTCCTTGCCA-1	1.76885	-1.342	4	553	2.09485	1.74911	3.20872	NaN	6.62511	1.21632	IGHA1	NaN	NaN	NaN	NaN	NaN	NaN	NaN	NaN	NaN	NaN	0.0272537	0.230769	0.0486486	NA	NA	1.13791	1.09738	NaN	NaN	NaN	NaN	NaN	NaN	NaN	NaN	NaN	NaN	NaN	NaN	NaN	1.38946	NaN	NaN	10	13	0	1	NaN
ACACCAAAGACGACGT-1	-2.54949	-0.198545	1	553	NaN	1.20213	2.7056	NaN	NaN	NaN	IGHG1	NaN	NaN	NaN	NaN	NaN	NaN	NaN	NaN	NaN	NaN	0.0796646	0.253333	0.0996377	NA	NA	NaN	NaN	NaN	NaN	NaN	NaN	NaN	1.00427	NaN	NaN	NaN	1.2399	NaN	NaN	NaN	NaN	NaN	NaN	10	7	0	0	NaN
ACACCAACACCTCGTT-1	-1.18929	-1.97279	4	553	2.78272	NaN	3.99029	1.56669	5.96985	1.56669	IGHG1	NaN	NaN	NaN	NaN	NaN	NaN	NaN	NaN	NaN	NaN	0.0419287	0.253333	0.0634058	NA	NA	1.26871	1.0689	1.2046	NaN	1.00951	NaN	NaN	NaN	NaN	NaN	NaN	1.35027	NaN	NaN	NaN	NaN	NaN	NaN	35	14	0	0	NaN
ACACCAACAGGTCCAC-1	-3.19128	0.071018	1	553	1.33426	1.33426	3.82331	NaN	NaN	1.33426	IGHG1	NaN	NaN	NaN	NaN	NaN	NaN	NaN	NaN	NaN	NaN	0.0545073	0.294872	0.0792793	NA	NA	NaN	NaN	NaN	NaN	NaN	1.05838	NaN	NaN	NaN	NaN	NaN	NaN	NaN	NaN	NaN	1.57251	NaN	NaN	0	14	0	0	NaN
ACACCAACATAAAGGT-1	-2.53924	1.76118	0	553	1.25151	1.7903	4.10915	NaN	NaN	NaN	NA	NaN	NaN	NaN	NaN	NaN	1.17459	1.29895	1.57544	1.42281	1.31056	NaN	NaN	NaN	NA	NA	NaN	1.07594	1.08541	NaN	NaN	1.11057	NaN	NaN	NaN	NaN	NaN	NaN	NaN	NaN	NaN	NaN	NaN	NaN	3	0	0	0	NaN
ACACCAAGTTCTCATT-1	-3.32576	2.15714	6	553	2.12181	2.75318	4.46955	NaN	NaN	1.04259	IGHG2	NaN	NaN	NaN	NaN	NaN	NaN	NaN	NaN	NaN	NaN	0.0590717	0.202381	0.0698925	NA	NA	1.0194	1.13482	1.13958	1.26185	1.05749	1.12978	1.14464	NaN	NaN	NaN	NaN	NaN	NaN	1.48342	NaN	NaN	NaN	NaN	40	9	0	0	NaN
ACACCAATCCTTTCGG-1	1.70918	-1.55218	4	553	1.62826	NaN	3.31845	1.11432	6.64485	NaN	IGHM	NaN	NaN	NaN	NaN	NaN	NaN	NaN	NaN	NaN	NaN	NaN	NaN	NaN	NA	NA	1.17356	1.10572	1.07088	NaN	NaN	1.09779	1.1126	NaN	NaN	NaN	NaN	NaN	NaN	NaN	NaN	NaN	1.36295	NaN	93	4	0	0	NaN
ACACCCTAGAAGGGTA-1	-3.94849	-1.66439	1	553	2.27168	2.27168	2.91188	NaN	NaN	NaN	IGHG2	NaN	NaN	NaN	NaN	NaN	NaN	NaN	NaN	NaN	NaN	0.0188679	0.126437	0.0301418	NA	NA	1.18879	NaN	1.07291	NaN	NaN	NaN	NaN	NaN	NaN	NaN	1.11144	NaN	NaN	NaN	NaN	NaN	NaN	NaN	3	0	0	0	NaN
ACACCCTAGCTGGAAC-1	-2.81362	0.596921	1	553	NaN	1.29254	2.97011	NaN	NaN	NaN	IGHG1	NaN	NaN	NaN	NaN	NaN	NaN	NaN	1.34147	NaN	NaN	0.0356394	0.0666667	0.0388007	NA	NA	1.01883	1.04133	NaN	NaN	1.21316	NaN	NaN	NaN	NaN	NaN	NaN	NaN	NaN	NaN	NaN	NaN	NaN	NaN	3	8	0	0	NaN
ACACCCTAGTTATCGC-1	-1.3132	-0.546504	0	553	1.12111	2.42845	3.58796	NaN	5.55088	NaN	IGHA1	NaN	NaN	NaN	NaN	NaN	NaN	NaN	NaN	NaN	NaN	0.0440252	0.153846	0.0540541	NA	NA	NaN	NaN	NaN	NaN	NaN	1.11245	1.12508	NaN	NaN	NaN	NaN	NaN	NaN	NaN	NaN	NaN	NaN	NaN	3	25	0	0	NaN
ACACCCTGTAGCTAAA-1	0.135394	3.63963	0	553	1.50439	2.07979	3.98007	1.50439	NaN	NaN	IGHG1	NaN	NaN	NaN	NaN	NaN	NaN	NaN	NaN	NaN	NaN	0.0566038	0.225806	0.0807018	NA	NA	1.11814	1.1602	NaN	NaN	NaN	1.11071	1.13627	NaN	NaN	NaN	NaN	NaN	NaN	NaN	NaN	1.5166	NaN	NaN	119	4	0	0	NaN
ACACCCTGTCTCAACA-1	-1.19756	-1.27854	1	553	2.1587	1.90879	2.52492	1.06986	5.56619	NaN	IGHG1	NaN	NaN	NaN	NaN	NaN	NaN	NaN	1.21361	1.30259	1.28639	NaN	NaN	NaN	NA	NA	NaN	1.06537	NaN	NaN	NaN	1.10612	1.10607	NaN	NaN	NaN	NaN	NaN	NaN	NaN	NaN	NaN	NaN	NaN	2	11	0	0	NaN
ACACCCTGTGCAGTAG-1	-1.16115	-1.35711	1	553	1.13281	1.65034	3.09303	NaN	3.98172	NaN	IGHG1	NaN	NaN	NaN	1.63514	NaN	NaN	NaN	NaN	NaN	NaN	0.109937	0.184211	0.112933	NA	NA	1.05942	1.06122	1.1633	NaN	NaN	NaN	NaN	NaN	1.26968	NaN	NaN	NaN	NaN	1.348	NaN	NaN	NaN	NaN	6	9	1	0	NaN
ACACCCTGTGTCTGAT-1	-1.93004	1.94735	0	553	2.18639	NaN	3.40046	1.29043	NaN	NaN	IGHG1	NaN	NaN	NaN	NaN	NaN	NaN	NaN	NaN	NaN	NaN	0.111111	0.307692	0.12973	NA	NA	1.03119	1.02888	NaN	NaN	NaN	1.06295	1.06529	NaN	NaN	NaN	NaN	NaN	NaN	NaN	NaN	NaN	NaN	NaN	84	5	0	0	NaN
ACACCCTTCACAATGC-1	-2.75293	1.64583	0	553	2.0824	2.44543	3.87971	1.50671	NaN	1.50671	IGHG1	NaN	NaN	NaN	NaN	NaN	NaN	NaN	1.39156	1.35212	NaN	0.0780591	0.28	0.0837887	NA	NA	NaN	NaN	NaN	NaN	NaN	NaN	NaN	NaN	NaN	NaN	NaN	NaN	NaN	NaN	NaN	NaN	NaN	NaN	3	4	0	0	NaN
ACACCCTTCCGTAGGC-1	0.111837	2.65784	0	553	NaN	2.71784	4.65157	NaN	5.64047	1.21133	IGHG1	NaN	NaN	1.48332	NaN	NaN	NaN	NaN	NaN	NaN	NaN	0.109015	0.204301	0.119298	NA	NA	1.05181	NaN	1.02563	NaN	NaN	NaN	NaN	NaN	1.02196	NaN	NaN	NaN	NaN	NaN	NaN	NaN	NaN	NaN	57	17	0	0	NaN
ACACCCTTCGGTCCGA-1	1.58113	0.986884	0	553	1.64847	1.13125	1.64847	1.13125	5.05219	1.13125	IGHA1	NaN	NaN	NaN	NaN	NaN	NaN	NaN	NaN	NaN	NaN	0.0964361	0.28	0.115942	NA	NA	NaN	1.02565	1.21245	NaN	1.3716	1.03745	NaN	NaN	1.40241	NaN	NaN	NaN	NaN	NaN	1.31362	NaN	NaN	NaN	83	10	0	0	NaN
ACACCCTTCGTTACGA-1	-0.252391	2.61879	0	553	1.95522	2.40777	3.81728	1.10586	NaN	NaN	IGHG1	NaN	NaN	NaN	NaN	NaN	NaN	NaN	NaN	NaN	NaN	0.033543	0.153846	0.0468468	NA	NA	1.10548	1.17762	1.33358	NaN	NaN	1.15954	1.18103	NaN	NaN	NaN	NaN	NaN	NaN	NaN	NaN	NaN	NaN	NaN	93	13	0	0	NaN
ACACCGGAGATGTTAG-1	1.94625	5.40128	9	553	1.81548	NaN	3.5637	1.81548	6.78646	NaN	IGHA1	NaN	NaN	NaN	NaN	NaN	NaN	NaN	NaN	NaN	NaN	0.0230608	0.0574713	0.0265957	NA	NA	NaN	1.04738	NaN	NaN	NaN	1.1162	1.16083	NaN	NaN	NaN	NaN	NaN	NaN	1.39044	NaN	NaN	NaN	NaN	18	9	0	0	NaN
ACACCGGAGGAATCGC-1	0.103296	3.06159	0	553	1.39888	2.58041	3.54261	NaN	NaN	NaN	IGHG1	NaN	NaN	NaN	NaN	NaN	NaN	NaN	NaN	NaN	NaN	0.0985325	0.263889	0.112933	NA	NA	1.14541	1.15713	NaN	NaN	NaN	1.0921	1.12588	NaN	1.23697	NaN	1.04903	NaN	NaN	NaN	NaN	NaN	NaN	NaN	4	13	0	0	NaN
ACACCGGGTAAATACG-1	-4.38635	-0.917202	6	553	2.59005	2.44833	3.88281	1.83808	1.01577	NaN	IGHG2	NaN	NaN	NaN	NaN	NaN	1.22095	NaN	1.56384	1.3052	NaN	0.0251572	0.2	0.047619	NA	NA	1.11812	1.10712	NaN	1.24276	NaN	1.09778	1.09925	NaN	NaN	NaN	NaN	NaN	NaN	NaN	NaN	NaN	NaN	NaN	206	7	0	0	NaN
ACACCGGGTCTTCAAG-1	1.36536	3.87132	0	553	1.94036	NaN	3.75487	2.76652	NaN	NaN	IGHG3	NaN	NaN	NaN	NaN	NaN	NaN	NaN	NaN	1.40364	NaN	0.116034	0.305556	0.130037	NA	NA	NaN	NaN	NaN	NaN	NaN	NaN	NaN	NaN	NaN	NaN	NaN	NaN	NaN	NaN	NaN	NaN	NaN	NaN	65	6	0	0	NaN
ACACCGGGTGCCTGTG-1	1.36924	-0.487198	5	553	NaN	2.02852	2.02852	2.38915	5.89758	NaN	IGHA1	NaN	NaN	NaN	NaN	NaN	NaN	NaN	NaN	NaN	NaN	0.092827	0.148148	0.0954955	NA	NA	NaN	NaN	NaN	NaN	NaN	NaN	NaN	NaN	NaN	NaN	NaN	NaN	NaN	NaN	NaN	NaN	NaN	NaN	17	24	0	0	NaN
ACACCGGGTTTGTTGG-1	-2.32925	4.80851	8	553	1.55259	1.05147	4.00722	1.05147	4.77319	NaN	IGHG1	NaN	NaN	NaN	NaN	NaN	NaN	NaN	NaN	NaN	NaN	0.0398323	0.16	0.0507246	NA	NA	1.0616	1.01722	1.04417	NaN	NaN	1.08232	1.10087	NaN	NaN	NaN	1.22404	NaN	1.43463	NaN	NaN	NaN	NaN	NaN	22	11	0	0	NaN
ACACCGGTCGTAGATC-1	-3.30439	1.46092	6	553	2.0878	NaN	3.77052	NaN	NaN	NaN	IGHG2	NaN	NaN	NaN	NaN	NaN	NaN	NaN	NaN	NaN	NaN	0.0209644	0.115385	0.0288288	NA	NA	1.06181	NaN	1.1734	1.25708	NaN	NaN	NaN	NaN	1.0088	NaN	1.40316	NaN	NaN	1.32517	NaN	1.23843	1.47135	NaN	2	0	0	0	NaN
ACACTGAAGACTCGGA-1	-3.98928	0.936223	6	553	NaN	1.82764	2.17802	NaN	NaN	NaN	IGHG2	NaN	NaN	NaN	NaN	NaN	NaN	NaN	NaN	NaN	NaN	0.0838574	0.306667	0.103261	NA	NA	1.12399	1.10622	1.22209	NaN	NaN	1.0926	1.10995	NaN	NaN	NaN	NaN	NaN	NaN	NaN	NaN	NaN	NaN	NaN	23	7	0	0	NaN
ACACTGAAGATCACGG-1	-1.51334	4.25633	0	553	2.40367	NaN	4.06092	NaN	NaN	NaN	IGHG4	NaN	NaN	NaN	NaN	NaN	NaN	NaN	NaN	NaN	NaN	0.0607966	0.146667	0.067029	NA	NA	NaN	1.04812	NaN	NaN	NaN	1.06181	NaN	NaN	NaN	NaN	NaN	NaN	NaN	NaN	NaN	NaN	NaN	NaN	14	15	0	1	NaN
ACACTGAAGCTGAACG-1	-1.77315	0.494734	0	553	NaN	1.72861	3.0841	1.19889	NaN	1.72861	IGHG3	NaN	NaN	NaN	NaN	NaN	NaN	NaN	NaN	NaN	NaN	0.0377358	0.0769231	0.0414414	NA	NA	1.19243	1.09324	1.06518	NaN	NaN	1.06889	NaN	NaN	NaN	NaN	NaN	NaN	NaN	NaN	NaN	NaN	1.55435	NaN	71	9	0	0	NaN
ACACTGAAGCTGCCCA-1	-2.27495	1.27663	0	553	NaN	1.97966	3.47201	1.41588	NaN	NaN	NA	NaN	NaN	NaN	NaN	NaN	1.39276	1.34652	1.53619	1.15427	NaN	NaN	NaN	NaN	NA	NA	NaN	1.01761	NaN	NaN	NaN	NaN	NaN	NaN	NaN	NaN	NaN	NaN	NaN	NaN	NaN	NaN	NaN	NaN	49	1	0	0	NaN
ACACTGACAAAGAATC-1	-1.8476	-0.0367159	0	553	1.02177	2.4569	2.4569	1.02177	3.85504	NaN	IGHG1	NaN	NaN	NaN	NaN	NaN	NaN	NaN	NaN	NaN	NaN	0.0461216	0.133333	0.0543478	NA	NA	NaN	NaN	NaN	NaN	NaN	NaN	NaN	NaN	NaN	NaN	NaN	NaN	NaN	NaN	NaN	NaN	NaN	NaN	4	4	0	0	NaN
ACACTGATCGAGCCCA-1	-0.405955	-0.33315	0	553	1.54399	2.48904	3.53074	NaN	5.61152	NaN	IGHG1	NaN	NaN	NaN	NaN	NaN	NaN	NaN	NaN	NaN	NaN	0.0524109	0.15942	0.0622711	NA	NA	NaN	NaN	NaN	NaN	NaN	NaN	NaN	NaN	NaN	NaN	NaN	NaN	NaN	NaN	NaN	NaN	NaN	NaN	18	10	0	0	NaN
ACAGCCGAGTATCGAA-1	0.948246	1.01747	0	553	1.43484	NaN	2.62437	NaN	3.4962	NaN	IGHA1	NaN	NaN	NaN	NaN	NaN	NaN	NaN	NaN	NaN	NaN	NaN	NaN	NaN	NA	NA	1.20705	1.09262	NaN	NaN	NaN	1.05928	1.09346	NaN	1.2977	NaN	1.01927	NaN	NaN	NaN	NaN	NaN	1.62432	NaN	65	8	0	0	NaN
ACAGCCGAGTCAATAG-1	0.769016	1.21471	0	553	NaN	NaN	1.92146	NaN	3.68569	NaN	IGHA1	NaN	NaN	NaN	NaN	NaN	NaN	NaN	NaN	NaN	NaN	0.0859539	0.253333	0.103261	NA	NA	NaN	1.09444	1.13123	1.34887	NaN	1.09444	1.10756	NaN	NaN	NaN	NaN	1.30916	1.20548	NaN	1.31536	NaN	1.33726	NaN	4	5	0	0	NaN
ACAGCCGGTAACGCGA-1	0.943789	-0.653936	5	553	2.1974	NaN	1.09875	NaN	6.78804	NaN	NA	NaN	NaN	NaN	NaN	NaN	NaN	NaN	NaN	NaN	NaN	NaN	NaN	NaN	NA	NA	1.11876	1.10171	NaN	1.11381	NaN	1.06152	1.14533	NaN	NaN	NaN	1.04956	NaN	NaN	1.48274	NaN	NaN	NaN	NaN	105	5	0	0	1.09875
ACAGCCGGTAGAGTGC-1	-1.14436	-2.37664	4	553	2.28188	3.31	2.92263	NaN	5.76086	NaN	NA	NaN	NaN	NaN	NaN	NaN	NaN	1.3332	1.43612	NaN	NaN	NaN	NaN	NaN	NA	NA	NaN	NaN	1.21875	1.28152	1.04251	NaN	NaN	1.11604	NaN	NaN	NaN	1.39331	NaN	NaN	NaN	NaN	NaN	NaN	6	4	0	0	NaN
ACAGCCGGTTCCACGG-1	-2.82527	3.35105	8	553	NaN	2.64997	3.17883	NaN	NaN	NaN	IGHG1	NaN	NaN	NaN	NaN	NaN	NaN	NaN	NaN	NaN	NaN	0.104822	0.277778	0.118397	NA	NA	NaN	NaN	NaN	NaN	NaN	NaN	NaN	NaN	NaN	NaN	NaN	NaN	NaN	NaN	NaN	1.37763	NaN	NaN	3	4	0	0	NaN
ACAGCTAAGACAGAGA-1	-4.2485	0.442097	6	553	NaN	2.542	2.542	1.58958	NaN	NaN	IGHG2	NaN	NaN	NaN	NaN	NaN	NaN	NaN	NaN	NaN	NaN	0.0461216	0.226667	0.0615942	NA	NA	1.05398	NaN	NaN	1.34453	NaN	NaN	NaN	NaN	NaN	NaN	NaN	NaN	NaN	NaN	NaN	NaN	NaN	NaN	5	12	0	0	NaN
ACAGCTAAGGTGATAT-1	-0.00371193	2.99616	0	553	2.81532	2.54741	3.95164	NaN	6.57815	NaN	IGHA1	NaN	NaN	NaN	NaN	NaN	NaN	NaN	1.45861	NaN	NaN	0.115304	0.293333	0.132246	NA	NA	NaN	NaN	NaN	NaN	NaN	NaN	NaN	1.17318	NaN	NaN	NaN	NaN	NaN	NaN	NaN	NaN	NaN	NaN	15	0	0	0	NaN
ACAGCTACAATCGGTT-1	0.645802	-3.79007	0	553	NaN	3.37039	2.98197	NaN	NaN	1.73724	IGHG1	NaN	NaN	NaN	NaN	NaN	NaN	NaN	NaN	NaN	NaN	0.0649895	0.269231	0.0900901	NA	NA	1.03288	1.14534	1.27816	NaN	NaN	NaN	NaN	NaN	NaN	NaN	1.04395	NaN	NaN	NaN	NaN	NaN	NaN	NaN	4	1	0	0	NaN
ACAGCTACACGTGAGA-1	0.774777	3.80359	0	553	NaN	1.55142	3.14884	NaN	NaN	NaN	IGHG1	NaN	NaN	NaN	NaN	NaN	NaN	NaN	NaN	NaN	NaN	0.0506329	0.2	0.0619308	NA	NA	NaN	1.06433	NaN	NaN	1.22468	1.09902	NaN	NaN	NaN	NaN	NaN	NaN	NaN	NaN	NaN	NaN	NaN	NaN	20	5	0	0	NaN
ACAGCTAGTACGCTGC-1	2.65029	1.21117	5	553	NaN	NaN	NaN	1.43973	NaN	NaN	IGHG3	NaN	NaN	NaN	NaN	NaN	NaN	NaN	1.48683	1.21918	NaN	0.138365	0.373333	0.161232	NA	NA	NaN	1.09441	NaN	NaN	NaN	1.10553	1.14595	NaN	NaN	NaN	NaN	NaN	NaN	NaN	NaN	NaN	1.58968	NaN	14	1	0	0	NaN
ACAGCTAGTCTAGTGT-1	-1.61063	-1.43497	1	553	1.62008	1.10749	3.67651	NaN	6.31037	NaN	IGHG1	1.41611	NaN	NaN	NaN	NaN	1.24359	NaN	1.46717	1.17427	NaN	0.0356394	0.0689655	0.0407801	NA	NA	1.10436	1.06596	1.08379	NaN	NaN	1.10684	NaN	NaN	NaN	NaN	NaN	NaN	NaN	NaN	NaN	NaN	NaN	NaN	3	3	0	0	NaN
ACAGCTAGTTGGTAAA-1	-2.0989	-1.05929	1	553	2.07898	2.53848	3.76068	1.73416	6.30392	NaN	IGHG1	NaN	NaN	NaN	NaN	NaN	NaN	NaN	NaN	NaN	NaN	NaN	NaN	NaN	NA	NA	1.02985	1.06155	1.05826	NaN	NaN	NaN	NaN	NaN	NaN	NaN	NaN	NaN	NaN	NaN	NaN	NaN	NaN	NaN	17	12	0	0	NaN
ACAGCTATCAAACCGT-1	0.980412	-1.48365	8	553	1.18911	NaN	3.17143	2.06082	7.39889	NaN	IGHM	1.56982	NaN	NaN	NaN	NaN	NaN	NaN	NaN	NaN	NaN	0.0251572	0.0533333	0.0289855	NA	NA	1.22292	1.13129	1.21852	NaN	NaN	NaN	NaN	NaN	NaN	NaN	NaN	NaN	1.62552	1.37493	NaN	NaN	1.4715	NaN	13	4	0	0	NaN
ACAGCTATCTATCGCC-1	-1.28202	1.37384	0	553	2.12003	1.87158	3.34965	NaN	1.04128	1.04128	IGHG2	NaN	NaN	NaN	NaN	NaN	NaN	NaN	1.67349	NaN	NaN	0.0733753	0.306667	0.0996377	NA	NA	1.02733	NaN	NaN	NaN	NaN	NaN	NaN	NaN	NaN	NaN	NaN	NaN	NaN	NaN	NaN	NaN	NaN	NaN	8	2	0	0	NaN
ACATACGAGCTAAGAT-1	-2.89636	-1.66825	1	553	1.86356	1.31461	4.01577	NaN	6.21334	NaN	IGHG1	NaN	NaN	NaN	NaN	NaN	NaN	NaN	NaN	NaN	NaN	0.0293501	0.08	0.0344203	NA	NA	1.07417	1.07996	NaN	NaN	NaN	NaN	NaN	1.13341	NaN	NaN	NaN	NaN	NaN	NaN	NaN	NaN	NaN	NaN	3	11	0	0	NaN
ACATACGCAAACTGCT-1	-3.54126	1.88203	6	553	2.15836	2.15836	3.39161	NaN	NaN	NaN	IGHG2	NaN	NaN	NaN	NaN	NaN	NaN	1.36431	NaN	1.38207	NaN	NaN	NaN	NaN	NA	NA	NaN	1.06661	1.02489	1.22912	1.27856	1.06952	NaN	NaN	NaN	NaN	NaN	NaN	NaN	NaN	NaN	NaN	NaN	NaN	29	3	0	0	NaN
ACATACGGTCTGCCAG-1	0.869212	2.39775	0	553	1.70908	2.30735	3.48637	2.30735	NaN	1.18232	IGHG1	NaN	NaN	NaN	NaN	NaN	NaN	NaN	NaN	NaN	NaN	NaN	NaN	NaN	NA	NA	1.15591	1.04735	1.03674	NaN	NaN	1.07929	1.10507	NaN	1.25361	NaN	NaN	NaN	NaN	NaN	NaN	NaN	1.44733	NaN	9	7	0	0	NaN
ACATACGGTGGTACAG-1	2.04003	4.02953	9	553	1.85578	1.30788	3.61031	0.64156	4.70711	0.64156	IGHA1	NaN	NaN	NaN	NaN	1.36546	NaN	NaN	NaN	NaN	1.2079	0.092827	0.321429	0.112903	NA	NA	NaN	1.04251	NaN	NaN	NaN	1.12357	1.16012	NaN	NaN	1.06577	NaN	NaN	NaN	NaN	NaN	1.31517	NaN	NaN	78	49	0	0	NaN
ACATACGTCCTTTCGG-1	0.390346	-1.49824	4	553	1.64357	1.12714	2.87325	NaN	6.76507	NaN	IGHA2	NaN	NaN	NaN	NaN	NaN	NaN	NaN	1.40258	NaN	NaN	NaN	NaN	NaN	NA	NA	1.12798	1.09266	NaN	1.2788	NaN	1.09056	1.12736	NaN	NaN	NaN	NaN	NaN	NaN	NaN	NaN	NaN	NaN	NaN	28	13	0	0	NaN
ACATACGTCGGAGCAA-1	-2.18714	-1.0773	1	553	NaN	2.255	3.50958	NaN	5.06291	NaN	IGHG1	NaN	NaN	NaN	NaN	NaN	NaN	NaN	1.43462	NaN	NaN	0.0503145	0.152778	0.0601093	NA	NA	1.09905	1.09486	1.29049	NaN	NaN	1.12259	1.10591	NaN	NaN	NaN	NaN	NaN	NaN	NaN	NaN	1.22545	1.51011	NaN	17	27	0	0	NaN
ACATACGTCTTGAGAC-1	-2.87878	0.753317	1	553	NaN	2.96936	4.82892	1.83734	4.24331	NaN	IGHG1	NaN	NaN	NaN	NaN	NaN	NaN	NaN	NaN	NaN	NaN	NaN	NaN	NaN	NA	NA	NaN	NaN	NaN	NaN	NaN	NaN	NaN	NaN	NaN	NaN	NaN	NaN	NaN	NaN	NaN	NaN	NaN	NaN	2	11	0	0	NaN
ACATCAGAGTAGATGT-1	-0.269241	4.98362	0	553	2.62997	2.42468	4.69259	NaN	NaN	NaN	IGHG1	NaN	NaN	NaN	NaN	NaN	NaN	NaN	NaN	NaN	NaN	0.0964361	0.358974	0.117117	NA	NA	1.02611	1.10934	1.1253	NaN	NaN	1.11042	NaN	NaN	NaN	NaN	NaN	NaN	NaN	NaN	NaN	NaN	NaN	NaN	64	22	0	0	NaN
ACATCAGCAAAGCGGT-1	0.260166	-6.05008	11	553	2.98553	3.6531	NaN	NaN	NaN	NaN	NA	NaN	NaN	NaN	NaN	NaN	NaN	NaN	NaN	NaN	NaN	NaN	NaN	NaN	NA	NA	0.998816	NaN	1.31704	NaN	NaN	NaN	NaN	NaN	NaN	NaN	NaN	NaN	NaN	NaN	NaN	NaN	NaN	NaN	1	17	0	0	NaN
ACATCAGCAATGAATG-1	1.37033	-0.383014	5	553	1.62367	NaN	3.31294	2.21302	NaN	NaN	IGHG1	NaN	NaN	NaN	NaN	NaN	NaN	NaN	NaN	NaN	NaN	NaN	NaN	NaN	NA	NA	1.13218	1.07394	1.21937	NaN	NaN	1.09143	1.1109	NaN	NaN	NaN	1.26713	NaN	NaN	NaN	NaN	NaN	NaN	NaN	10	17	0	0	NaN
ACATCAGCACTATCTT-1	0.485434	3.79288	0	553	2.5872	2.16135	4.65859	1.7245	3.54975	NaN	NA	NaN	NaN	NaN	NaN	NaN	NaN	NaN	NaN	NaN	NaN	NaN	NaN	NaN	NA	NA	1.1005	1.11003	NaN	NaN	NaN	1.10086	1.16492	NaN	NaN	NaN	NaN	NaN	NaN	NaN	NaN	NaN	NaN	NaN	132	10	0	0	NaN
ACATCAGCATGGTCAT-1	0.268254	0.175672	0	553	NaN	2.23957	3.34163	NaN	5.29954	NaN	IGHA1	NaN	NaN	NaN	NaN	NaN	NaN	NaN	NaN	NaN	NaN	0.0251572	0.129032	0.0385965	NA	NA	1.12276	1.09286	1.01875	NaN	NaN	1.0923	1.11065	NaN	1.4408	NaN	NaN	NaN	NaN	NaN	NaN	NaN	NaN	NaN	24	2	0	0	NaN
ACATCAGGTCAGTGGA-1	0.237573	-0.275111	4	553	1.55509	1.55509	3.1533	1.55509	NaN	NaN	IGHG1	NaN	NaN	NaN	1.52381	NaN	NaN	NaN	NaN	NaN	NaN	0.0545073	0.269231	0.0810811	NA	NA	1.17795	NaN	NaN	NaN	NaN	NaN	NaN	NaN	NaN	NaN	NaN	NaN	NaN	NaN	NaN	NaN	NaN	NaN	22	9	0	0	NaN
ACATCAGGTCATCGGC-1	-2.0073	3.6868	0	553	1.74676	2.3487	4.27722	1.21431	1.21431	NaN	IGHG4	NaN	NaN	NaN	NaN	NaN	NaN	NaN	NaN	NaN	NaN	0.0861345	0.178082	0.0965392	NA	NA	NaN	1.06075	NaN	NaN	NaN	NaN	NaN	NaN	NaN	NaN	NaN	NaN	NaN	NaN	NaN	NaN	NaN	NaN	16	4	0	0	NaN
ACATCAGGTGGAAAGA-1	1.48594	-1.35157	4	553	2.04329	NaN	3.15215	1.70061	6.82067	1.17515	IGHA2	NaN	NaN	NaN	NaN	NaN	NaN	NaN	NaN	NaN	NaN	NaN	NaN	NaN	NA	NA	NaN	1.08212	1.04758	NaN	NaN	NaN	NaN	NaN	NaN	NaN	1.03938	NaN	NaN	NaN	NaN	NaN	NaN	NaN	7	5	0	0	NaN
ACATCAGTCGGAAACG-1	2.07698	-1.41088	4	553	0.964462	NaN	3.16663	NaN	6.84515	NaN	IGHM	NaN	NaN	NaN	NaN	NaN	1.34532	NaN	NaN	NaN	NaN	0.0251572	0.12	0.0307971	NA	NA	1.10775	NaN	NaN	NaN	NaN	NaN	NaN	NaN	NaN	NaN	NaN	NaN	NaN	NaN	NaN	NaN	NaN	NaN	5	5	0	0	NaN
ACATCAGTCGGCGCAT-1	-2.27142	-1.90011	1	553	2.14316	2.40108	3.77619	NaN	6.82896	NaN	IGHG1	NaN	NaN	NaN	NaN	NaN	1.29858	NaN	1.23987	NaN	NaN	0.0461216	0.08	0.0471014	NA	NA	NaN	NaN	NaN	NaN	NaN	NaN	NaN	NaN	NaN	NaN	NaN	NaN	NaN	NaN	NaN	NaN	NaN	NaN	1	3	0	0	NaN
ACATCAGTCTACTTAC-1	-1.22697	-0.947629	5	553	1.89855	1.34497	3.22381	1.34497	NaN	NaN	IGHG1	NaN	NaN	NaN	NaN	NaN	1.22709	NaN	NaN	1.32735	1.2572	NaN	NaN	NaN	NA	NA	NaN	NaN	NaN	NaN	NaN	NaN	NaN	NaN	NaN	NaN	NaN	NaN	NaN	NaN	NaN	NaN	NaN	NaN	19	15	0	0	NaN
ACATGGTCAATCAGAA-1	-1.26731	-1.03461	1	553	2.41833	1.62744	3.15698	1.62744	5.49882	1.11363	IGHG1	NaN	NaN	NaN	NaN	NaN	1.2423	NaN	NaN	NaN	NaN	0.0566038	0.2	0.0742754	NA	NA	1.16167	1.08905	1.17526	NaN	1.22787	1.09062	1.09922	NaN	1.06655	NaN	NaN	NaN	NaN	NaN	NaN	NaN	NaN	NaN	2	14	0	0	NaN
ACATGGTCAGCAGTTT-1	3.14258	0.951535	5	553	2.02804	1.16307	1.6863	1.6863	4.53677	NaN	IGHA1	NaN	NaN	NaN	1.49648	NaN	NaN	NaN	NaN	NaN	NaN	0.0251572	0.0333333	0.0246914	NA	NA	1.01762	1.10458	1.04763	NaN	NaN	1.08237	1.10414	1.12351	1.18686	NaN	NaN	1.42256	NaN	1.20725	1.4222	1.39948	NaN	NaN	51	4	0	0	NaN
ACATGGTCATCCGTGG-1	-1.46017	2.22362	0	553	1.19181	2.31966	3.26666	NaN	1.19181	1.19181	IGHG1	NaN	NaN	NaN	NaN	NaN	NaN	NaN	1.4781	1.40556	NaN	NaN	NaN	NaN	NA	NA	1.15506	1.03071	1.15751	NaN	1.25381	1.07896	1.10153	1.34019	NaN	1.25656	NaN	1.46051	NaN	NaN	1.38656	NaN	NaN	NaN	18	9	0	0	NaN
ACATGGTGTCATACTG-1	-3.88684	0.513899	6	553	NaN	2.27298	3.05961	2.74173	NaN	NaN	IGHG3	NaN	NaN	NaN	NaN	NaN	NaN	NaN	NaN	NaN	NaN	0.144654	0.32	0.163043	NA	NA	1.10662	1.09467	1.3697	NaN	1.11985	1.11497	NaN	NaN	NaN	NaN	NaN	NaN	NaN	1.42537	NaN	NaN	NaN	NaN	5	8	0	0	NaN
ACATGGTGTCTGCCAG-1	-2.46571	1.39118	0	553	1.60418	1.60418	3.60452	NaN	NaN	1.09423	IGHG1	NaN	NaN	NaN	NaN	NaN	NaN	NaN	1.22202	NaN	NaN	0.081761	0.293333	0.103261	NA	NA	NaN	NaN	NaN	1.35201	NaN	NaN	NaN	NaN	NaN	NaN	NaN	NaN	NaN	NaN	NaN	NaN	NaN	NaN	3	9	0	0	NaN
ACATGGTGTTGATTGC-1	-3.08456	2.14556	6	553	1.03821	2.62242	2.95707	1.03821	NaN	1.5365	IGHG2	NaN	NaN	NaN	NaN	1.26826	NaN	NaN	NaN	NaN	1.26155	0.07173	0.271605	0.100901	NA	NA	1.02922	1.045	NaN	NaN	NaN	1.08697	1.09747	NaN	NaN	NaN	NaN	NaN	NaN	NaN	NaN	NaN	NaN	NaN	13	13	0	0	NaN
ACATGGTTCGGATGGA-1	-0.758074	0.876116	0	553	NaN	2.19061	4.16706	1.29388	NaN	NaN	IGHG1	NaN	NaN	NaN	NaN	NaN	NaN	NaN	NaN	NaN	NaN	0.0377358	0.122222	0.0440917	NA	NA	1.05581	1.09018	NaN	NaN	NaN	1.06997	1.10199	NaN	NaN	NaN	NaN	NaN	NaN	NaN	NaN	NaN	NaN	NaN	10	9	0	0	NaN
ACATGGTTCTGTGCAA-1	-2.75845	-0.710144	1	553	1.82089	1.82089	3.61742	NaN	NaN	NaN	IGHG1	NaN	NaN	NaN	NaN	NaN	NaN	NaN	1.52462	NaN	NaN	0.0356394	0.0617284	0.0376344	NA	NA	1.22963	1.12823	1.12104	NaN	NaN	NaN	NaN	NaN	NaN	NaN	NaN	NaN	NaN	NaN	NaN	NaN	1.29532	NaN	4	1	0	0	NaN
ACATGGTTCTTGAGAC-1	1.14888	-0.832164	6	553	1.64763	1.98677	3.34163	NaN	5.90817	NaN	NA	NaN	NaN	NaN	1.89105	NaN	NaN	NaN	NaN	NaN	NaN	NaN	NaN	NaN	NA	NA	1.11694	1.04558	1.08777	NaN	NaN	NaN	NaN	1.26499	1.33381	NaN	1.3086	NaN	NaN	NaN	NaN	NaN	1.56371	NaN	31	5	0	0	NaN
ACCAGTAAGGCTCTTA-1	-4.48812	-0.297752	6	553	1.12728	1.12728	3.84843	NaN	5.11134	NaN	IGHG2	NaN	NaN	NaN	NaN	NaN	NaN	NaN	NaN	NaN	NaN	0.0419287	0.179487	0.0540541	NA	NA	NaN	NaN	1.14659	NaN	NaN	1.09749	1.15292	NaN	NaN	NaN	NaN	NaN	NaN	NaN	NaN	NaN	NaN	NaN	38	20	0	0	NaN
ACCAGTACAAGTCTAC-1	-1.68005	-0.193421	0	553	1.02382	1.84868	3.69495	NaN	4.55956	NaN	IGHG1	NaN	NaN	NaN	NaN	NaN	1.3688	1.21171	1.34967	NaN	NaN	0.0419287	0.186667	0.0597826	NA	NA	NaN	1.11558	1.02695	1.41556	NaN	1.11316	NaN	NaN	NaN	NaN	NaN	NaN	NaN	NaN	NaN	NaN	NaN	NaN	14	6	0	0	NaN
ACCAGTACATAAAGGT-1	-0.0889997	-0.550965	0	553	NaN	2.03514	3.1432	NaN	2.66073	1.16869	IGHG1	NaN	NaN	NaN	1.47938	NaN	NaN	NaN	NaN	NaN	NaN	NaN	NaN	NaN	NA	NA	NaN	NaN	NaN	1.39582	1.2549	NaN	NaN	NaN	1.21669	NaN	1.36012	NaN	NaN	NaN	NaN	NaN	NaN	NaN	7	2	0	0	NaN
ACCAGTACATCTCGCT-1	-1.98581	2.1259	0	553	NaN	1.9574	4.12405	NaN	NaN	1.39635	NA	NaN	NaN	NaN	NaN	NaN	NaN	NaN	NaN	NaN	NaN	NaN	NaN	NaN	NA	NA	NaN	1.08572	1.03889	NaN	1.23855	1.07908	1.09904	NaN	1.22737	NaN	1.10222	NaN	1.47105	1.45484	NaN	NaN	NaN	NaN	3	3	0	0	NaN
ACCAGTACATGACGGA-1	-2.36016	-0.374913	1	553	NaN	1.89746	3.83625	NaN	5.80704	NaN	IGHG3	NaN	NaN	NaN	NaN	NaN	NaN	NaN	NaN	NaN	NaN	NaN	NaN	NaN	NA	NA	NaN	1.04417	NaN	NaN	NaN	NaN	NaN	NaN	NaN	NaN	NaN	NaN	NaN	NaN	NaN	NaN	NaN	NaN	3	12	0	0	NaN
ACCAGTAGTACCGAGA-1	-2.22647	1.40381	1	553	1.95168	1.95168	4.54995	NaN	2.68041	NaN	IGHG1	NaN	NaN	NaN	NaN	NaN	NaN	NaN	NaN	NaN	NaN	0.0859539	0.305556	0.10929	NA	NA	NaN	1.01919	1.04964	NaN	NaN	1.05676	1.06892	NaN	NaN	NaN	NaN	NaN	NaN	NaN	NaN	NaN	1.4794	NaN	9	36	0	0	NaN
ACCAGTAGTCCATGAT-1	1.41693	5.26033	6	553	1.61781	NaN	3.22891	NaN	1.95488	1.10559	IGHG1	NaN	NaN	NaN	NaN	NaN	NaN	NaN	NaN	NaN	NaN	0.0272537	0.2	0.0546737	NA	NA	1.09094	1.08643	1.12658	1.31251	NaN	1.07807	1.13542	NaN	NaN	NaN	NaN	NaN	NaN	NaN	NaN	NaN	NaN	NaN	6	4	0	0	1.95488
ACCAGTAGTCTGCGGT-1	2.74339	5.76578	9	553	1.01842	0.633614	2.87941	NaN	5.34155	0.633614	IGHG1	NaN	NaN	NaN	1.48984	1.56268	NaN	NaN	NaN	NaN	NaN	0.0587002	0.192308	0.0720721	NA	NA	NaN	NaN	NaN	NaN	NaN	1.09169	1.13247	NaN	NaN	1.15109	NaN	NaN	NaN	NaN	1.26761	NaN	NaN	NaN	26	19	0	0	NaN
ACCCACTAGGGATACC-1	-1.41605	-3.8295	0	553	1.64425	2.23583	3.2605	1.64425	4.3332	NaN	IGHA1	NaN	NaN	NaN	NaN	NaN	1.20231	1.4288	1.77809	1.28218	NaN	0.104822	0.28	0.121377	NA	NA	NaN	1.04716	1.24325	1.11095	NaN	NaN	NaN	NaN	NaN	NaN	NaN	NaN	NaN	NaN	NaN	NaN	NaN	NaN	32	21	0	0	NaN
ACCCACTCACATGGGA-1	0.940334	5.56964	0	553	1.50059	1.50059	3.7967	1.00875	7.1113	1.00875	IGHA1	1.65846	NaN	NaN	NaN	NaN	NaN	1.57111	NaN	1.27788	NaN	NaN	NaN	NaN	NA	NA	NaN	1.09577	NaN	NaN	NaN	1.13958	1.13981	NaN	NaN	NaN	NaN	NaN	1.21026	NaN	NaN	NaN	NaN	NaN	16	47	0	0	NaN
ACCCACTCAGCCAGAA-1	-2.64085	-1.60274	1	553	1.38592	2.30214	1.38592	1.38592	NaN	NaN	IGHG1	NaN	NaN	NaN	NaN	NaN	NaN	NaN	NaN	NaN	NaN	0.0587002	0.186667	0.0688406	NA	NA	NaN	1.07586	NaN	NaN	NaN	1.08017	1.09213	NaN	NaN	NaN	NaN	1.22154	1.28031	1.28697	NaN	NaN	1.16373	NaN	2	2	0	0	NaN
ACCCACTCATGCAACT-1	2.20828	-1.40113	4	553	2.31368	NaN	3.49319	2.05844	5.41269	NaN	IGHM	NaN	NaN	NaN	NaN	NaN	NaN	NaN	NaN	NaN	NaN	0.0754717	0.177778	0.0864198	NA	NA	NaN	1.09343	1.05732	1.25664	NaN	1.08297	NaN	NaN	NaN	NaN	NaN	NaN	NaN	1.58534	NaN	NaN	NaN	NaN	47	1	0	0	NaN
ACCCACTGTGTGCCTG-1	-2.10723	1.18816	0	553	1.56012	2.14228	3.37401	1.56012	NaN	NaN	IGHG1	NaN	NaN	NaN	NaN	NaN	NaN	NaN	NaN	NaN	NaN	0.0587002	0.277778	0.0819672	NA	NA	NaN	NaN	NaN	NaN	NaN	1.06827	1.09059	NaN	NaN	NaN	NaN	NaN	NaN	NaN	NaN	NaN	NaN	NaN	2	4	0	0	NaN
ACCCACTTCTGCGTAA-1	-3.32962	-1.76935	1	553	NaN	1.33923	3.15823	NaN	NaN	NaN	IGHG1	1.35507	NaN	NaN	NaN	NaN	1.16869	1.263	1.57086	1.34815	NaN	0.0775681	0.234568	0.09319	NA	NA	1.15953	1.06788	NaN	1.09936	NaN	1.08178	1.12048	NaN	NaN	NaN	NaN	NaN	NaN	NaN	NaN	NaN	NaN	NaN	10	13	0	0	NaN
ACCGTAAAGAATAGGG-1	-2.1324	1.91794	0	553	1.52543	2.30187	3.70299	NaN	5.42767	1.02911	IGHG1	NaN	NaN	NaN	1.46317	NaN	NaN	NaN	NaN	NaN	NaN	NaN	NaN	NaN	NA	NA	1.05964	1.03146	1.02146	NaN	0.993872	1.05403	1.07927	1.16592	NaN	NaN	NaN	NaN	NaN	NaN	NaN	NaN	NaN	NaN	29	11	0	0	NaN
ACCGTAAAGACAGAGA-1	-3.25351	4.74225	8	553	2.0468	2.50459	3.33122	NaN	NaN	NaN	IGHG1	1.5865	NaN	NaN	NaN	NaN	NaN	NaN	NaN	NaN	NaN	0.0712788	0.226667	0.0887681	NA	NA	1.03447	1.07027	NaN	NaN	NaN	NaN	NaN	NaN	NaN	NaN	NaN	NaN	1.57235	NaN	1.21503	NaN	1.52084	NaN	12	4	0	0	NaN
ACCGTAAAGAGCAATT-1	-0.559297	1.64422	0	553	1.63938	NaN	2.23044	1.12362	5.86906	NaN	IGHA1	NaN	NaN	NaN	NaN	NaN	NaN	NaN	NaN	NaN	NaN	0.163522	0.347222	0.180328	NA	NA	NaN	NaN	NaN	NaN	NaN	1.04941	NaN	NaN	NaN	NaN	NaN	NaN	NaN	1.22732	NaN	1.13012	1.09003	NaN	1	3	0	0	NaN
ACCGTAAAGCTAAACA-1	-2.07085	2.20665	0	553	1.20687	2.08307	4.23335	NaN	NaN	1.20687	IGHG1	NaN	NaN	NaN	NaN	NaN	NaN	NaN	NaN	NaN	NaN	NaN	NaN	NaN	NA	NA	NaN	NaN	NaN	NaN	NaN	NaN	NaN	NaN	NaN	NaN	NaN	NaN	NaN	NaN	NaN	NaN	NaN	NaN	2	7	0	0	NaN
ACCGTAAGTATAAACG-1	2.34117	0.109416	5	553	1.98154	1.12643	2.43564	1.64273	5.76163	NaN	IGHG1	NaN	NaN	NaN	NaN	NaN	NaN	NaN	1.21064	1.29749	NaN	0.0272537	0.08	0.0326087	NA	NA	NaN	NaN	NaN	NaN	NaN	NaN	NaN	NaN	NaN	NaN	NaN	NaN	NaN	NaN	NaN	NaN	NaN	NaN	61	1	0	0	NaN
ACCGTAAGTGCGATAG-1	-1.64429	-1.35341	0	553	1.67775	2.27285	3.88954	NaN	2.64337	1.67775	IGHA1	NaN	NaN	NaN	NaN	NaN	NaN	NaN	NaN	NaN	NaN	0.105485	0.357143	0.11828	NA	NA	NaN	1.10772	NaN	NaN	NaN	NaN	NaN	NaN	NaN	NaN	NaN	NaN	NaN	NaN	NaN	NaN	NaN	NaN	0	5	0	0	NaN
ACCGTAAGTTTGCATG-1	0.197088	5.12812	0	553	2.72	2.51319	4.14936	1.34445	4.10359	1.34445	IGHG2	NaN	NaN	NaN	NaN	NaN	NaN	NaN	NaN	NaN	NaN	0.0314465	0.147059	0.0466321	NA	NA	NaN	NaN	1.05079	NaN	NaN	NaN	NaN	NaN	NaN	NaN	NaN	NaN	NaN	1.3922	NaN	NaN	NaN	NaN	103	29	0	0	NaN
ACCGTAATCGGCATCG-1	-0.945776	2.63173	0	553	NaN	1.61345	3.97521	NaN	NaN	NaN	IGHG1	NaN	NaN	NaN	NaN	NaN	NaN	NaN	NaN	NaN	NaN	0.102725	0.293333	0.125	NA	NA	1.03245	1.05655	1.19507	1.32101	NaN	1.0647	1.11896	NaN	NaN	NaN	1.08685	NaN	NaN	NaN	NaN	NaN	NaN	NaN	18	3	0	0	NaN
ACCTTTAAGATGTGTA-1	-2.11482	-0.861177	1	553	NaN	1.66617	3.56487	NaN	NaN	NaN	IGHG3	NaN	NaN	NaN	NaN	NaN	NaN	NaN	NaN	1.30874	NaN	NaN	NaN	NaN	NA	NA	NaN	NaN	1.0272	1.31666	NaN	NaN	NaN	NaN	NaN	NaN	NaN	NaN	NaN	NaN	NaN	NaN	NaN	NaN	2	3	0	0	NaN
ACCTTTACAAGCGAGT-1	-2.57178	-1.74057	1	553	NaN	NaN	1.9057	NaN	NaN	NaN	IGHG1	NaN	NaN	NaN	NaN	NaN	NaN	NaN	NaN	NaN	NaN	0.0754717	0.186667	0.0887681	NA	NA	NaN	NaN	NaN	NaN	NaN	NaN	NaN	NaN	NaN	NaN	NaN	NaN	NaN	NaN	NaN	NaN	NaN	NaN	3	7	0	0	NaN
ACCTTTACACCAGCAC-1	2.63934	5.58389	9	553	NaN	0.961159	3.64123	1.76545	4.66304	NaN	IGHG1	NaN	NaN	NaN	NaN	1.33884	NaN	NaN	NaN	NaN	NaN	NaN	NaN	NaN	NA	NA	NaN	NaN	NaN	NaN	NaN	1.07299	1.10559	NaN	NaN	1.05562	NaN	NaN	NaN	NaN	NaN	NaN	1.46382	NaN	29	37	0	0	NaN
ACCTTTACAGCGAACA-1	-0.0497309	-1.80404	4	553	1.23657	1.77285	2.58165	NaN	7.19141	NaN	IGHM	NaN	NaN	NaN	NaN	NaN	NaN	NaN	NaN	NaN	NaN	0.0253165	0	0.0215054	NA	NA	NaN	1.08884	NaN	NaN	NaN	NaN	NaN	NaN	NaN	NaN	NaN	NaN	NaN	NaN	NaN	1.3065	NaN	NaN	5	0	0	0	NaN
ACCTTTACATAAAGGT-1	3.2759	0.411338	5	553	1.85124	NaN	2.20293	NaN	6.43128	NaN	IGHA1	NaN	NaN	NaN	NaN	NaN	NaN	NaN	NaN	NaN	NaN	0.0105485	0.123457	0.0216216	NA	NA	1.08241	1.04479	NaN	NaN	NaN	NaN	NaN	NaN	NaN	NaN	NaN	1.20095	1.3102	NaN	NaN	NaN	NaN	NaN	2	13	0	0	NaN
ACCTTTAGTGTAATGA-1	2.06205	0.0782389	5	553	NaN	1.39498	2.57563	2.313	NaN	NaN	IGHG1	NaN	NaN	NaN	NaN	NaN	NaN	NaN	NaN	NaN	NaN	0.048218	0.186667	0.0652174	NA	NA	1.0723	1.08965	1.26915	1.36027	1.12855	1.07404	1.08593	NaN	NaN	NaN	NaN	NaN	NaN	NaN	NaN	NaN	NaN	NaN	4	8	0	0	NaN
ACCTTTAGTTAAGTAG-1	-1.31199	-1.34231	1	553	1.11611	1.96836	3.32102	1.11611	6.15948	1.11611	IGHG3	NaN	NaN	NaN	NaN	NaN	NaN	NaN	NaN	NaN	NaN	0.0377358	0.226667	0.0615942	NA	NA	NaN	NaN	NaN	NaN	NaN	NaN	NaN	NaN	NaN	NaN	NaN	NaN	1.22604	NaN	NaN	1.30703	NaN	NaN	5	11	0	0	NaN
ACCTTTATCAGTCCCT-1	-3.29105	-2.14096	1	553	1.47097	2.40337	1.47097	1.47097	NaN	NaN	NA	NaN	NaN	NaN	NaN	NaN	NaN	NaN	NaN	NaN	NaN	NaN	NaN	NaN	NA	NA	NaN	NaN	NaN	NaN	NaN	1.0348	NaN	NaN	NaN	NaN	NaN	NaN	NaN	1.32379	NaN	NaN	NaN	NaN	1	2	0	0	NaN
ACCTTTATCCCTTGCA-1	-3.39986	4.30556	8	553	NaN	1.90716	3.04779	NaN	0.889325	NaN	IGHG1	1.61263	NaN	NaN	NaN	NaN	NaN	NaN	NaN	NaN	NaN	0.0503145	0.141026	0.0612613	NA	NA	NaN	1.0943	1.10423	NaN	NaN	NaN	NaN	NaN	NaN	NaN	NaN	NaN	1.52746	NaN	NaN	NaN	NaN	NaN	7	7	0	0	NaN
ACCTTTATCCGCATCT-1	-2.87821	2.53809	0	553	1.63007	1.11584	3.4589	1.11584	NaN	1.11584	IGHG1	NaN	NaN	NaN	NaN	NaN	NaN	NaN	NaN	1.40758	NaN	0.0503145	0.192308	0.0648649	NA	NA	1.06012	1.05663	NaN	NaN	NaN	1.08924	NaN	NaN	NaN	NaN	NaN	NaN	NaN	1.40965	NaN	NaN	NaN	NaN	122	39	0	0	NaN
ACCTTTATCTGTGCAA-1	-1.46353	2.52124	0	553	2.21194	NaN	3.51255	NaN	2.58022	NaN	IGHG1	NaN	NaN	NaN	NaN	NaN	NaN	NaN	NaN	NaN	NaN	0.0356394	0.11828	0.0473684	NA	NA	1.21887	1.16175	1.39269	NaN	NaN	1.05965	1.08308	NaN	NaN	NaN	NaN	NaN	NaN	NaN	NaN	1.3977	NaN	NaN	13	4	0	0	NaN
ACGAGCCCACACGCTG-1	-3.97266	0.973148	6	553	1.47538	2.40857	3.48057	1.17818	5.29262	NaN	IGHG1	NaN	NaN	NaN	NaN	NaN	NaN	NaN	NaN	NaN	NaN	0.0146751	0.0641026	0.018018	NA	NA	1.01787	1.0424	NaN	NaN	NaN	1.07243	1.11076	NaN	1.26654	NaN	1.27113	NaN	NaN	1.33866	NaN	NaN	NaN	NaN	39	8	0	0	NaN
ACGAGCCCAGATCCAT-1	2.90541	0.0859189	5	553	1.15556	1.15556	2.27246	1.15556	7.50178	NaN	IGHA2	NaN	NaN	NaN	NaN	NaN	NaN	NaN	NaN	NaN	NaN	NaN	NaN	NaN	NA	NA	NaN	NaN	NaN	NaN	NaN	NaN	NaN	NaN	NaN	NaN	NaN	NaN	NaN	NaN	NaN	1.42786	1.58736	NaN	4	2	0	0	NaN
ACGAGCCCATTAACCG-1	0.686709	-1.5917	4	553	NaN	1.46021	2.39065	NaN	7.00205	NaN	IGHA1	NaN	NaN	NaN	NaN	NaN	NaN	NaN	NaN	NaN	NaN	0.0337553	0.107143	0.0412186	NA	NA	1.14888	1.05696	1.28584	NaN	NaN	NaN	NaN	NaN	NaN	NaN	NaN	NaN	NaN	1.53518	NaN	NaN	NaN	NaN	6	2	0	0	NaN
ACGAGCCTCAAGCCTA-1	0.408081	5.35305	0	553	2.45885	1.51815	4.71382	NaN	5.35311	NaN	IGHG1	NaN	NaN	NaN	NaN	NaN	NaN	NaN	NaN	NaN	NaN	NaN	NaN	NaN	NA	NA	NaN	1.02612	NaN	NaN	NaN	1.07294	1.09149	NaN	NaN	NaN	NaN	NaN	NaN	NaN	NaN	NaN	NaN	NaN	25	67	0	0	NaN
ACGAGCCTCGCAAGCC-1	1.53125	4.91416	0	553	1.64139	1.12531	2.8707	1.12531	5.90614	NaN	IGHA1	NaN	NaN	NaN	NaN	NaN	NaN	NaN	NaN	NaN	NaN	0.0251572	0.08	0.0307971	NA	NA	NaN	NaN	NaN	NaN	NaN	NaN	NaN	NaN	NaN	NaN	NaN	NaN	NaN	NaN	NaN	NaN	NaN	NaN	78	138	0	0	1.12531
ACGAGCCTCGGCCGAT-1	2.80187	4.73781	9	553	1.81807	NaN	3.07454	NaN	2.1679	NaN	IGHG1	NaN	NaN	NaN	NaN	NaN	NaN	NaN	NaN	NaN	NaN	0.0566038	0.0694444	0.0582878	NA	NA	NaN	1.05748	NaN	NaN	1.08939	1.0721	1.1098	NaN	1.44635	NaN	1.30876	NaN	1.1091	NaN	NaN	1.15585	NaN	NaN	83	33	0	0	NaN
ACGAGCCTCGTAGATC-1	0.850073	-2.69918	0	553	1.25779	1.79762	2.77918	NaN	1.25779	NaN	IGHG1	NaN	NaN	NaN	NaN	NaN	NaN	NaN	NaN	NaN	NaN	0.0880503	0.230769	0.102703	NA	NA	NaN	NaN	NaN	NaN	1.2403	NaN	NaN	NaN	NaN	NaN	NaN	NaN	NaN	NaN	NaN	NaN	NaN	NaN	4	4	0	0	NaN
ACGAGGAAGATGCCTT-1	1.32805	0.990313	4	553	NaN	NaN	1.60466	NaN	5.98799	NaN	IGHA1	NaN	NaN	NaN	NaN	NaN	NaN	NaN	NaN	NaN	NaN	NaN	NaN	NaN	NA	NA	NaN	NaN	NaN	NaN	NaN	NaN	NaN	NaN	NaN	NaN	NaN	NaN	NaN	NaN	NaN	NaN	NaN	NaN	3	1	0	0	NaN
ACGAGGAAGCCTCGTG-1	-1.85355	-1.4701	1	553	NaN	2.21557	4.36415	NaN	5.26225	NaN	IGHG1	NaN	NaN	NaN	NaN	NaN	NaN	NaN	NaN	NaN	NaN	0.0587002	0.135802	0.0645161	NA	NA	NaN	NaN	NaN	NaN	NaN	NaN	NaN	NaN	1.12106	NaN	NaN	NaN	NaN	NaN	NaN	NaN	1.69061	NaN	9	5	0	0	NaN
ACGAGGAAGGGTGTGT-1	-3.65405	-2.10215	1	553	1.59488	2.54813	2.54813	NaN	NaN	NaN	IGHG1	NaN	NaN	NaN	NaN	NaN	NaN	NaN	NaN	NaN	NaN	0.0251572	0.0888889	0.0335097	NA	NA	NaN	NaN	NaN	NaN	NaN	NaN	NaN	NaN	1.22839	NaN	1.09029	1.11903	NaN	1.45246	1.24151	1.34214	NaN	NaN	4	16	0	0	NaN
ACGAGGAAGTACACCT-1	-4.25791	2.22422	6	553	1.6926	1.16839	3.46684	NaN	5.14571	1.16839	IGHG2	NaN	NaN	NaN	NaN	NaN	NaN	NaN	1.30206	NaN	NaN	0.0398323	0.192308	0.0522523	NA	NA	1.07125	1.07224	NaN	NaN	NaN	1.09251	1.13915	NaN	NaN	NaN	1.33894	NaN	NaN	1.44809	NaN	NaN	1.38805	NaN	107	4	0	0	NaN
ACGAGGAAGTTCGCGC-1	-1.99988	2.23206	0	553	1.82567	1.2819	3.38907	NaN	NaN	1.82567	IGHG1	NaN	NaN	NaN	NaN	NaN	NaN	NaN	NaN	NaN	NaN	0.116773	0.28	0.131868	NA	NA	NaN	NaN	NaN	NaN	NaN	NaN	NaN	NaN	1.22728	NaN	NaN	NaN	NaN	NaN	NaN	NaN	NaN	NaN	1	5	0	0	NaN
ACGAGGACACACAGAG-1	1.6164	3.38076	0	553	1.64324	NaN	3.2593	1.64324	1.64324	1.64324	IGHG1	NaN	NaN	NaN	NaN	NaN	NaN	NaN	NaN	NaN	NaN	0.07173	0.209877	0.0828829	NA	NA	1.14235	1.10252	NaN	1.26887	NaN	1.10591	1.13736	NaN	NaN	NaN	NaN	NaN	NaN	NaN	NaN	NaN	NaN	NaN	60	19	0	0	NaN
ACGAGGAGTCTGGAGA-1	-2.05867	-1.31683	1	553	2.8621	1.11916	3.79116	NaN	6.38498	NaN	IGHA2	NaN	NaN	NaN	NaN	NaN	NaN	NaN	NaN	NaN	NaN	NaN	NaN	NaN	NA	NA	NaN	NaN	NaN	1.24866	1.05179	NaN	NaN	NaN	1.14542	NaN	NaN	NaN	NaN	NaN	NaN	NaN	NaN	NaN	6	7	0	0	NaN
ACGAGGAGTGTGACGA-1	-1.10659	-1.41845	1	553	1.06785	1.57241	3.32243	NaN	6.14186	NaN	IGHG1	NaN	NaN	NaN	NaN	NaN	NaN	NaN	1.17299	NaN	NaN	0.0419287	0.186667	0.0597826	NA	NA	NaN	NaN	NaN	1.49476	NaN	NaN	NaN	NaN	NaN	NaN	NaN	NaN	NaN	NaN	NaN	NaN	1.00811	NaN	4	18	0	0	NaN
ACGAGGATCACATAGC-1	-2.93321	0.837964	0	553	3.16542	2.78083	4.51955	NaN	3.26655	NaN	IGHG3	NaN	NaN	NaN	NaN	NaN	NaN	NaN	NaN	1.45485	NaN	0.111111	0.386667	0.143116	NA	NA	NaN	1.0193	NaN	NaN	NaN	NaN	1.06183	NaN	NaN	NaN	NaN	NaN	NaN	NaN	NaN	NaN	NaN	NaN	67	21	0	0	NaN
ACGAGGATCCTGTAGA-1	1.2129	0.448564	5	553	NaN	NaN	2.41833	NaN	5.12826	1.11363	IGHA1	NaN	NaN	NaN	NaN	NaN	NaN	NaN	NaN	NaN	NaN	NaN	NaN	NaN	NA	NA	NaN	1.04914	NaN	1.31156	NaN	1.08192	1.08987	NaN	NaN	1.27702	NaN	NaN	NaN	NaN	NaN	1.33567	NaN	NaN	5	10	0	0	NaN
ACGATACAGTGCTGCC-1	1.20441	3.83684	0	553	NaN	NaN	3.53913	2.35645	1.22034	1.22034	IGHG1	NaN	NaN	NaN	NaN	NaN	NaN	NaN	NaN	NaN	NaN	0.0859539	0.226667	0.0996377	NA	NA	NaN	1.04467	1.04502	NaN	NaN	1.05796	NaN	NaN	1.21436	NaN	NaN	NaN	NaN	NaN	NaN	NaN	NaN	NaN	88	13	0	0	NaN
ACGATACCACAAGTAA-1	-0.765295	2.75014	0	553	1.24285	2.12781	3.33649	NaN	1.78019	1.24285	IGHG4	NaN	NaN	NaN	NaN	NaN	NaN	NaN	NaN	NaN	NaN	0.0649895	0.0933333	0.067029	NA	NA	1.0243	NaN	NaN	NaN	NaN	1.04947	NaN	NaN	NaN	NaN	NaN	NaN	NaN	NaN	NaN	NaN	NaN	NaN	28	15	0	0	NaN
ACGATACCACAGCGTC-1	1.17345	2.03816	0	553	NaN	1.24426	3.3384	NaN	NaN	NaN	IGHA1	NaN	NaN	NaN	1.66364	NaN	NaN	NaN	NaN	NaN	NaN	0.119497	0.25641	0.12973	NA	NA	NaN	NaN	NaN	NaN	1.18786	NaN	NaN	NaN	1.00949	NaN	NaN	1.07772	1.35152	1.10786	1.41938	1.12586	NaN	NaN	127	5	0	0	NaN
ACGATACTCAACACTG-1	-0.032	3.22959	0	553	1.47759	2.04959	3.50052	NaN	NaN	0.989983	IGHG1	NaN	NaN	NaN	NaN	NaN	NaN	NaN	NaN	NaN	NaN	0.0838574	0.306667	0.103261	NA	NA	1.04871	NaN	1.09842	NaN	NaN	1.0734	1.10612	NaN	1.21946	NaN	1.21787	NaN	NaN	1.4717	NaN	NaN	NaN	NaN	51	7	0	0	NaN
ACGATACTCTTGTTTG-1	0.0294756	1.34013	0	553	1.17284	2.04037	3.14895	1.69787	4.39841	1.17284	IGHG3	NaN	NaN	NaN	NaN	NaN	1.27851	1.37367	NaN	NaN	NaN	NaN	NaN	NaN	NA	NA	1.07078	1.07431	NaN	NaN	NaN	1.06374	NaN	NaN	NaN	NaN	NaN	NaN	NaN	NaN	NaN	NaN	NaN	NaN	32	13	0	0	NaN
ACGATGTAGAGTACAT-1	-0.702584	4.68159	0	553	0.935116	1.40977	4.43753	NaN	4.18958	1.40977	IGHG1	NaN	NaN	NaN	NaN	NaN	NaN	NaN	NaN	NaN	NaN	0.0607966	0.173333	0.067029	NA	NA	NaN	1.02274	1.05435	NaN	NaN	1.0628	NaN	NaN	NaN	NaN	NaN	NaN	NaN	NaN	NaN	NaN	NaN	NaN	30	2	0	0	NaN
ACGATGTAGATGCGAC-1	-0.0944072	-8.20044	0	553	NaN	NaN	3.48341	NaN	2.8205	NaN	IGHA1	NaN	NaN	NaN	NaN	NaN	NaN	NaN	NaN	NaN	NaN	0.0922432	0.222222	0.105647	NA	NA	NaN	1.11276	1.08319	NaN	NaN	NaN	NaN	NaN	NaN	NaN	NaN	NaN	NaN	NaN	NaN	NaN	NaN	NaN	0	0	0	0	NaN
ACGATGTAGTCCGTAT-1	-2.75178	-0.669655	1	553	1.06299	1.06299	2.89343	NaN	5.67311	NaN	IGHG1	NaN	NaN	NaN	NaN	NaN	NaN	NaN	NaN	NaN	NaN	0.0649895	0.25641	0.0828829	NA	NA	NaN	NaN	NaN	NaN	NaN	NaN	NaN	NaN	1.47067	1.30333	NaN	NaN	NaN	NaN	NaN	1.3657	1.45992	NaN	5	2	0	0	NaN
ACGATGTGTATGAAAC-1	-0.844949	2.60485	0	553	1.90149	2.35072	3.61291	NaN	1.90149	NaN	IGHA1	NaN	NaN	NaN	1.5982	NaN	NaN	NaN	NaN	NaN	NaN	NaN	NaN	NaN	NA	NA	NaN	NaN	1.14738	NaN	1.23267	NaN	NaN	NaN	1.48156	NaN	NaN	NaN	NaN	NaN	NaN	NaN	NaN	NaN	2	7	0	0	NaN
ACGATGTGTTTGACAC-1	-2.38079	0.958744	0	553	2.65799	2.14961	3.83922	1.06311	1.06311	NaN	IGHG1	NaN	NaN	NaN	NaN	NaN	NaN	NaN	NaN	NaN	NaN	0.0880503	0.151515	0.0902394	NA	NA	1.01539	1.07693	NaN	NaN	NaN	1.09228	1.11087	1.19046	NaN	NaN	NaN	NaN	NaN	1.30091	NaN	NaN	1.23577	NaN	15	23	0	0	NaN
ACGATGTTCGGTTAAC-1	-2.39614	0.400865	0	553	1.97376	2.33181	2.33181	NaN	4.87636	NaN	IGHG1	NaN	NaN	NaN	NaN	NaN	NaN	NaN	1.3827	NaN	NaN	0.0649895	0.25641	0.0882883	NA	NA	1.12245	1.05942	NaN	NaN	NaN	NaN	NaN	NaN	NaN	NaN	NaN	NaN	NaN	NaN	NaN	NaN	NaN	NaN	15	9	0	0	NaN
ACGCAGCAGATGTGGC-1	1.2101	3.67811	0	553	1.65589	2.13014	3.48991	1.42991	1.65589	NaN	IGHG1	NaN	NaN	NaN	NaN	NaN	NaN	NaN	NaN	NaN	NaN	0.0838574	0.30303	0.106814	NA	NA	NaN	1.10031	NaN	NaN	1.39016	1.12618	1.18512	NaN	NaN	NaN	NaN	1.24853	1.36456	1.42926	1.34137	NaN	NaN	NaN	242	42	0	0	NaN
ACGCAGCCAATAGCAA-1	1.25895	3.85033	0	553	NaN	2.03486	3.0423	0.979373	6.74799	NaN	IGHA1	1.37989	NaN	NaN	NaN	NaN	NaN	1.46493	1.21886	1.14424	1.16985	0.113208	0.266667	0.128623	NA	NA	1.11892	1.07875	1.1063	NaN	NaN	1.08056	1.11209	NaN	NaN	NaN	NaN	NaN	NaN	NaN	NaN	NaN	NaN	NaN	21	38	0	0	NaN
ACGCAGCCACAGTCGC-1	1.62518	5.49102	9	553	1.96028	1.1098	2.84898	1.1098	4.74398	1.1098	IGHG1	NaN	NaN	NaN	NaN	1.46978	NaN	NaN	NaN	NaN	NaN	0.00209644	0.0133333	0.00362319	NA	NA	NaN	NaN	NaN	NaN	NaN	1.04432	1.05499	NaN	1.14858	1.05399	NaN	NaN	NaN	NaN	NaN	NaN	NaN	NaN	49	12	0	0	NaN
ACGCAGCCAGACGCCT-1	0.7818	2.18244	0	553	2.08641	NaN	2.71548	NaN	4.94417	NaN	IGHA1	NaN	NaN	NaN	NaN	NaN	NaN	NaN	NaN	NaN	NaN	0.0607966	0.226667	0.0797101	NA	NA	1.20958	1.12482	NaN	1.26687	NaN	NaN	NaN	NaN	NaN	NaN	NaN	NaN	NaN	NaN	NaN	1.26433	NaN	NaN	16	3	0	0	NaN
ACGCAGCCATAACCTG-1	-1.47344	-1.7306	1	553	1.48719	2.68775	4.08125	NaN	6.34475	NaN	IGHG1	NaN	NaN	NaN	NaN	NaN	NaN	NaN	NaN	NaN	NaN	0.0167715	0.106667	0.0271739	NA	NA	1.09035	NaN	1.11302	NaN	1.03906	NaN	NaN	NaN	NaN	NaN	NaN	NaN	NaN	NaN	NaN	NaN	NaN	NaN	3	2	0	0	NaN
ACGCAGCCATCGGGTC-1	-1.76155	1.9125	0	553	1.21967	2.09902	2.72892	NaN	1.21967	NaN	IGHG1	NaN	NaN	NaN	NaN	NaN	NaN	NaN	NaN	NaN	NaN	NaN	NaN	NaN	NA	NA	NaN	NaN	NaN	NaN	NaN	NaN	NaN	NaN	1.05556	NaN	NaN	NaN	NaN	NaN	NaN	NaN	NaN	NaN	3	6	0	0	NaN
ACGCAGCCATCGGTTA-1	-4.01245	1.48246	6	553	1.28077	2.9547	3.38756	2.17456	NaN	NaN	IGHG2	NaN	NaN	NaN	NaN	NaN	1.24139	1.22405	1.51974	1.36246	1.24272	0.048218	0.186667	0.0634058	NA	NA	NaN	NaN	NaN	NaN	NaN	NaN	NaN	NaN	NaN	NaN	NaN	NaN	NaN	NaN	NaN	NaN	NaN	NaN	78	33	0	0	1.28077
ACGCAGCGTAAACCTC-1	-1.7661	-1.87067	1	553	NaN	NaN	3.46328	NaN	6.23677	NaN	IGHG1	NaN	NaN	NaN	NaN	NaN	NaN	NaN	NaN	NaN	NaN	0.0503145	0.12	0.0561594	NA	NA	1.11753	NaN	1.07011	NaN	NaN	NaN	NaN	NaN	1.07381	NaN	NaN	NaN	NaN	NaN	NaN	NaN	NaN	NaN	7	4	0	0	NaN
ACGCAGCGTGTTGAGG-1	1.83138	5.60071	9	553	NaN	1.49708	3.57476	NaN	6.15853	NaN	IGHG1	NaN	NaN	NaN	NaN	NaN	NaN	NaN	NaN	NaN	NaN	0.0443038	0.148148	0.0576577	NA	NA	NaN	NaN	NaN	NaN	NaN	NaN	NaN	NaN	NaN	NaN	NaN	NaN	NaN	NaN	NaN	NaN	NaN	NaN	28	1	0	0	2.07156
ACGCAGCGTTGATTGC-1	1.24183	1.74659	0	553	2.45107	NaN	2.0878	NaN	4.56857	NaN	IGHG2	NaN	NaN	NaN	NaN	NaN	NaN	NaN	NaN	NaN	NaN	0.0607966	0.173333	0.0724638	NA	NA	1.12869	1.05863	1.23122	NaN	NaN	NaN	NaN	NaN	NaN	NaN	NaN	NaN	NaN	NaN	NaN	NaN	NaN	NaN	14	14	0	0	NaN
ACGCCAGAGGTGCTTT-1	-1.46582	0.884455	0	553	2.5785	1.77001	3.99967	NaN	NaN	1.23415	IGHA1	NaN	NaN	NaN	NaN	NaN	NaN	NaN	NaN	NaN	NaN	0.092827	0.296296	0.118919	NA	NA	NaN	NaN	1.04219	NaN	NaN	NaN	NaN	NaN	NaN	NaN	NaN	NaN	NaN	1.40318	NaN	NaN	NaN	NaN	2	1	0	0	NaN
ACGCCAGAGGTTACCT-1	3.10203	1.01627	5	553	NaN	NaN	2.44329	2.24163	4.66446	1.1321	IGHG2	NaN	NaN	NaN	1.48631	NaN	NaN	NaN	NaN	NaN	NaN	0.0379747	0.166667	0.0478723	NA	NA	1.23353	1.08037	1.07427	NaN	NaN	1.05405	1.08682	NaN	NaN	NaN	1.42223	NaN	NaN	NaN	NaN	NaN	NaN	NaN	48	4	0	0	1.1321
ACGCCAGAGTCCATAC-1	1.54612	4.89541	9	553	1.04437	1.04437	2.63127	NaN	NaN	NaN	IGHG1	NaN	NaN	NaN	NaN	NaN	NaN	NaN	NaN	NaN	NaN	0.0798319	0.240506	0.100901	NA	NA	NaN	NaN	1.1561	NaN	NaN	1.04043	1.09045	NaN	1.30209	NaN	NaN	NaN	NaN	1.46786	NaN	NaN	NaN	NaN	20	9	0	0	NaN
ACGCCAGCATTATCTC-1	1.68977	-2.65215	0	553	NaN	NaN	1.99459	NaN	NaN	NaN	IGHG1	NaN	NaN	NaN	NaN	NaN	NaN	NaN	NaN	NaN	NaN	0.0880503	0.133333	0.0917108	NA	NA	1.20658	1.12341	1.21468	NaN	NaN	NaN	NaN	NaN	1.02869	NaN	NaN	NaN	NaN	1.71965	NaN	NaN	NaN	NaN	1	5	0	0	NaN
ACGCCAGCATTCCTGC-1	-1.66904	2.29131	0	553	2.48543	2.34507	3.5721	2.34507	NaN	NaN	IGHG3	NaN	NaN	NaN	NaN	NaN	NaN	NaN	NaN	NaN	NaN	0.103376	0.186667	0.10929	NA	NA	1.16486	1.05153	1.1255	NaN	1.30669	1.07747	1.08811	NaN	1.28967	NaN	NaN	NaN	NaN	1.43697	NaN	NaN	NaN	NaN	7	15	0	0	NaN
ACGCCAGGTGACGGTA-1	3.36192	0.973454	5	553	1.33365	0.874397	3.15098	2.07783	3.65663	NaN	IGHG1	NaN	NaN	NaN	NaN	NaN	NaN	NaN	NaN	NaN	NaN	0.0838574	0.226667	0.0942029	NA	NA	NaN	NaN	NaN	NaN	NaN	1.08516	NaN	NaN	NaN	NaN	NaN	NaN	NaN	NaN	NaN	NaN	NaN	NaN	13	21	0	0	0.874397
ACGCCAGGTGTTTGGT-1	2.41177	4.14159	9	553	1.94437	NaN	3.13377	1.09741	5.06081	NaN	IGHA1	NaN	NaN	1.33522	1.35154	1.4245	NaN	NaN	NaN	NaN	NaN	0.0880503	0.266667	0.103261	NA	NA	NaN	NaN	NaN	1.31093	NaN	1.06858	1.13374	NaN	NaN	1.04889	1.32867	NaN	NaN	NaN	1.36078	NaN	NaN	NaN	60	38	0	0	0.692248
ACGCCAGTCAGGCGAA-1	1.96957	-1.57962	4	553	1.70043	2.29783	2.50067	NaN	6.30464	NaN	IGHM	NaN	NaN	NaN	1.52649	NaN	NaN	1.33739	1.27038	NaN	NaN	NaN	NaN	NaN	NA	NA	1.04452	1.03201	1.20394	NaN	NaN	1.0705	1.04916	NaN	NaN	NaN	NaN	NaN	NaN	1.24882	NaN	NaN	NaN	NaN	15	3	0	0	NaN
ACGCCAGTCATGTCTT-1	0.174812	1.93063	0	553	1.09835	1.94557	3.13511	2.19687	NaN	NaN	IGHG1	NaN	NaN	NaN	NaN	NaN	NaN	NaN	NaN	NaN	NaN	0.0293501	0.115385	0.0378378	NA	NA	1.08753	1.18708	1.1133	NaN	NaN	NaN	NaN	NaN	NaN	NaN	NaN	NaN	NaN	NaN	NaN	NaN	NaN	NaN	2	2	0	0	NaN
ACGCCAGTCTAACTCT-1	-3.42574	2.9533	6	553	2.16063	2.79442	4.04821	1.81119	1.26944	NaN	IGHG3	1.46873	NaN	NaN	NaN	1.14989	1.16357	NaN	1.22471	1.23363	NaN	0.14346	0.4	0.167577	NA	NA	NaN	NaN	NaN	NaN	NaN	NaN	NaN	NaN	NaN	NaN	NaN	NaN	1.64168	NaN	NaN	NaN	NaN	NaN	11	2	0	0	NaN
ACGCCGAAGTCGAGTG-1	-0.644748	1.7566	0	553	1.84613	1.02188	3.64667	1.02188	NaN	NaN	IGHG1	NaN	NaN	NaN	NaN	NaN	NaN	NaN	NaN	NaN	NaN	0.0440252	0.128205	0.0504505	NA	NA	NaN	NaN	NaN	NaN	NaN	NaN	NaN	NaN	1.07912	NaN	NaN	NaN	NaN	NaN	NaN	NaN	NaN	NaN	24	18	0	0	NaN
ACGCCGAAGTGTCTCA-1	-0.106756	-1.71731	4	553	1.54283	NaN	2.96471	1.54283	6.95576	NaN	IGHA1	NaN	NaN	NaN	NaN	NaN	NaN	NaN	NaN	NaN	NaN	0.0251572	0.128205	0.036036	NA	NA	1.19879	NaN	1.11475	NaN	NaN	NaN	NaN	NaN	1.12343	NaN	1.18516	NaN	NaN	NaN	NaN	NaN	NaN	NaN	2	0	0	0	NaN
ACGCCGAAGTTGCAGG-1	-3.03476	4.93277	8	553	2.93394	1.69569	3.47049	NaN	1.17099	NaN	IGHG1	NaN	NaN	NaN	NaN	NaN	NaN	NaN	1.36003	NaN	NaN	0.0712788	0.294872	0.0972973	NA	NA	NaN	1.06616	NaN	1.24708	NaN	NaN	NaN	NaN	NaN	NaN	NaN	NaN	1.6623	NaN	NaN	NaN	NaN	NaN	146	11	0	0	NaN
ACGCCGACACAAGACG-1	-3.32362	-1.10808	1	553	2.49719	2.76408	3.73474	NaN	1.55098	NaN	IGHG1	NaN	NaN	NaN	NaN	NaN	NaN	NaN	NaN	NaN	NaN	NaN	NaN	NaN	NA	NA	1.06027	NaN	1.03238	NaN	NaN	1.09596	NaN	NaN	NaN	NaN	NaN	NaN	NaN	NaN	NaN	NaN	NaN	NaN	1	6	0	0	NaN
ACGCCGACACACGCTG-1	1.66054	-1.55738	4	553	1.88314	1.88314	1.88314	NaN	6.52363	NaN	IGHA1	NaN	NaN	NaN	NaN	NaN	NaN	NaN	NaN	NaN	NaN	0.00209644	0.0133333	0.00362319	NA	NA	NaN	1.05675	NaN	NaN	NaN	NaN	NaN	NaN	NaN	NaN	NaN	NaN	NaN	NaN	NaN	NaN	NaN	NaN	13	22	0	0	NaN
ACGCCGAGTTAGAACA-1	-1.19396	5.19403	0	553	NaN	1.65341	3.32348	0.878901	5.39035	NaN	IGHG1	NaN	NaN	NaN	NaN	NaN	NaN	NaN	NaN	NaN	NaN	0.0314465	0.186667	0.0452899	NA	NA	1.11621	1.09858	1.10164	NaN	NaN	NaN	NaN	NaN	NaN	1.03827	NaN	NaN	NaN	NaN	NaN	NaN	1.54319	NaN	14	5	0	0	NaN
ACGCCGATCCGTACAA-1	2.24811	-0.286208	5	553	NaN	1.40488	2.58777	1.40488	6.14933	NaN	IGHG1	NaN	NaN	NaN	NaN	NaN	NaN	NaN	NaN	NaN	NaN	NaN	NaN	NaN	NA	NA	NaN	NaN	NaN	NaN	NaN	1.06763	NaN	1.20937	NaN	NaN	NaN	NaN	NaN	NaN	NaN	NaN	1.53767	NaN	3	2	0	0	NaN
ACGCCGATCTTCATGT-1	0.199356	-3.46811	0	553	2.25585	2.25585	3.95623	NaN	NaN	NaN	IGHG1	NaN	NaN	NaN	NaN	NaN	NaN	NaN	NaN	NaN	NaN	0.0272537	0.153846	0.0396396	NA	NA	NaN	NaN	1.35967	NaN	NaN	NaN	NaN	1.2838	NaN	NaN	NaN	NaN	NaN	NaN	NaN	NaN	NaN	NaN	6	4	0	0	NaN
ACGGAGAAGATCGGGT-1	0.432475	2.70906	0	553	2.15499	1.26486	3.17318	NaN	NaN	NaN	IGHA1	NaN	NaN	NaN	NaN	NaN	NaN	1.32793	NaN	NaN	NaN	0.0922432	0.301075	0.119298	NA	NA	NaN	1.04714	1.06281	NaN	NaN	1.07493	1.08699	NaN	NaN	NaN	NaN	NaN	NaN	NaN	NaN	NaN	NaN	NaN	28	7	0	0	NaN
ACGGAGAAGCGTTGCC-1	1.0339	-2.4795	0	553	0.946834	2.48846	3.81046	1.74617	NaN	NaN	IGHG1	NaN	NaN	NaN	NaN	NaN	1.32184	NaN	NaN	NaN	NaN	0.0901468	0.153846	0.0936937	NA	NA	NaN	NaN	NaN	1.04857	NaN	NaN	NaN	NaN	NaN	NaN	NaN	NaN	NaN	NaN	NaN	NaN	1.36989	NaN	7	11	0	0	NaN
ACGGAGACAGACAAAT-1	0.108872	4.66177	0	553	2.1468	1.95245	3.09833	1.95245	4.35781	NaN	IGHG1	NaN	NaN	NaN	NaN	NaN	NaN	NaN	1.57979	NaN	NaN	0.0733753	0.226667	0.0869565	NA	NA	1.13539	1.07841	1.165	NaN	NaN	1.12827	1.13222	NaN	1.25957	NaN	1.13355	NaN	1.34514	1.187	NaN	1.459	NaN	NaN	138	29	0	0	0.920875
ACGGAGAGTCGCGGTT-1	0.456814	0.935046	0	553	NaN	1.98587	2.98851	1.42134	4.98061	NaN	IGHG1	NaN	NaN	NaN	NaN	NaN	NaN	NaN	NaN	NaN	NaN	0.0461216	0.226667	0.0634058	NA	NA	NaN	NaN	NaN	NaN	NaN	NaN	NaN	NaN	NaN	NaN	NaN	NaN	NaN	NaN	NaN	NaN	NaN	NaN	25	13	0	0	NaN
ACGGAGAGTGTGACGA-1	1.04072	-1.50508	4	553	1.90108	NaN	2.51659	1.34718	7.30446	NaN	IGHM	NaN	NaN	NaN	NaN	NaN	NaN	NaN	NaN	NaN	NaN	0.0125786	0	0.0108696	NA	NA	1.13318	NaN	NaN	NaN	NaN	NaN	NaN	NaN	1.20324	NaN	NaN	NaN	NaN	NaN	NaN	NaN	NaN	NaN	10	2	0	0	NaN
ACGGCCAAGCTAACTC-1	-4.14211	0.354328	6	553	2.31876	1.96132	3.5438	1.39979	5.51506	NaN	IGHG2	NaN	NaN	NaN	NaN	NaN	NaN	NaN	1.50193	1.22877	NaN	0.0167715	0.0804598	0.0248227	NA	NA	NaN	NaN	NaN	1.3155	NaN	1.06746	NaN	NaN	NaN	NaN	NaN	1.25016	NaN	NaN	NaN	NaN	1.28217	NaN	4	9	0	0	NaN
ACGGCCAAGGCGATAC-1	0.290963	1.88803	0	553	1.13725	1.13725	2.99892	1.13725	6.2079	NaN	IGHA1	NaN	NaN	NaN	NaN	NaN	NaN	NaN	NaN	NaN	NaN	0.150943	0.346667	0.166667	NA	NA	1.04864	1.04594	NaN	NaN	NaN	1.05155	NaN	NaN	1.31496	NaN	NaN	NaN	NaN	NaN	NaN	NaN	NaN	NaN	16	4	0	0	NaN
ACGGCCAAGTCCGTAT-1	-3.10107	4.14965	8	553	NaN	1.80564	4.34715	NaN	NaN	1.26468	NA	1.42334	NaN	NaN	NaN	NaN	1.13642	1.444	1.42002	1.14183	1.15696	NaN	NaN	NaN	NA	NA	NaN	1.06228	NaN	NaN	NaN	1.07826	NaN	NaN	NaN	NaN	NaN	NaN	1.39618	1.20165	NaN	NaN	1.33816	NaN	4	3	0	0	NaN
ACGGCCACAAACAACA-1	-3.81238	1.33553	0	553	2.95018	2.47365	2.74003	NaN	NaN	NaN	IGHG3	NaN	NaN	NaN	NaN	NaN	NaN	NaN	NaN	NaN	NaN	0.0691824	0.12	0.0706522	NA	NA	NaN	1.02677	NaN	NaN	NaN	NaN	NaN	NaN	NaN	NaN	NaN	NaN	NaN	NaN	NaN	NaN	NaN	NaN	108	9	0	0	NaN
ACGGCCACAATCGAAA-1	2.39643	-0.298443	5	553	1.40499	NaN	1.96725	0.931279	7.00211	1.72513	IGHA1	NaN	NaN	NaN	1.51848	NaN	NaN	NaN	NaN	NaN	NaN	0.0272537	0.128205	0.0414414	NA	NA	1.10036	1.07556	1.05553	NaN	NaN	NaN	NaN	NaN	NaN	NaN	NaN	1.31956	NaN	NaN	1.35764	NaN	NaN	NaN	45	25	0	0	NaN
ACGGCCACAGACAAGC-1	-3.92991	-1.28996	1	553	NaN	2.02338	3.17695	1.4544	NaN	NaN	IGHG1	NaN	NaN	NaN	NaN	NaN	NaN	NaN	NaN	NaN	NaN	0.0272537	0.122222	0.0352734	NA	NA	1.09155	NaN	NaN	1.32242	NaN	NaN	NaN	NaN	NaN	NaN	NaN	NaN	NaN	NaN	NaN	NaN	NaN	NaN	5	3	0	0	NaN
ACGGCCACAGCCTTGG-1	-4.51453	-0.34698	6	553	2.49378	2.7606	3.48031	NaN	5.3302	NaN	IGHG2	NaN	NaN	NaN	NaN	NaN	NaN	NaN	NaN	NaN	NaN	0.0356394	0.186667	0.0452899	NA	NA	NaN	1.13828	NaN	NaN	NaN	1.12573	1.1441	NaN	NaN	NaN	NaN	NaN	NaN	1.33892	NaN	1.47762	1.25342	NaN	0	8	0	0	NaN
ACGGCCACAGGTGCCT-1	-1.41908	0.679834	0	553	1.70501	2.30288	3.5485	1.17888	5.53371	NaN	IGHM	1.2988	NaN	NaN	NaN	NaN	1.28778	1.28571	1.36668	1.29795	NaN	0.0461216	0.149425	0.0531915	NA	NA	NaN	NaN	NaN	NaN	NaN	1.05978	NaN	NaN	NaN	NaN	NaN	NaN	NaN	NaN	NaN	NaN	NaN	NaN	15	4	0	0	NaN
ACGGCCACATCACGTA-1	2.32744	0.924723	5	553	0.993611	0.993611	2.55775	NaN	3.81165	0.993611	IGHD	NaN	NaN	NaN	NaN	NaN	NaN	NaN	NaN	1.35134	NaN	NaN	NaN	NaN	NA	NA	NaN	NaN	NaN	NaN	1.20851	NaN	1.10428	NaN	1.03594	NaN	NaN	NaN	NaN	NaN	NaN	NaN	NaN	NaN	3	3	0	0	NaN
ACGGCCAGTATAGGGC-1	-4.52928	0.209866	6	553	2.32152	2.06602	3.98619	NaN	NaN	1.19325	IGHG2	NaN	NaN	NaN	NaN	NaN	1.36293	NaN	1.67432	1.23581	NaN	0.0377358	0.177778	0.0529101	NA	NA	NaN	1.04608	NaN	NaN	NaN	1.05808	NaN	NaN	NaN	NaN	NaN	NaN	NaN	NaN	NaN	NaN	1.41444	NaN	5	3	0	0	NaN
ACGGCCAGTTGTGGAG-1	0.255649	-1.65272	4	553	2.30918	1.39179	2.95138	1.95219	7.25083	NaN	IGHA1	NaN	NaN	NaN	NaN	NaN	NaN	NaN	NaN	NaN	NaN	0.0251572	0.106667	0.0362319	NA	NA	1.31722	1.09039	1.04834	NaN	NaN	NaN	NaN	NaN	NaN	NaN	NaN	NaN	NaN	NaN	NaN	NaN	NaN	NaN	6	1	0	0	NaN
ACGGCCATCATCGATG-1	-3.87801	1.26114	6	553	1.43484	1.43484	2.62437	1.43484	3.3942	NaN	NA	NaN	NaN	NaN	NaN	NaN	NaN	NaN	NaN	NaN	NaN	NaN	NaN	NaN	NA	NA	1.13317	1.08509	1.28052	NaN	NaN	1.04027	NaN	NaN	1.25462	NaN	NaN	NaN	NaN	NaN	NaN	NaN	NaN	NaN	11	5	0	0	NaN
ACGGCCATCATTGCCC-1	-2.71454	-0.661301	1	553	NaN	1.8338	3.48265	NaN	4.68934	NaN	IGHG1	NaN	NaN	NaN	NaN	NaN	NaN	NaN	NaN	1.29038	NaN	0.0398323	0.282051	0.0648649	NA	NA	1.09584	1.07352	1.12743	NaN	NaN	NaN	NaN	NaN	1.01245	NaN	NaN	NaN	NaN	NaN	NaN	NaN	NaN	NaN	4	12	0	0	NaN
ACGGCCATCCACGAAT-1	-2.01983	2.91561	0	553	2.08997	2.92915	4.05486	1.51344	NaN	1.51344	IGHG1	NaN	NaN	NaN	NaN	NaN	NaN	NaN	NaN	NaN	NaN	0.081761	0.213333	0.0905797	NA	NA	NaN	1.05814	NaN	NaN	NaN	1.0732	NaN	NaN	NaN	NaN	NaN	NaN	NaN	NaN	NaN	NaN	NaN	NaN	9	7	0	0	NaN
ACGGCCATCGATAGAA-1	-2.64195	1.05475	0	553	2.44207	3.09076	4.44235	NaN	NaN	NaN	IGHG1	NaN	NaN	NaN	NaN	NaN	NaN	NaN	NaN	NaN	NaN	0.0985325	0.373333	0.128623	NA	NA	NaN	1.0939	1.06529	1.33956	NaN	1.07043	NaN	NaN	NaN	NaN	NaN	NaN	NaN	NaN	NaN	NaN	NaN	NaN	71	10	0	0	NaN
ACGGCCATCGTGGACC-1	1.50152	-1.34785	4	553	1.22882	NaN	3.55079	1.76378	6.88999	NaN	IGHM	NaN	NaN	NaN	NaN	NaN	NaN	NaN	NaN	1.39887	NaN	0.0377358	0.146667	0.048913	NA	NA	1.09298	1.07738	NaN	1.29001	NaN	1.04872	1.09056	NaN	1.53901	NaN	NaN	NaN	NaN	NaN	NaN	NaN	NaN	NaN	25	1	0	0	NaN
ACGGCCATCTGATTCT-1	0.676566	-1.76858	0	553	NaN	2.77423	3.15868	1.55953	2.14161	NaN	IGHG1	NaN	NaN	NaN	NaN	NaN	NaN	NaN	NaN	NaN	NaN	NaN	NaN	NaN	NA	NA	NaN	NaN	NaN	NaN	NaN	NaN	NaN	NaN	NaN	NaN	NaN	NaN	NaN	NaN	NaN	NaN	NaN	NaN	12	7	0	0	NaN
ACGGGCTAGAAACCTA-1	-0.165459	5.00789	0	553	1.5291	2.10755	4.21744	2.10755	3.2695	NaN	IGHG2	NaN	NaN	NaN	NaN	NaN	NaN	1.4993	NaN	NaN	NaN	0.048218	0.173333	0.0615942	NA	NA	1.03794	1.06443	1.03021	NaN	NaN	1.10895	1.14433	1.23374	NaN	NaN	1.05612	NaN	NaN	NaN	NaN	NaN	1.24326	NaN	158	24	0	0	NaN
ACGGGCTAGACGACGT-1	-4.32916	1.4299	6	553	NaN	2.48148	3.86231	1.31901	6.03414	NaN	IGHG2	NaN	NaN	NaN	NaN	NaN	NaN	NaN	NaN	NaN	NaN	0.0464135	0.259259	0.0702703	NA	NA	1.20831	1.07036	1.22765	NaN	NaN	1.07708	1.09663	NaN	NaN	NaN	1.14805	NaN	NaN	NaN	NaN	NaN	NaN	NaN	7	4	0	0	NaN
ACGGGCTAGTGCCAGA-1	-1.59119	4.37501	0	553	2.07714	2.7056	4.26009	NaN	NaN	NaN	IGHG4	NaN	NaN	NaN	NaN	NaN	NaN	NaN	NaN	NaN	NaN	NaN	NaN	NaN	NA	NA	NaN	1.03777	1.02698	NaN	NaN	1.07036	1.10009	NaN	NaN	NaN	NaN	NaN	NaN	NaN	NaN	NaN	NaN	NaN	18	24	0	0	NaN
ACGGGCTAGTTGTCGT-1	-1.03148	-0.687041	5	553	1.7332	3.36566	3.58187	1.20278	NaN	NaN	IGHG1	NaN	NaN	NaN	NaN	NaN	NaN	NaN	NaN	NaN	NaN	NaN	NaN	NaN	NA	NA	NaN	1.02908	NaN	NaN	NaN	1.04322	NaN	NaN	NaN	NaN	NaN	1.25528	NaN	NaN	NaN	NaN	NaN	NaN	5	12	0	0	NaN
ACGGGCTCAGTAAGAT-1	1.17516	-1.58013	4	553	1.96624	1.11446	2.85551	1.62843	7	NaN	IGHM	NaN	NaN	NaN	1.36907	NaN	NaN	NaN	NaN	NaN	NaN	0.0251572	0.133333	0.0326087	NA	NA	1.0459	1.11846	NaN	NaN	NaN	1.09154	1.1053	NaN	NaN	NaN	NaN	NaN	NaN	1.46405	NaN	NaN	NaN	NaN	9	1	0	0	NaN
ACGGGCTGTCAGAAGC-1	0.491974	3.42589	0	553	1.51399	1.01972	2.71994	1.51399	5.68171	NaN	IGHG1	NaN	NaN	NaN	1.55258	NaN	NaN	NaN	1.39015	NaN	NaN	0.0356394	0.146667	0.0452899	NA	NA	NaN	1.02556	NaN	1.29632	NaN	NaN	NaN	NaN	NaN	NaN	NaN	NaN	NaN	1.35803	NaN	NaN	NaN	NaN	24	17	0	0	NaN
ACGGGCTGTGATGTGG-1	-1.28238	2.34067	0	553	2.75502	2.75502	3.48265	NaN	NaN	1.13239	IGHG1	NaN	NaN	NaN	NaN	NaN	NaN	NaN	NaN	NaN	1.34847	0.0628931	0.16	0.0706522	NA	NA	1.0736	1.033	1.09308	NaN	NaN	1.04714	1.09489	1.25039	NaN	NaN	1.09756	NaN	NaN	NaN	NaN	NaN	NaN	NaN	8	6	0	0	NaN
ACGGGCTGTGTTAAGA-1	2.20968	0.0556925	5	553	1.82002	1.27703	3.38255	1.27703	5.68091	NaN	IGHG3	NaN	NaN	NaN	NaN	NaN	NaN	NaN	NaN	NaN	NaN	NaN	NaN	NaN	NA	NA	NaN	1.07832	1.01085	NaN	1.31209	1.07509	NaN	NaN	NaN	NaN	NaN	NaN	NaN	1.47202	NaN	NaN	NaN	NaN	1	14	0	0	NaN
ACGGGTCAGTGTGAAT-1	-2.9097	2.33173	0	553	2.91418	1.00919	3.42222	NaN	NaN	NaN	IGHG3	1.21479	NaN	NaN	NaN	NaN	NaN	1.13831	1.38252	1.19755	NaN	0.132075	0.36	0.155797	NA	NA	NaN	NaN	NaN	NaN	1.30522	NaN	NaN	NaN	NaN	NaN	NaN	NaN	NaN	NaN	NaN	NaN	NaN	NaN	2	3	0	0	NaN
ACGGGTCCAATGTTGC-1	-4.05307	1.63467	6	553	1.18736	1.71503	3.73795	NaN	2.68584	NaN	IGHG2	NaN	NaN	NaN	NaN	NaN	NaN	1.34045	1.42304	1.29096	NaN	0.0125786	0.0777778	0.015873	NA	NA	NaN	1.07832	NaN	NaN	NaN	1.09017	NaN	NaN	NaN	NaN	NaN	NaN	NaN	NaN	NaN	1.35343	1.53014	NaN	17	2	0	0	NaN
ACGGGTCGTGACGCCT-1	1.35195	-0.508818	5	553	NaN	NaN	2.7306	NaN	6.71184	NaN	IGHG1	NaN	NaN	NaN	NaN	NaN	NaN	1.29379	NaN	NaN	NaN	0.0377358	0.08	0.0416667	NA	NA	NaN	NaN	NaN	1.39197	NaN	NaN	NaN	NaN	NaN	NaN	NaN	1.30437	NaN	NaN	1.22828	1.6009	NaN	NaN	6	2	0	0	NaN
ACGGGTCTCCCGACTT-1	0.7174	-2.94724	0	553	NaN	3.02727	3.82632	1.33654	NaN	NaN	IGHG1	NaN	NaN	NaN	NaN	NaN	NaN	NaN	NaN	NaN	NaN	0.0943396	0.253333	0.105072	NA	NA	1.09044	1.13512	1.29594	NaN	NaN	NaN	NaN	NaN	NaN	NaN	NaN	NaN	NaN	NaN	NaN	1.62801	1.37983	NaN	4	6	0	0	NaN
ACGGGTCTCCTCAACC-1	-0.754304	2.94481	0	553	1.78101	2.94959	3.6162	NaN	NaN	0.972776	IGHA2	NaN	NaN	NaN	NaN	NaN	NaN	NaN	NaN	NaN	NaN	NaN	NaN	NaN	NA	NA	NaN	1.03217	NaN	NaN	NaN	1.07624	1.10165	NaN	NaN	NaN	NaN	NaN	NaN	NaN	NaN	NaN	1.37494	NaN	47	13	0	0	NaN
ACGGGTCTCCTGCAGG-1	3.23686	0.410891	5	553	1.4086	NaN	2.97254	3.24734	6.323	NaN	IGHM	NaN	NaN	NaN	NaN	NaN	NaN	NaN	NaN	NaN	NaN	NaN	NaN	NaN	NA	NA	NaN	NaN	NaN	NaN	NaN	NaN	NaN	NaN	NaN	NaN	NaN	NaN	NaN	NaN	NaN	NaN	NaN	NaN	76	15	0	0	NaN
ACGTCAACATGGGAAC-1	-2.54836	0.463001	0	553	1.93182	2.1826	3.27999	NaN	NaN	NaN	IGHA1	NaN	NaN	NaN	NaN	NaN	NaN	NaN	NaN	1.35837	NaN	0.0754717	0.186667	0.0815217	NA	NA	1.22908	1.09669	1.33235	1.25355	NaN	1.10999	1.13096	NaN	NaN	NaN	NaN	NaN	NaN	NaN	NaN	NaN	NaN	NaN	5	16	0	0	NaN
ACGTCAAGTTCAGGCC-1	0.165248	4.94996	6	553	2.5519	1.74617	4.01503	NaN	5.48063	NaN	IGHG1	NaN	NaN	NaN	NaN	NaN	NaN	NaN	NaN	NaN	NaN	0.0379747	0.119048	0.0483871	NA	NA	NaN	NaN	NaN	NaN	NaN	1.03194	1.05796	NaN	NaN	NaN	NaN	NaN	NaN	NaN	NaN	NaN	NaN	NaN	33	19	0	0	NaN
ACGTCAATCCAACCAA-1	2.36955	5.02292	9	553	NaN	NaN	3.1289	NaN	6.42889	0.986068	IGHM	NaN	NaN	NaN	NaN	NaN	NaN	NaN	NaN	NaN	NaN	NaN	NaN	NaN	NA	NA	NaN	1.03296	NaN	NaN	NaN	1.05856	1.11588	NaN	NaN	1.09699	NaN	NaN	NaN	NaN	NaN	NaN	NaN	NaN	6	29	0	0	NaN
ACGTCAATCCATGAGT-1	-2.07004	-0.344466	1	553	NaN	1.67176	3.01783	NaN	NaN	NaN	IGHG2	1.42885	NaN	NaN	NaN	NaN	NaN	1.52342	1.26881	NaN	NaN	0.0126582	0.0833333	0.0179211	NA	NA	NaN	NaN	NaN	NaN	NaN	1.05476	NaN	NaN	1.09455	NaN	NaN	NaN	NaN	NaN	NaN	NaN	NaN	NaN	11	16	0	0	NaN
ACGTCAATCGATGAGG-1	-1.54064	0.656623	0	553	NaN	2.33237	3.64308	NaN	1.20164	NaN	IGHG1	NaN	NaN	NaN	NaN	NaN	NaN	NaN	NaN	NaN	NaN	0.0440252	0.133333	0.0507246	NA	NA	NaN	NaN	NaN	1.31761	NaN	NaN	NaN	NaN	1.15179	NaN	NaN	NaN	NaN	NaN	NaN	NaN	1.52634	NaN	44	12	0	0	NaN
ACGTCAATCGGATGGA-1	-2.83464	0.216535	1	553	1.75759	1.75759	4.80861	0.955315	NaN	NaN	IGHG1	NaN	NaN	NaN	NaN	NaN	NaN	1.32585	NaN	NaN	1.27831	0.100629	0.322581	0.12807	NA	NA	NaN	NaN	NaN	NaN	NaN	NaN	NaN	NaN	NaN	NaN	NaN	NaN	NaN	NaN	NaN	NaN	NaN	NaN	4	11	0	0	NaN
ACTATCTTCAACTCTT-1	-1.10452	0.410734	0	553	1.66652	1.66652	2.63053	2.00694	4.1127	NaN	IGHG1	NaN	NaN	NaN	NaN	NaN	NaN	NaN	NaN	NaN	NaN	NaN	NaN	NaN	NA	NA	1.02542	1.12241	NaN	NaN	NaN	1.09604	NaN	NaN	NaN	NaN	NaN	NaN	NaN	NaN	NaN	NaN	NaN	NaN	9	5	0	0	NaN
ACTATCTTCATCTGTT-1	-2.18603	-1.33228	1	553	1.55333	1.88567	4.10487	1.05207	4.70909	NaN	IGHG1	NaN	NaN	NaN	NaN	NaN	NaN	NaN	NaN	NaN	NaN	0.0230608	0.102564	0.0324324	NA	NA	NaN	NaN	1.05056	NaN	NaN	1.07806	NaN	NaN	NaN	NaN	NaN	1.20828	NaN	1.33477	NaN	NaN	NaN	NaN	10	13	0	0	NaN
ACTATCTTCTGCGGCA-1	2.80693	1.07709	5	553	NaN	1.26742	3.1766	1.26742	3.5314	1.26742	IGHG3	NaN	NaN	NaN	NaN	NaN	NaN	NaN	1.5333	NaN	NaN	0.0251572	0.133333	0.0380435	NA	NA	NaN	1.03041	1.02384	NaN	NaN	1.04654	NaN	NaN	NaN	NaN	NaN	NaN	NaN	NaN	NaN	NaN	NaN	NaN	35	2	0	0	NaN
ACTGAACAGACAGAGA-1	0.662389	3.73185	0	553	2.56335	2.03538	4.10917	2.56335	1.60805	0.846309	IGHG2	NaN	NaN	NaN	NaN	NaN	NaN	NaN	NaN	NaN	NaN	0.102725	0.346154	0.12973	NA	NA	NaN	1.17013	1.02911	1.47586	1.1934	1.14979	1.20659	NaN	NaN	NaN	NaN	NaN	NaN	NaN	NaN	NaN	1.58235	NaN	21	9	0	0	NaN
ACTGAACCACCTATCC-1	-3.15983	-0.451338	1	553	1.37832	1.93679	4.6808	1.37832	NaN	NaN	IGHG1	NaN	NaN	NaN	NaN	NaN	NaN	NaN	NaN	NaN	NaN	0.0943396	0.253333	0.108696	NA	NA	1.11466	1.13471	NaN	NaN	NaN	1.10697	1.11526	NaN	NaN	NaN	NaN	NaN	NaN	NaN	NaN	NaN	NaN	NaN	6	3	0	0	NaN
ACTGAACGTCTCCACT-1	-1.15767	0.850471	0	553	2.08122	1.73628	2.85455	1.2054	NaN	NaN	IGHA1	NaN	NaN	NaN	NaN	NaN	NaN	NaN	NaN	NaN	NaN	0.0801688	0.226667	0.0892532	NA	NA	1.14901	1.05625	1.09505	NaN	NaN	1.04348	NaN	NaN	NaN	NaN	NaN	NaN	NaN	NaN	NaN	1.61096	NaN	NaN	5	6	0	0	NaN
ACTGAACGTGACTCAT-1	-2.79529	4.16575	8	553	1.25689	2.14516	3.83428	NaN	NaN	NaN	IGHG1	NaN	NaN	NaN	NaN	NaN	NaN	1.33458	NaN	NaN	NaN	0.168776	0.32	0.180328	NA	NA	1.12015	NaN	NaN	NaN	NaN	1.0569	1.0628	NaN	1.38531	NaN	NaN	NaN	NaN	NaN	NaN	NaN	NaN	NaN	30	0	0	0	NaN
ACTGAACTCCATGAGT-1	-4.51155	0.316879	6	553	2.94905	3.07601	4.2222	NaN	NaN	1.27647	IGHG2	NaN	NaN	NaN	NaN	NaN	NaN	NaN	1.41699	NaN	NaN	0.0628931	0.266667	0.0851449	NA	Tetanus-specific	NaN	1.05702	NaN	NaN	NaN	1.04843	1.09324	NaN	NaN	NaN	NaN	NaN	NaN	NaN	NaN	NaN	NaN	NaN	27	2	0	0	NaN
ACTGAACTCCTTGGTC-1	0.755069	2.96033	0	553	2.08718	NaN	3.65493	NaN	5.28008	NaN	IGHG3	NaN	NaN	NaN	1.66787	NaN	NaN	NaN	NaN	NaN	NaN	0.0901468	0.253333	0.108696	NA	NA	NaN	1.08354	NaN	NaN	NaN	1.05808	1.1069	NaN	NaN	NaN	1.54045	NaN	NaN	NaN	NaN	NaN	NaN	NaN	14	12	0	0	NaN
ACTGAGTGTAAATGTG-1	-1.73748	1.40382	0	553	1.14743	2.46389	2.00824	1.14743	NaN	NaN	IGHG1	NaN	NaN	NaN	NaN	NaN	NaN	NaN	NaN	NaN	NaN	NaN	NaN	NaN	NA	NA	NaN	1.03887	NaN	1.28556	1.11354	1.06099	1.09974	NaN	1.24726	NaN	NaN	NaN	NaN	NaN	NaN	NaN	NaN	NaN	114	8	0	0	NaN
ACTGAGTGTAGCGTCC-1	-3.22454	-0.186606	1	553	NaN	2.09028	3.65838	NaN	6.42963	NaN	IGHG3	NaN	NaN	NaN	NaN	NaN	NaN	1.2526	NaN	1.39331	1.43081	0.0964361	0.208333	0.0983607	NA	NA	NaN	1.0325	NaN	NaN	NaN	1.03916	NaN	NaN	1.06298	NaN	NaN	NaN	NaN	NaN	NaN	NaN	NaN	NaN	4	2	0	0	NaN
ACTGAGTGTGTTAAGA-1	-3.9824	-2.07533	1	553	NaN	NaN	NaN	NaN	2.41721	NaN	IGHG2	NaN	NaN	NaN	NaN	NaN	NaN	NaN	NaN	NaN	NaN	0.0209644	0.126437	0.0319149	NA	NA	NaN	NaN	NaN	NaN	NaN	NaN	NaN	NaN	NaN	NaN	NaN	NaN	1.25854	NaN	NaN	1.5953	1.22687	NaN	1	1	0	0	NaN
ACTGAGTGTTGGAGGT-1	3.1398	0.0294953	5	553	1.11062	1.11062	1.62383	2.58154	7.33317	NaN	IGHM	NaN	NaN	NaN	NaN	NaN	NaN	NaN	NaN	NaN	NaN	0.0314465	0.213333	0.0471014	NA	NA	NaN	1.06554	NaN	NaN	NaN	NaN	NaN	NaN	NaN	NaN	NaN	1.65227	NaN	NaN	1.56866	NaN	1.16939	NaN	10	2	0	0	NaN
ACTGAGTGTTTGTTGG-1	-2.0171	0.29432	1	553	1.60473	1.60473	3.54963	1.09469	4.12135	NaN	IGHG1	NaN	NaN	NaN	1.40238	NaN	NaN	NaN	NaN	NaN	NaN	0.048218	0.133333	0.0564374	NA	NA	NaN	NaN	NaN	NaN	1.27958	1.05914	1.0815	NaN	1.64287	NaN	1.22289	NaN	NaN	NaN	NaN	NaN	NaN	NaN	27	38	0	0	0.69021
ACTGAGTTCAGGCAAG-1	-4.06472	2.0421	6	553	1.95073	1.10236	3.04987	NaN	3.22427	NaN	IGHG2	NaN	NaN	NaN	NaN	NaN	NaN	1.27189	1.3683	1.1265	NaN	0.048218	0.217949	0.0648649	NA	NA	1.02903	NaN	NaN	NaN	NaN	1.07239	1.11116	NaN	NaN	NaN	NaN	NaN	NaN	NaN	NaN	NaN	NaN	NaN	56	3	0	0	NaN
ACTGAGTTCTATCCCG-1	0.606578	0.762731	0	553	1.3495	1.90375	2.97353	0.886967	0.886967	0.886967	NA	NaN	NaN	NaN	1.81471	NaN	NaN	NaN	NaN	NaN	NaN	NaN	NaN	NaN	NA	NA	NaN	NaN	NaN	NaN	NaN	NaN	NaN	NaN	1.33729	NaN	1.23833	NaN	NaN	NaN	NaN	1.52929	NaN	NaN	9	6	0	0	NaN
ACTGATGAGGCTATCT-1	0.351863	-1.70103	4	553	1.72085	NaN	2.96306	NaN	6.95621	NaN	NA	NaN	NaN	NaN	NaN	NaN	1.14269	1.17395	1.34613	1.2966	NaN	NaN	NaN	NaN	NA	NA	1.03095	1.05407	1.19631	NaN	NaN	NaN	NaN	NaN	NaN	NaN	NaN	NaN	NaN	NaN	NaN	NaN	1.30895	NaN	6	4	0	0	NaN
ACTGATGCAAGAGGCT-1	-0.791447	3.34449	0	553	1.61506	2.57144	4.35074	NaN	4.11778	1.61506	IGHG1	NaN	NaN	NaN	NaN	NaN	NaN	NaN	NaN	NaN	NaN	0.0461216	0.144444	0.0599647	NA	NA	NaN	1.06166	NaN	NaN	NaN	NaN	NaN	NaN	NaN	NaN	NaN	NaN	NaN	NaN	NaN	NaN	NaN	NaN	26	50	1	0	NaN
ACTGATGCAAGAGTCG-1	-0.490447	4.30652	0	553	1.11103	2.21375	3.57339	1.11103	1.62432	NaN	IGHA1	NaN	NaN	NaN	NaN	NaN	1.26481	1.24535	NaN	NaN	NaN	NaN	NaN	NaN	NA	NA	NaN	1.04481	NaN	1.09769	NaN	NaN	NaN	NaN	NaN	NaN	NaN	NaN	NaN	NaN	NaN	NaN	NaN	NaN	32	22	0	0	NaN
ACTGATGCAATAGAGT-1	1.60568	3.92865	0	553	1.52402	1.02795	2.84246	1.02795	NaN	NaN	IGHG1	NaN	NaN	1.49797	1.63878	NaN	NaN	NaN	NaN	NaN	NaN	0.0566038	0.150538	0.0649123	NA	NA	1.16297	1.06572	1.0931	NaN	NaN	1.0842	1.12037	NaN	1.35916	NaN	1.03542	NaN	NaN	NaN	1.37006	NaN	NaN	NaN	124	18	0	0	NaN
ACTGATGCAGCTCGCA-1	-2.62173	1.17843	0	553	NaN	2.35192	2.9963	1.21682	NaN	NaN	NA	NaN	NaN	NaN	NaN	NaN	NaN	NaN	1.51631	NaN	NaN	NaN	NaN	NaN	NA	NA	NaN	1.09111	NaN	NaN	NaN	1.08372	1.08452	NaN	NaN	NaN	1.04291	NaN	NaN	NaN	NaN	NaN	NaN	NaN	13	7	0	0	NaN
ACTGATGGTACTTAGC-1	1.81686	2.36793	0	553	1.30064	NaN	3.41405	1.8474	4.75256	NaN	IGHA1	1.32179	NaN	NaN	NaN	NaN	NaN	NaN	1.41645	NaN	NaN	NaN	NaN	NaN	NA	NA	1.19841	1.08837	NaN	NaN	NaN	NaN	1.12711	NaN	NaN	NaN	NaN	1.17257	NaN	NaN	NaN	NaN	1.28516	NaN	135	8	0	0	NaN
ACTGATGGTCAATGTC-1	-0.352582	3.37077	0	553	2.15341	1.26358	2.41164	1.26358	1.80437	NaN	IGHA1	NaN	NaN	NaN	NaN	NaN	NaN	NaN	NaN	NaN	NaN	NaN	NaN	NaN	NA	NA	NaN	1.04809	NaN	NaN	NaN	NaN	NaN	1.30865	NaN	NaN	NaN	NaN	NaN	NaN	NaN	NaN	NaN	NaN	75	34	0	0	NaN
ACTGATGGTTGAACTC-1	-0.173504	2.2802	0	553	1.65085	1.13324	3.85705	NaN	1.13324	NaN	IGHG1	NaN	1.28566	NaN	NaN	NaN	NaN	NaN	NaN	NaN	NaN	0.048218	0.153846	0.0594595	NA	NA	1.02382	1.06083	1.13771	NaN	NaN	1.08891	1.10849	NaN	NaN	NaN	NaN	NaN	NaN	NaN	NaN	NaN	NaN	NaN	11	9	0	0	NaN
ACTGATGTCAAGAAGT-1	-1.66333	1.93905	0	553	1.53923	1.53923	3.13401	NaN	NaN	1.04045	IGHG1	NaN	NaN	NaN	NaN	NaN	NaN	NaN	NaN	NaN	NaN	0.0712788	0.263889	0.0874317	NA	NA	NaN	1.13005	1.12666	NaN	NaN	1.13517	NaN	1.35503	1.07466	NaN	NaN	NaN	NaN	NaN	NaN	NaN	NaN	NaN	14	7	0	0	NaN
ACTGATGTCCAGATCA-1	2.11296	-1.07259	4	553	2.2591	NaN	3.50117	1.14538	6.34021	NaN	IGHM	NaN	NaN	NaN	1.52132	NaN	NaN	NaN	NaN	NaN	NaN	0.0524109	0.197917	0.0750436	NA	NA	1.09968	1.1207	NaN	NaN	1.16294	1.08063	1.12576	NaN	NaN	NaN	NaN	NaN	NaN	NaN	NaN	NaN	NaN	NaN	18	3	0	0	NaN
ACTGATGTCTCGTATT-1	0.888379	-2.63805	4	553	NaN	NaN	2.86178	1.87142	6.34079	NaN	IGHM	NaN	NaN	NaN	NaN	NaN	NaN	NaN	1.49805	1.39032	NaN	0.0125786	0.115385	0.0252252	NA	NA	NaN	1.08171	NaN	NaN	NaN	NaN	NaN	NaN	NaN	NaN	NaN	NaN	NaN	NaN	NaN	NaN	NaN	NaN	2	3	0	0	NaN
ACTGCTCAGATCTGCT-1	2.48437	-0.66926	4	553	1.47123	NaN	2.40367	0.984805	6.40216	NaN	IGHM	NaN	NaN	NaN	NaN	NaN	NaN	NaN	NaN	NaN	NaN	0.0104822	0.106667	0.0235507	NA	NA	NaN	1.08026	1.1822	1.12195	NaN	1.06073	1.10539	NaN	NaN	NaN	NaN	NaN	NaN	NaN	NaN	NaN	NaN	NaN	11	6	0	0	NaN
ACTGCTCAGTCACGCC-1	1.69434	-0.154596	5	553	1.66304	2.89599	3.00761	1.14348	6.01443	NaN	IGHG1	NaN	NaN	NaN	NaN	NaN	NaN	NaN	NaN	NaN	NaN	NaN	NaN	NaN	NA	NA	1.01273	1.02427	NaN	NaN	NaN	1.04706	1.06161	NaN	1.04415	NaN	NaN	1.33801	NaN	NaN	1.29105	NaN	NaN	NaN	40	4	0	0	NaN
ACTGCTCCAATCGAAA-1	-2.227	-0.177146	1	553	1.94694	2.19829	3.85132	1.09941	NaN	NaN	IGHG1	NaN	NaN	NaN	NaN	NaN	NaN	NaN	NaN	NaN	NaN	0.0314465	0.173333	0.048913	NA	NA	NaN	1.02756	NaN	NaN	NaN	1.08238	NaN	NaN	NaN	NaN	NaN	NaN	1.26375	NaN	NaN	1.61583	1.48492	NaN	4	1	0	0	NaN
ACTGCTCCATGGATGG-1	0.550945	3.23332	0	553	1.83277	2.44255	4.07351	1.83277	NaN	NaN	IGHG1	NaN	NaN	NaN	NaN	NaN	NaN	NaN	NaN	NaN	NaN	0.0545073	0.133333	0.0597826	NA	NA	1.02831	1.08241	NaN	1.33729	NaN	1.06658	1.11849	NaN	1.05066	NaN	NaN	NaN	NaN	NaN	NaN	NaN	NaN	NaN	29	23	0	0	NaN
ACTGCTCCATTACGAC-1	-2.23235	-1.11315	0	553	NaN	1.80564	4.27909	NaN	NaN	NaN	IGHG1	NaN	NaN	NaN	NaN	NaN	NaN	NaN	1.37972	NaN	NaN	NaN	NaN	NaN	NA	NA	1.01849	1.0657	NaN	NaN	NaN	NaN	NaN	NaN	1.17939	NaN	NaN	NaN	NaN	1.60603	NaN	NaN	NaN	NaN	3	10	0	0	NaN
ACTGCTCGTATCAGTC-1	-4.18585	-0.870698	6	553	2.51835	0.96688	3.46464	1.44914	6.16041	NaN	IGHG3	1.58537	NaN	NaN	NaN	NaN	NaN	1.39815	1.43696	NaN	NaN	0.0628931	0.16092	0.0691489	NA	NA	1.07187	1.08133	1.02229	NaN	NaN	1.06016	NaN	NaN	1.16434	NaN	NaN	NaN	1.49344	NaN	NaN	NaN	NaN	NaN	71	12	1	0	NaN
ACTGCTCGTGAAATCA-1	1.71737	-0.942478	4	553	1.76197	NaN	3.31533	1.22729	7.00822	NaN	IGHM	NaN	NaN	NaN	1.68785	NaN	NaN	NaN	NaN	NaN	NaN	NaN	NaN	NaN	NA	NA	NaN	NaN	NaN	NaN	NaN	NaN	NaN	NaN	NaN	NaN	NaN	NaN	NaN	NaN	NaN	NaN	NaN	NaN	8	5	0	0	NaN
ACTGCTCGTTATTCTC-1	-0.818622	2.90118	0	553	2.54193	2.33827	4.41798	2.33827	NaN	NaN	IGHG1	NaN	NaN	NaN	NaN	NaN	NaN	NaN	NaN	NaN	NaN	0.0440252	0.213333	0.0634058	NA	NA	1.09052	NaN	1.02475	NaN	NaN	1.07629	NaN	NaN	NaN	NaN	NaN	NaN	NaN	1.25692	NaN	1.60497	1.45183	NaN	9	6	0	0	NaN
ACTGCTCTCTATCGCC-1	-1.43149	2.84317	0	553	1.03067	2.20973	2.84645	1.03067	1.03067	1.52733	IGHA1	NaN	NaN	NaN	NaN	NaN	NaN	1.27259	NaN	1.25709	1.23216	0.0796646	0.244444	0.0952381	NA	NA	1.11705	1.08998	NaN	NaN	NaN	1.14014	1.18503	NaN	NaN	NaN	NaN	NaN	1.17184	NaN	NaN	1.38111	NaN	NaN	170	31	0	0	NaN
ACTGTCCAGAGGTAGA-1	1.5224	-0.340989	5	553	2.02059	1.59446	2.4396	NaN	0.836623	NaN	IGHG1	NaN	NaN	NaN	NaN	NaN	NaN	NaN	NaN	NaN	NaN	0.0421941	0.238095	0.0591398	NA	NA	NaN	NaN	1.03758	NaN	NaN	1.07203	1.07793	NaN	NaN	NaN	1.11705	NaN	NaN	NaN	NaN	NaN	NaN	NaN	7	3	0	0	NaN
ACTGTCCAGATCACGG-1	1.85986	5.67001	9	553	0.770837	2.07562	4.11744	NaN	4.99287	NaN	IGHG1	NaN	NaN	NaN	NaN	NaN	NaN	NaN	NaN	NaN	NaN	0.0587002	0.179487	0.0720721	NA	NA	NaN	1.06032	NaN	NaN	NaN	NaN	NaN	NaN	NaN	NaN	NaN	NaN	NaN	NaN	NaN	NaN	NaN	NaN	57	13	0	0	0.770837
ACTGTCCCACAGCGTC-1	2.3924	-1.04694	4	553	1.19054	1.19054	2.6901	1.19054	6.74812	NaN	IGHM	NaN	NaN	NaN	NaN	NaN	NaN	NaN	NaN	NaN	NaN	NaN	NaN	NaN	NA	NA	1.02475	1.07541	NaN	NaN	NaN	1.08879	1.12438	NaN	1.14482	NaN	NaN	1.18351	NaN	NaN	1.4149	NaN	1.25576	NaN	218	5	0	0	NaN
ACTGTCCCATAAGACA-1	-2.08903	4.29068	0	553	1.54081	NaN	3.95809	NaN	1.54081	NaN	IGHG1	NaN	NaN	NaN	NaN	NaN	NaN	NaN	1.46264	NaN	NaN	0.104822	0.255556	0.118166	NA	NA	NaN	NaN	NaN	NaN	NaN	1.05335	NaN	NaN	NaN	NaN	NaN	NaN	1.21937	1.31919	NaN	NaN	NaN	NaN	2	10	0	0	NaN
ACTGTCCCATACCATG-1	-0.741239	-1.24976	0	553	1.4539	2.02281	3.97924	NaN	NaN	NaN	IGHG1	NaN	NaN	NaN	NaN	NaN	NaN	NaN	NaN	NaN	NaN	0.0754717	0.230769	0.0954955	NA	NA	1.09168	NaN	NaN	1.3699	NaN	NaN	NaN	NaN	NaN	NaN	NaN	NaN	NaN	NaN	NaN	NaN	NaN	NaN	0	1	0	0	NaN
ACTGTCCGTTGTTTGG-1	-2.39085	-1.38749	1	553	1.48958	1.48958	4.02471	NaN	5.17161	NaN	IGHG1	NaN	NaN	NaN	NaN	NaN	NaN	NaN	1.42297	NaN	NaN	0.0398323	0.133333	0.0471014	NA	NA	1.05425	NaN	NaN	1.27845	NaN	1.09404	NaN	NaN	NaN	NaN	NaN	NaN	NaN	NaN	NaN	1.40227	NaN	NaN	5	4	0	0	NaN
ACTGTCCTCAATCTCT-1	0.390473	4.02106	0	553	1.39773	NaN	4.0754	1.39773	5.24624	1.39773	IGHA1	NaN	NaN	NaN	NaN	NaN	1.21792	1.47182	1.27857	NaN	NaN	NaN	NaN	NaN	NA	NA	1.26277	NaN	1.22938	NaN	NaN	NaN	NaN	NaN	NaN	1.19588	NaN	NaN	NaN	NaN	NaN	NaN	NaN	NaN	41	13	0	0	NaN
ACTGTCCTCCTATGTT-1	-2.7679	0.0242647	1	553	1.82524	1.28153	3.68968	NaN	2.43436	NaN	IGHG4	NaN	NaN	NaN	NaN	NaN	NaN	NaN	NaN	NaN	NaN	0.0712788	0.180556	0.0819672	NA	NA	NaN	NaN	NaN	NaN	NaN	NaN	NaN	1.03258	NaN	NaN	NaN	NaN	NaN	NaN	NaN	NaN	NaN	NaN	5	5	0	0	NaN
ACTGTCCTCTCGAGTA-1	-1.97352	4.72433	6	553	1.53564	2.3136	4.39661	1.0375	NaN	1.0375	IGHG2	NaN	NaN	NaN	NaN	NaN	NaN	NaN	NaN	NaN	NaN	0.067086	0.253333	0.0851449	NA	NA	1.02235	1.13463	NaN	NaN	NaN	1.11702	1.15698	NaN	NaN	NaN	NaN	NaN	1.26942	NaN	NaN	NaN	NaN	NaN	81	19	0	0	NaN
ACTTACTAGATGGCGT-1	1.82016	-1.57488	4	553	1.12869	1.12869	3.75729	1.64543	5.9224	NaN	NA	NaN	NaN	NaN	1.6695	NaN	NaN	NaN	NaN	NaN	NaN	NaN	NaN	NaN	NA	NA	1.2329	1.10172	1.19988	NaN	NaN	NaN	NaN	1.07221	1.28484	NaN	NaN	NaN	NaN	1.47066	NaN	NaN	NaN	NaN	18	4	0	0	NaN
ACTTACTCAAAGTGCG-1	-0.530125	-0.0894864	5	553	1.61732	2.20598	3.14492	NaN	4.94425	NaN	IGHA1	NaN	NaN	NaN	NaN	NaN	NaN	NaN	NaN	NaN	NaN	0.0864979	0.266667	0.0983607	NA	NA	NaN	NaN	NaN	NaN	1.22003	NaN	NaN	NaN	NaN	NaN	NaN	NaN	NaN	NaN	NaN	NaN	NaN	NaN	6	0	0	0	NaN
ACTTACTCAAGGACTG-1	2.25737	-0.388653	5	553	1.60816	NaN	2.56347	NaN	4.68976	NaN	IGHG1	NaN	NaN	NaN	NaN	NaN	NaN	NaN	1.50222	NaN	NaN	NaN	NaN	NaN	NA	NA	1.16047	1.08531	NaN	NaN	NaN	NaN	NaN	NaN	1.33907	NaN	NaN	NaN	NaN	NaN	NaN	NaN	NaN	NaN	138	13	0	0	NaN
ACTTACTGTGTTCGAT-1	-1.24909	2.43431	0	553	1.82677	1.49869	3.97289	NaN	1.0072	NaN	IGHG1	NaN	NaN	NaN	NaN	NaN	NaN	NaN	1.47541	NaN	NaN	0.0590717	0.182796	0.0705467	NA	NA	1.04857	1.09291	NaN	NaN	NaN	NaN	NaN	NaN	NaN	NaN	NaN	NaN	NaN	NaN	NaN	NaN	NaN	NaN	22	8	0	0	NaN
ACTTACTGTTAGTGGG-1	-0.0909472	0.743322	0	553	NaN	1.72766	4.25437	NaN	1.72766	NaN	IGHG1	NaN	NaN	NaN	NaN	NaN	NaN	NaN	NaN	NaN	NaN	NaN	NaN	NaN	NA	NA	1.02814	1.0482	1.26659	NaN	NaN	NaN	NaN	NaN	NaN	NaN	NaN	NaN	NaN	NaN	NaN	NaN	NaN	NaN	40	14	0	0	NaN
ACTTACTGTTGGTAAA-1	-2.86988	0.905005	1	553	1.46711	2.87262	4.05566	1.46711	NaN	NaN	IGHG1	NaN	1.25164	NaN	NaN	NaN	NaN	NaN	NaN	NaN	NaN	0.0588235	0.164948	0.0767888	NA	NA	NaN	NaN	NaN	NaN	NaN	NaN	NaN	1.04264	NaN	NaN	NaN	NaN	NaN	NaN	NaN	NaN	NaN	NaN	4	5	0	0	NaN
ACTTACTTCATCACCC-1	-1.8761	0.129691	0	553	NaN	1.32567	3.35506	1.32567	NaN	NaN	IGHG1	NaN	NaN	NaN	NaN	NaN	NaN	NaN	NaN	NaN	NaN	0.0503145	0.11828	0.054386	NA	NA	NaN	NaN	1.05983	NaN	NaN	1.07879	NaN	NaN	1.3629	NaN	NaN	1.2889	NaN	1.32981	NaN	NaN	NaN	NaN	4	10	0	0	NaN
ACTTGTTAGCGTAATA-1	-1.95435	-0.0160048	0	553	2.27853	1.6829	3.69958	1.6829	NaN	NaN	IGHG1	NaN	NaN	NaN	NaN	NaN	NaN	NaN	NaN	NaN	NaN	0.0964361	0.32	0.115942	NA	NA	1.23496	1.06343	1.06302	NaN	NaN	1.10395	1.1099	NaN	NaN	NaN	NaN	NaN	1.29588	NaN	NaN	NaN	NaN	NaN	3	5	0	0	NaN
ACTTGTTAGTGCAAGC-1	-4.49114	-0.454525	6	553	1.30572	NaN	2.98732	NaN	NaN	NaN	IGHG2	NaN	NaN	NaN	NaN	NaN	NaN	NaN	NaN	NaN	NaN	0.0398323	0.24	0.0615942	NA	NA	1.04386	NaN	NaN	1.34801	1.15899	1.06318	1.08381	NaN	1.05871	NaN	NaN	NaN	NaN	1.35871	NaN	NaN	NaN	NaN	139	1	0	0	NaN
ACTTGTTCAACACCCG-1	-3.61791	0.977973	6	553	1.06735	1.35106	4.09664	NaN	4.14312	1.06735	NA	NaN	NaN	NaN	NaN	1.26758	NaN	1.33222	NaN	NaN	NaN	NaN	NaN	NaN	NA	NA	NaN	NaN	NaN	1.30194	NaN	NaN	NaN	NaN	NaN	NaN	NaN	NaN	NaN	NaN	NaN	NaN	NaN	NaN	12	21	0	0	NaN
ACTTGTTCAAGAGTCG-1	-0.433465	4.89076	0	553	2.85841	1.11653	3.32161	NaN	3.78734	NaN	IGHG1	NaN	NaN	NaN	NaN	NaN	NaN	NaN	NaN	NaN	NaN	0.0733753	0.188889	0.0881834	NA	NA	NaN	NaN	1.07505	NaN	NaN	1.07767	NaN	NaN	NaN	NaN	NaN	NaN	NaN	NaN	1.29203	1.52881	1.40813	NaN	47	30	0	0	NaN
ACTTGTTCAATACGCT-1	-2.43449	0.572952	0	553	2.04317	2.04317	4.27915	NaN	NaN	NaN	IGHG1	NaN	NaN	NaN	1.78245	NaN	NaN	NaN	NaN	NaN	NaN	0.0440252	0.16092	0.0585106	NA	NA	1.06068	1.05549	NaN	NaN	NaN	1.10297	NaN	NaN	1.12559	NaN	NaN	NaN	NaN	NaN	NaN	NaN	1.51582	NaN	2	0	0	0	NaN
ACTTGTTGTTCGAATC-1	-1.10746	0.896698	0	553	0.942989	0.942989	3.42704	0.942989	NaN	NaN	NA	NaN	NaN	NaN	NaN	NaN	NaN	NaN	NaN	NaN	NaN	NaN	NaN	NaN	NA	NA	NaN	NaN	NaN	NaN	NaN	NaN	NaN	NaN	NaN	NaN	NaN	1.23116	NaN	1.47967	NaN	NaN	NaN	NaN	15	12	0	0	NaN
ACTTGTTTCCAAATGC-1	-0.372739	-2.22411	4	553	NaN	1.83712	2.96911	NaN	5.92897	NaN	IGHG1	NaN	NaN	NaN	NaN	NaN	NaN	NaN	NaN	NaN	NaN	0.0398323	0.185185	0.0537634	NA	NA	1.10511	NaN	1.2092	NaN	NaN	NaN	NaN	NaN	NaN	NaN	NaN	NaN	NaN	NaN	NaN	NaN	NaN	NaN	22	1	0	0	NaN
ACTTGTTTCGGCGGTT-1	-1.63428	4.17968	0	553	2.18348	3.02979	4.71205	NaN	6.05529	1.59707	IGHG1	NaN	NaN	NaN	NaN	NaN	1.24048	NaN	1.69146	1.32538	NaN	0.0398323	0.180556	0.0546448	NA	NA	NaN	1.02031	NaN	NaN	NaN	NaN	NaN	NaN	NaN	NaN	NaN	NaN	NaN	NaN	NaN	NaN	NaN	NaN	9	4	0	0	NaN
ACTTTCAAGAATAGGG-1	-1.68055	4.70842	0	553	2.61669	0.950226	4.11544	NaN	5.70119	NaN	IGHG1	NaN	NaN	NaN	NaN	NaN	NaN	NaN	NaN	NaN	NaN	0.0524109	0.104167	0.0558464	NA	NA	NaN	1.04716	NaN	NaN	NaN	1.08881	1.10783	NaN	NaN	NaN	NaN	NaN	NaN	NaN	NaN	NaN	NaN	NaN	2	15	0	0	NaN
ACTTTCAGTTCTGGTA-1	1.25516	5.24757	9	553	3.2841	NaN	4.94255	1.14435	NaN	NaN	IGHG4	NaN	NaN	NaN	NaN	NaN	NaN	NaN	NaN	NaN	NaN	0.102725	0.133333	0.106884	NA	NA	NaN	1.08414	NaN	NaN	NaN	NaN	NaN	NaN	NaN	NaN	NaN	NaN	NaN	NaN	NaN	NaN	1.40574	NaN	58	82	0	0	NaN
ACTTTCATCTGAAAGA-1	-1.0991	3.15473	0	553	2.61708	1.99441	3.61014	NaN	NaN	NaN	IGHG1	NaN	NaN	NaN	NaN	NaN	NaN	NaN	NaN	NaN	NaN	NaN	NaN	NaN	NA	NA	1.02761	NaN	NaN	NaN	NaN	1.04128	1.0833	NaN	NaN	NaN	NaN	NaN	NaN	NaN	NaN	NaN	NaN	NaN	14	6	0	0	NaN
AGAATAGAGACGACGT-1	-3.47306	0.999508	0	553	NaN	1.13639	3.90513	1.13639	NaN	1.13639	IGHG1	NaN	NaN	NaN	NaN	NaN	NaN	NaN	NaN	NaN	NaN	0.0691824	0.25641	0.0918919	NA	NA	1.11635	1.09964	NaN	NaN	NaN	NaN	NaN	NaN	NaN	NaN	NaN	NaN	1.15351	NaN	NaN	NaN	NaN	NaN	3	22	0	0	NaN
AGAATAGAGCGTAATA-1	0.177008	2.40177	0	553	2.28902	1.93299	3.2044	NaN	4.87538	NaN	IGHA1	NaN	NaN	NaN	NaN	NaN	NaN	NaN	NaN	NaN	NaN	0.0754717	0.226667	0.0905797	NA	NA	NaN	1.06919	NaN	NaN	NaN	1.07066	1.10358	NaN	NaN	NaN	NaN	NaN	1.20042	1.49683	NaN	NaN	1.31504	NaN	61	7	0	0	NaN
AGAATAGCACCCTATC-1	0.107222	1.43979	0	553	2.38556	NaN	3.52294	1.45591	NaN	NaN	IGHG1	NaN	NaN	NaN	NaN	NaN	NaN	NaN	NaN	NaN	NaN	0.0775681	0.213333	0.0960145	NA	NA	NaN	NaN	NaN	1.05149	NaN	NaN	NaN	NaN	NaN	NaN	NaN	NaN	NaN	NaN	NaN	NaN	NaN	NaN	21	7	0	0	NaN
AGAATAGGTAGAGGAA-1	2.76074	0.764884	5	553	1.81966	NaN	2.99352	2.06597	3.41099	NaN	IGHG1	NaN	NaN	NaN	NaN	NaN	NaN	NaN	NaN	NaN	NaN	0.0838574	0.226667	0.0942029	NA	NA	NaN	1.09622	1.15647	NaN	1.0209	1.10977	1.13908	NaN	NaN	NaN	NaN	NaN	NaN	NaN	NaN	NaN	NaN	NaN	5	18	0	0	NaN
AGAATAGGTCACTTCC-1	-1.07801	1.98676	0	553	2.30376	2.77381	4.37073	NaN	NaN	NaN	IGHG1	NaN	NaN	NaN	NaN	NaN	NaN	NaN	1.32687	NaN	NaN	NaN	NaN	NaN	NA	NA	1.15229	1.01981	NaN	NaN	NaN	1.08502	1.09804	NaN	NaN	NaN	NaN	NaN	1.29875	NaN	NaN	1.42747	1.36639	NaN	34	8	0	0	NaN
AGAATAGGTTCTCATT-1	0.31634	0.724182	1	553	NaN	NaN	1.91337	NaN	4.45101	NaN	IGHA1	NaN	NaN	NaN	1.61851	NaN	NaN	NaN	NaN	NaN	NaN	0.0377358	0.186667	0.0543478	NA	NA	1.19837	1.06792	1.1696	NaN	NaN	1.05294	1.10936	NaN	NaN	1.0794	1.25099	NaN	NaN	NaN	NaN	NaN	NaN	NaN	318	0	0	0	NaN
AGAATAGTCCAAACAC-1	-0.851546	-0.523593	0	553	2.06447	1.81821	3.15118	NaN	5.88282	NaN	IGHG1	NaN	NaN	NaN	NaN	NaN	NaN	NaN	NaN	NaN	NaN	0.0545073	0.173333	0.0706522	NA	NA	1.06439	1.08849	NaN	NaN	NaN	1.09597	NaN	NaN	NaN	NaN	NaN	NaN	NaN	1.26051	NaN	NaN	NaN	NaN	10	9	0	0	NaN
AGAATAGTCCACGCAG-1	-0.896594	5.0102	0	553	1.05147	2.13386	3.78015	1.05147	7.18195	NaN	IGHA1	NaN	NaN	NaN	NaN	NaN	NaN	NaN	NaN	NaN	NaN	0.0545073	0.2	0.067029	NA	NA	1.03949	NaN	NaN	NaN	NaN	NaN	NaN	NaN	NaN	NaN	NaN	NaN	NaN	1.4566	NaN	NaN	NaN	NaN	102	33	0	0	NaN
AGAATAGTCGTTACAG-1	-1.88022	1.19826	0	553	NaN	1.50821	3.58869	1.50821	NaN	NaN	IGHG1	NaN	NaN	NaN	NaN	NaN	NaN	NaN	NaN	NaN	NaN	0.0712788	0.306667	0.0942029	NA	NA	1.15277	1.06462	1.32248	NaN	NaN	1.0417	1.06243	NaN	1.36118	NaN	NaN	NaN	NaN	NaN	NaN	NaN	NaN	NaN	5	2	0	0	NaN
AGACGTTAGATCGATA-1	2.33278	0.991572	0	553	NaN	1.71897	3.0729	1.1907	6.33539	NaN	IGHG1	NaN	NaN	NaN	NaN	NaN	NaN	NaN	NaN	NaN	NaN	NaN	NaN	NaN	NA	NA	1.16457	1.06934	NaN	1.04543	NaN	1.06999	NaN	NaN	NaN	NaN	1.39926	NaN	NaN	1.19318	NaN	1.19867	1.2487	NaN	2	7	0	0	NaN
AGACGTTCAACAACCT-1	-3.61302	-2.15304	1	553	2.62259	1.65959	3.10394	NaN	5.03862	NaN	IGHG1	NaN	NaN	NaN	NaN	NaN	NaN	NaN	1.59277	1.29895	NaN	0.033543	0.1	0.0440917	NA	NA	1.15205	1.11737	1.37814	NaN	NaN	1.06892	1.097	NaN	NaN	NaN	NaN	NaN	NaN	1.25369	NaN	NaN	1.15149	NaN	2	6	0	0	NaN
AGACGTTCAAGGACAC-1	-1.66801	-0.3501	0	553	1.41588	2.60124	1.97966	1.41588	1.41588	NaN	IGHG1	NaN	NaN	NaN	NaN	NaN	NaN	NaN	NaN	NaN	NaN	0.109015	0.25641	0.122523	NA	NA	1.02789	NaN	1.06966	NaN	NaN	NaN	NaN	NaN	NaN	NaN	NaN	NaN	NaN	NaN	NaN	NaN	NaN	NaN	3	1	0	0	NaN
AGACGTTCACCACCAG-1	-0.0763406	0.0774449	0	553	1.6946	NaN	3.14511	NaN	4.90032	NaN	IGHG1	NaN	NaN	NaN	NaN	NaN	NaN	NaN	NaN	NaN	NaN	NaN	NaN	NaN	NA	NA	1.15485	1.09963	NaN	NaN	NaN	1.06424	NaN	NaN	NaN	NaN	NaN	NaN	NaN	NaN	NaN	NaN	NaN	NaN	7	8	0	0	NaN
AGACGTTCACCGTTGG-1	-0.640027	-0.434061	5	553	1.92262	1.58772	3.82351	2.17306	6.16519	1.08054	IGHA1	NaN	NaN	NaN	NaN	NaN	NaN	NaN	NaN	NaN	NaN	0.0274262	0.16	0.0418944	NA	NA	1.06795	NaN	NaN	NaN	NaN	1.08602	NaN	NaN	NaN	NaN	NaN	1.45523	NaN	NaN	1.49603	NaN	1.39813	NaN	20	16	0	0	NaN
AGACGTTCATTCCTCG-1	2.9837	0.209931	5	553	NaN	NaN	NaN	2.81164	5.15335	NaN	IGHG2	NaN	NaN	NaN	NaN	NaN	NaN	NaN	NaN	NaN	NaN	0.0251572	0.0967742	0.0333333	NA	NA	1.15105	1.0596	1.14158	NaN	NaN	NaN	NaN	NaN	NaN	NaN	NaN	NaN	NaN	NaN	NaN	NaN	NaN	NaN	1	0	0	0	NaN
AGACGTTGTTCCAACA-1	-0.0962089	2.81779	0	553	0.951786	1.75284	2.61905	NaN	NaN	0.951786	IGHG1	NaN	NaN	NaN	NaN	NaN	NaN	NaN	NaN	NaN	NaN	NaN	NaN	NaN	NA	NA	NaN	NaN	NaN	NaN	NaN	NaN	1.0744	NaN	NaN	NaN	NaN	NaN	NaN	NaN	NaN	NaN	NaN	NaN	7	9	0	0	NaN
AGACGTTTCCTCGCAT-1	-2.03493	-0.928479	1	553	2.22104	1.31881	4.11509	1.8684	6.25653	NaN	IGHG1	NaN	NaN	NaN	NaN	NaN	NaN	NaN	NaN	NaN	NaN	0.0503145	0.226667	0.067029	NA	NA	NaN	NaN	NaN	NaN	NaN	NaN	1.05255	NaN	NaN	NaN	NaN	NaN	NaN	NaN	NaN	NaN	NaN	NaN	15	2	0	0	NaN
AGAGCGAAGATACACA-1	0.149272	-1.80795	4	553	NaN	NaN	3.88143	NaN	7.35886	NaN	IGHM	NaN	NaN	NaN	NaN	NaN	NaN	NaN	NaN	NaN	NaN	0.0419287	0.0897436	0.0396396	NA	NA	NaN	1.11018	NaN	NaN	NaN	NaN	NaN	NaN	NaN	NaN	NaN	NaN	NaN	NaN	NaN	1.27728	1.34842	NaN	2	0	0	0	NaN
AGAGCGAAGCCCTAAT-1	0.973463	-1.5058	4	553	2.0804	NaN	3.84053	NaN	7.21044	NaN	IGHM	NaN	NaN	NaN	NaN	NaN	NaN	NaN	NaN	NaN	NaN	0.0167715	0.122222	0.0335097	NA	NA	NaN	1.05777	NaN	NaN	NaN	NaN	NaN	NaN	NaN	NaN	NaN	1.17637	NaN	NaN	1.39515	NaN	NaN	NaN	10	12	1	0	NaN
AGAGCGAAGTGGACGT-1	2.5359	5.07502	9	553	2.70875	2.0801	2.91848	NaN	5.19092	NaN	IGHG2	NaN	NaN	NaN	NaN	NaN	NaN	NaN	NaN	NaN	NaN	NaN	NaN	NaN	NA	NA	NaN	NaN	NaN	NaN	1.03775	NaN	NaN	NaN	NaN	NaN	NaN	NaN	NaN	NaN	NaN	NaN	NaN	NaN	65	18	0	0	1.50466
AGAGCGAAGTTAACGA-1	-1.95566	2.38376	0	553	1.78871	2.0337	2.5356	NaN	0.978543	NaN	IGHG1	NaN	NaN	NaN	NaN	NaN	NaN	NaN	NaN	NaN	NaN	0.1174	0.333333	0.137681	NA	NA	NaN	1.13558	1.10175	1.47026	NaN	1.14835	1.16785	NaN	NaN	NaN	NaN	NaN	NaN	NaN	NaN	NaN	NaN	NaN	3	6	0	0	NaN
AGAGCGACAATCCAAC-1	0.370117	1.17526	0	553	1.92545	2.28109	2.75019	NaN	NaN	1.92545	NA	NaN	NaN	NaN	NaN	NaN	NaN	NaN	NaN	NaN	NaN	NaN	NaN	NaN	NA	NA	NaN	NaN	NaN	NaN	NaN	NaN	NaN	NaN	NaN	NaN	NaN	NaN	NaN	NaN	NaN	NaN	NaN	NaN	2	6	0	0	NaN
AGAGCGATCAGCTTAG-1	2.21515	4.73873	9	553	1.81872	1.27592	3.74506	NaN	3.74506	NaN	IGHG3	NaN	NaN	NaN	NaN	NaN	NaN	NaN	NaN	NaN	NaN	0.0733753	0.233333	0.0934744	NA	NA	NaN	1.03267	NaN	NaN	NaN	1.04647	NaN	NaN	1.33001	NaN	NaN	NaN	NaN	1.57789	NaN	NaN	NaN	NaN	47	24	0	0	NaN
AGAGCGATCCGTCAAA-1	0.918114	4.55813	0	553	NaN	1.56789	2.6594	1.06411	5.01703	1.06411	IGHG1	NaN	NaN	NaN	NaN	NaN	1.34627	1.36251	NaN	NaN	NaN	NaN	NaN	NaN	NA	NA	NaN	NaN	NaN	NaN	NaN	NaN	NaN	NaN	1.32273	NaN	NaN	NaN	NaN	NaN	NaN	NaN	NaN	NaN	9	13	0	0	NaN
AGAGCGATCCTTTACA-1	-0.529938	0.173946	0	553	1.496	1.496	4.03284	NaN	NaN	NaN	IGHG1	NaN	NaN	NaN	NaN	NaN	NaN	NaN	NaN	NaN	NaN	0.0503145	0.192308	0.0648649	NA	NA	NaN	NaN	NaN	NaN	1.22128	NaN	NaN	NaN	1.09785	NaN	NaN	NaN	NaN	NaN	NaN	NaN	NaN	NaN	9	8	0	0	NaN
AGAGCGATCCTTTCTC-1	3.64375	7.71464	13	553	1.0698	NaN	2.15862	1.0698	5.08069	NaN	IGHA2	NaN	1.41117	1.54846	NaN	1.47982	NaN	NaN	NaN	NaN	NaN	NaN	NaN	NaN	NA	NA	NaN	NaN	NaN	NaN	NaN	1.08156	1.15352	NaN	NaN	NaN	NaN	1.35175	NaN	NaN	1.52532	1.33049	1.21694	NaN	17	50	0	0	NaN
AGAGCTTAGTAGTGCG-1	2.2407	-0.0964889	5	553	1.0895	1.59849	1.93417	1.59849	5.63179	NaN	IGHG1	NaN	NaN	NaN	NaN	NaN	NaN	NaN	NaN	NaN	NaN	0.067086	0.182796	0.0807018	NA	NA	NaN	NaN	NaN	NaN	NaN	NaN	NaN	NaN	NaN	NaN	NaN	NaN	NaN	1.37746	NaN	1.43566	1.3948	NaN	6	11	0	0	NaN
AGAGCTTCAATCTACG-1	0.509877	4.60881	0	553	1.67881	1.67881	3.69468	2.02006	4.61771	1.15676	IGHG1	NaN	NaN	NaN	NaN	NaN	NaN	NaN	NaN	NaN	NaN	0.0440252	0.128205	0.0540541	NA	NA	1.06127	1.03213	1.05983	NaN	1.14322	1.03581	NaN	1.14455	1.45283	NaN	1.16541	NaN	NaN	NaN	NaN	1.40882	NaN	NaN	8	5	0	0	NaN
AGAGCTTCATCTATGG-1	-5.32141	2.96909	0	553	NaN	1.15081	3.68622	NaN	3.63053	NaN	IGHA1	NaN	NaN	NaN	NaN	NaN	NaN	NaN	1.54585	NaN	NaN	0.0901468	0.320513	0.115315	NA	NA	1.17794	1.10472	1.32584	NaN	NaN	1.13412	1.13832	NaN	NaN	NaN	NaN	NaN	NaN	NaN	NaN	NaN	NaN	NaN	12	19	0	0	NaN
AGAGCTTGTGCAGTAG-1	0.762044	2.60364	0	553	1.53137	NaN	3.61752	2.11009	1.53137	NaN	NA	NaN	NaN	NaN	NaN	NaN	NaN	NaN	NaN	NaN	NaN	NaN	NaN	NaN	NA	NA	NaN	NaN	NaN	1.15563	NaN	NaN	1.09095	NaN	1.25187	NaN	1.43366	NaN	NaN	NaN	NaN	NaN	1.55692	NaN	19	3	0	0	NaN
AGAGCTTGTTTACTCT-1	-3.54834	-2.39328	1	553	1.53052	NaN	3.40001	1.53052	5.14264	NaN	IGHG3	NaN	NaN	NaN	1.44387	NaN	1.32563	NaN	NaN	NaN	NaN	0.0567227	0.21519	0.0720721	NA	NA	NaN	NaN	NaN	NaN	NaN	NaN	NaN	NaN	NaN	NaN	1.21107	NaN	NaN	NaN	NaN	1.29411	NaN	NaN	53	0	0	0	NaN
AGAGCTTTCCCGGATG-1	2.52328	0.763686	5	553	NaN	2.18453	3.20515	1.28891	NaN	1.28891	IGHG1	NaN	NaN	NaN	1.54788	NaN	NaN	NaN	NaN	NaN	NaN	0.0566038	0.172043	0.0736842	NA	NA	1.25466	NaN	1.15601	NaN	NaN	NaN	NaN	NaN	NaN	NaN	NaN	NaN	NaN	1.32422	NaN	NaN	NaN	NaN	0	9	0	0	NaN
AGAGCTTTCCTGCCAT-1	0.206471	0.728429	0	553	2.62734	1.43728	3.82711	1.43728	2.36347	2.00397	IGHG1	NaN	NaN	NaN	NaN	NaN	NaN	NaN	NaN	NaN	NaN	0.121593	0.32	0.13587	NA	NA	NaN	1.10329	NaN	NaN	NaN	NaN	NaN	NaN	NaN	NaN	NaN	NaN	NaN	NaN	1.34247	1.29196	NaN	NaN	24	2	0	0	NaN
AGAGCTTTCTATCGCC-1	1.64995	2.53513	0	553	1.16671	NaN	1.69062	NaN	5.52501	NaN	IGHM	NaN	NaN	NaN	NaN	NaN	NaN	NaN	NaN	NaN	NaN	0.00628931	0.0138889	0.00728597	NA	NA	1.08223	NaN	NaN	NaN	NaN	1.04264	1.08387	NaN	NaN	1.2369	NaN	NaN	1.39906	NaN	NaN	NaN	NaN	NaN	62	3	0	0	NaN
AGAGTGGAGCTAACTC-1	-3.67827	1.42921	6	553	1.95366	2.71649	4.32641	NaN	4.47485	NaN	IGHG2	NaN	NaN	NaN	NaN	NaN	NaN	NaN	NaN	NaN	NaN	NaN	NaN	NaN	NA	NA	NaN	NaN	NaN	NaN	NaN	NaN	NaN	NaN	NaN	NaN	NaN	NaN	NaN	NaN	NaN	1.48233	NaN	NaN	72	4	0	0	NaN
AGAGTGGAGCTCCTTC-1	-3.03739	0.591019	0	553	1.63604	2.42807	4.93818	NaN	NaN	NaN	IGHG1	NaN	NaN	NaN	NaN	NaN	1.17682	NaN	1.16265	NaN	NaN	0.0922432	0.269231	0.104505	NA	NA	NaN	NaN	NaN	NaN	NaN	NaN	NaN	NaN	1.09221	NaN	NaN	NaN	NaN	NaN	NaN	1.32771	NaN	NaN	6	3	0	0	NaN
AGAGTGGAGGGATCTG-1	-1.9822	-0.195185	0	553	1.09688	1.94368	2.94198	NaN	NaN	NaN	IGHG1	NaN	NaN	NaN	NaN	NaN	NaN	NaN	NaN	NaN	NaN	0.0628931	0.209877	0.0770609	NA	NA	NaN	NaN	1.10408	NaN	NaN	1.12173	1.13027	NaN	NaN	NaN	NaN	1.27207	NaN	NaN	NaN	NaN	NaN	NaN	7	1	0	0	NaN
AGAGTGGCAAATCCGT-1	2.07033	4.6456	0	553	2.56606	1.6104	3.29699	NaN	NaN	NaN	IGHG1	NaN	NaN	NaN	NaN	NaN	NaN	NaN	NaN	NaN	NaN	0.0964361	0.266667	0.11413	NA	NA	NaN	1.06215	NaN	NaN	NaN	1.09926	NaN	1.23115	NaN	NaN	NaN	NaN	NaN	NaN	NaN	NaN	NaN	NaN	28	17	0	0	NaN
AGAGTGGCAATGTTGC-1	-2.63281	-0.00644693	1	553	1.48746	1.81462	3.61014	NaN	NaN	NaN	IGHG3	1.20639	NaN	NaN	NaN	NaN	1.19887	1.22968	NaN	NaN	NaN	0.148847	0.266667	0.161232	NA	NA	NaN	1.0176	1.11246	NaN	1.25961	1.0401	1.07083	NaN	NaN	NaN	1.28151	NaN	NaN	NaN	NaN	NaN	NaN	NaN	5	22	0	0	NaN
AGAGTGGCAGAGCCAA-1	-3.51881	2.57227	6	553	NaN	1.37456	3.6736	NaN	1.93249	NaN	IGHG2	NaN	NaN	NaN	NaN	NaN	NaN	NaN	NaN	NaN	NaN	NaN	NaN	NaN	NA	NA	NaN	NaN	NaN	1.28471	NaN	1.0616	NaN	NaN	1.03224	NaN	NaN	NaN	1.36669	NaN	NaN	NaN	NaN	NaN	97	2	0	0	NaN
AGAGTGGCAGCCTGTG-1	1.24329	1.7585	5	553	1.53407	2.11312	2.95414	NaN	1.03621	1.03621	IGHA1	NaN	NaN	NaN	1.61235	NaN	NaN	NaN	NaN	NaN	NaN	0.0880503	0.225806	0.103509	NA	NA	NaN	NaN	NaN	NaN	NaN	NaN	NaN	NaN	NaN	NaN	NaN	NaN	NaN	1.3575	1.3952	NaN	NaN	NaN	63	4	0	0	NaN
AGAGTGGGTAATTGGA-1	-0.233693	1.53306	0	553	2.45664	2.62457	3.67366	1.14202	5.17	1.14202	IGHG1	NaN	NaN	NaN	NaN	NaN	1.22397	NaN	1.6234	1.12001	1.12934	0.0649895	0.217949	0.0846847	NA	NA	1.04831	1.09237	1.05943	NaN	NaN	1.09506	NaN	NaN	NaN	NaN	NaN	NaN	NaN	NaN	NaN	NaN	NaN	NaN	10	7	0	0	NaN
AGAGTGGGTACAGTGG-1	-2.37805	4.41015	8	553	1.39021	2.77748	4.31594	0.919422	0.919422	0.919422	IGHG1	1.45117	NaN	NaN	NaN	NaN	NaN	NaN	NaN	NaN	NaN	0.0991561	0.333333	0.120219	NA	NA	NaN	1.08778	NaN	NaN	NaN	NaN	NaN	NaN	NaN	NaN	NaN	NaN	1.60633	NaN	NaN	1.4942	NaN	NaN	2	8	0	0	NaN
AGAGTGGGTATAATGG-1	-2.02013	2.34907	0	553	1.4211	2.60762	5.00166	NaN	NaN	1.4211	IGHG2	NaN	NaN	NaN	NaN	NaN	NaN	NaN	1.28408	1.34945	NaN	NaN	NaN	NaN	NA	NA	1.03163	1.09163	NaN	NaN	NaN	1.09516	NaN	NaN	NaN	NaN	NaN	NaN	NaN	1.43694	NaN	NaN	NaN	NaN	3	2	0	0	NaN
AGAGTGGTCGGTTCGG-1	1.47987	3.12735	0	553	NaN	2.29401	3.14788	NaN	5.76738	NaN	IGHA1	NaN	NaN	NaN	NaN	NaN	NaN	NaN	NaN	NaN	NaN	0.0796646	0.253333	0.0960145	NA	NA	1.03262	NaN	NaN	NaN	NaN	1.05359	1.08939	NaN	NaN	1.11131	NaN	NaN	NaN	NaN	NaN	NaN	NaN	NaN	107	10	0	0	NaN
AGATCTGAGAGTCGGT-1	-2.51378	-0.938426	1	553	1.30572	2.46482	3.11453	NaN	NaN	NaN	IGHG3	NaN	NaN	NaN	NaN	NaN	NaN	NaN	NaN	NaN	NaN	0.0314465	0.141026	0.0396396	NA	NA	NaN	1.0366	1.03899	NaN	NaN	NaN	NaN	NaN	NaN	NaN	NaN	NaN	NaN	NaN	NaN	NaN	NaN	NaN	42	22	0	0	NaN
AGATCTGAGCGCTTAT-1	-0.831008	2.87843	0	553	NaN	1.21	3.3756	NaN	NaN	NaN	IGHG4	NaN	NaN	NaN	1.44317	NaN	NaN	NaN	NaN	NaN	NaN	0.0566038	0.21875	0.0767888	NA	NA	1.07963	NaN	NaN	1.11114	NaN	NaN	1.08162	NaN	1.34276	NaN	NaN	NaN	NaN	NaN	NaN	NaN	NaN	NaN	14	11	0	0	NaN
AGATCTGAGCTAGTCT-1	-4.24868	-0.17053	6	553	2.09069	1.74519	NaN	NaN	5.34228	NaN	IGHG2	NaN	NaN	NaN	NaN	NaN	NaN	NaN	1.27625	NaN	NaN	0.0377358	0.16129	0.054386	NA	NA	NaN	NaN	NaN	NaN	1.1974	NaN	NaN	NaN	1.14735	NaN	NaN	NaN	NaN	NaN	NaN	NaN	NaN	NaN	7	2	0	0	NaN
AGATCTGAGGCGATAC-1	-4.27917	1.03408	6	553	1.67176	1.15081	3.83678	NaN	NaN	1.15081	IGHG2	NaN	NaN	NaN	NaN	NaN	1.37214	NaN	NaN	NaN	NaN	0.0440252	0.222222	0.0609319	NA	NA	NaN	NaN	NaN	NaN	1.35505	NaN	NaN	NaN	NaN	NaN	NaN	NaN	NaN	NaN	NaN	NaN	NaN	NaN	13	8	0	0	NaN
AGATCTGTCACTCTTA-1	-1.64423	1.80212	0	553	1.66582	1.14581	2.25968	NaN	4.86523	NaN	IGHA1	1.3198	NaN	NaN	NaN	NaN	NaN	1.39345	1.47971	NaN	NaN	0.101266	0.253333	0.120219	NA	NA	NaN	1.01609	1.15711	NaN	NaN	1.05232	1.07126	NaN	1.19041	NaN	NaN	1.22024	NaN	NaN	1.15624	NaN	NaN	NaN	64	12	0	0	NaN
AGATCTGTCAGAGCTT-1	-0.98459	1.22041	0	553	1.87914	NaN	3.53477	2.23235	NaN	NaN	IGHG1	NaN	NaN	NaN	NaN	NaN	NaN	NaN	NaN	NaN	NaN	0.0419287	0.146667	0.0543478	NA	NA	NaN	NaN	NaN	NaN	NaN	NaN	NaN	NaN	1.26716	NaN	NaN	NaN	NaN	NaN	NaN	NaN	NaN	NaN	8	4	0	0	NaN
AGATCTGTCCAACCAA-1	1.56243	2.34067	0	553	1.14801	NaN	3.01393	1.14801	5.54098	1.14801	IGHA1	NaN	NaN	NaN	NaN	NaN	NaN	NaN	NaN	NaN	NaN	0.0649895	0.152778	0.0765027	NA	NA	NaN	NaN	NaN	NaN	NaN	NaN	1.07124	NaN	1.32041	NaN	NaN	NaN	NaN	NaN	NaN	NaN	NaN	NaN	79	10	0	0	1.14801
AGATCTGTCCTGCCAT-1	0.325687	-3.5097	0	553	2.35106	2.35106	2.9954	NaN	NaN	NaN	IGHG1	NaN	NaN	NaN	NaN	NaN	NaN	NaN	NaN	NaN	NaN	0.0838574	0.230769	0.100901	NA	NA	1.07825	NaN	1.26548	NaN	NaN	NaN	NaN	NaN	1.15142	NaN	NaN	NaN	NaN	NaN	NaN	NaN	NaN	NaN	19	38	0	0	NaN
AGATCTGTCTGGCGTG-1	-0.476096	1.99972	0	553	1.79762	2.14627	2.92442	2.14627	3.44079	NaN	IGHG1	NaN	NaN	NaN	NaN	NaN	NaN	NaN	NaN	NaN	NaN	NaN	NaN	NaN	NA	NA	1.19775	1.0511	1.15081	NaN	1.21517	1.04871	1.07727	NaN	1.35859	NaN	NaN	NaN	NaN	NaN	NaN	NaN	NaN	NaN	9	20	0	0	NaN
AGATTGCAGATATGGT-1	1.82401	5.47506	9	553	1.64055	1.12461	3.2561	NaN	5.23703	1.12461	IGHG1	NaN	NaN	NaN	NaN	NaN	NaN	NaN	NaN	NaN	NaN	NaN	NaN	NaN	NA	NA	NaN	1.06154	NaN	NaN	NaN	1.10644	1.12904	NaN	1.15575	NaN	NaN	NaN	NaN	NaN	NaN	NaN	NaN	NaN	46	135	0	0	NaN
AGATTGCAGCTTCGCG-1	0.988789	4.73551	6	553	1.26595	NaN	3.36768	1.80713	6.61622	1.26595	IGHA2	NaN	NaN	NaN	NaN	NaN	NaN	NaN	NaN	NaN	NaN	0.0209644	0.145833	0.034904	NA	NA	1.13803	1.12684	1.0211	NaN	NaN	NaN	1.1363	NaN	NaN	NaN	1.00849	NaN	NaN	NaN	NaN	NaN	NaN	NaN	39	12	0	0	NaN
AGATTGCAGTATGACA-1	-2.0842	-1.28328	1	553	2.71564	1.341	2.38693	NaN	5.64646	NaN	IGHG1	NaN	NaN	NaN	NaN	NaN	NaN	NaN	NaN	NaN	NaN	0.0524109	0.107527	0.0596491	NA	NA	NaN	NaN	NaN	NaN	NaN	1.05559	NaN	NaN	NaN	NaN	NaN	NaN	NaN	NaN	NaN	NaN	NaN	NaN	54	22	0	0	NaN
AGATTGCGTAAGCACG-1	-0.370702	2.93493	0	553	1.95349	1.95349	3.34073	1.39293	4.19075	NaN	IGHG2	NaN	NaN	NaN	NaN	NaN	NaN	NaN	NaN	NaN	NaN	0.0188679	0.0641026	0.0252252	NA	NA	NaN	1.0637	NaN	NaN	NaN	1.0834	NaN	NaN	NaN	NaN	NaN	NaN	NaN	NaN	NaN	NaN	NaN	NaN	303	13	0	0	NaN
AGATTGCGTGGCAAAC-1	-4.36192	0.181008	6	553	1.76378	2.74105	4.21173	NaN	4.90642	NaN	IGHG1	NaN	NaN	NaN	NaN	NaN	1.36037	NaN	1.53229	1.24356	NaN	0.0146751	0.128205	0.027027	NA	NA	NaN	NaN	NaN	NaN	NaN	NaN	NaN	NaN	NaN	NaN	NaN	1.44272	NaN	1.37239	1.30071	NaN	NaN	NaN	65	26	0	0	NaN
AGATTGCTCCAGTATG-1	-0.31905	-1.08756	4	553	1.08494	1.593	2.92495	1.593	6.74908	1.08494	NA	NaN	NaN	NaN	NaN	NaN	1.52737	NaN	1.56431	NaN	NaN	NaN	NaN	NaN	NA	NA	NaN	1.06896	NaN	NaN	NaN	NaN	NaN	NaN	1.04096	NaN	NaN	NaN	NaN	NaN	NaN	NaN	NaN	NaN	12	7	0	0	NaN
AGCAGCCAGAGTAATC-1	-1.55641	-4.49831	8	553	NaN	2.37459	3.55857	NaN	NaN	NaN	IGHG1	1.19936	NaN	NaN	NaN	NaN	1.21293	NaN	1.54931	NaN	NaN	0.0356394	0.153846	0.0486486	NA	NA	1.02665	1.09173	1.10051	NaN	NaN	NaN	NaN	NaN	NaN	NaN	NaN	NaN	1.66643	NaN	NaN	NaN	NaN	NaN	3	5	0	0	NaN
AGCAGCCAGCATGGCA-1	-2.83708	-0.825719	1	553	2.86463	1.63621	3.9245	1.63621	1.63621	NaN	IGHG1	NaN	NaN	NaN	NaN	NaN	NaN	NaN	NaN	NaN	NaN	0.048218	0.226667	0.0634058	NA	NA	NaN	NaN	1.0338	NaN	NaN	NaN	NaN	NaN	NaN	NaN	NaN	NaN	NaN	NaN	NaN	NaN	NaN	NaN	3	21	0	0	NaN
AGCAGCCCAATAAGCA-1	-2.81234	4.95864	8	553	NaN	1.78142	2.76095	1.78142	6.609	NaN	IGHG1	1.59051	NaN	NaN	NaN	NaN	NaN	1.37785	1.56876	NaN	NaN	0.0230608	0.0897436	0.0306306	NA	NA	NaN	1.10256	NaN	NaN	NaN	NaN	NaN	NaN	NaN	NaN	NaN	NaN	NaN	NaN	NaN	NaN	NaN	NaN	25	4	0	0	1.78142
AGCAGCCCACCGCTAG-1	-1.67151	-0.0334978	0	553	1.38862	NaN	3.69191	NaN	4.51393	NaN	IGHG1	NaN	NaN	NaN	NaN	NaN	NaN	NaN	NaN	NaN	NaN	NaN	NaN	NaN	NA	NA	1.05032	NaN	NaN	NaN	NaN	1.06887	1.09473	NaN	NaN	NaN	NaN	NaN	NaN	1.35151	NaN	NaN	NaN	NaN	14	12	0	0	NaN
AGCAGCCGTAAACGCG-1	-2.8182	1.06474	0	553	2.55278	2.99315	4.42961	NaN	NaN	NaN	IGHG1	NaN	NaN	NaN	NaN	NaN	1.23105	1.47562	1.60894	1.15925	NaN	NaN	NaN	NaN	NA	NA	1.0439	1.03772	NaN	1.30454	NaN	1.08292	NaN	NaN	NaN	NaN	NaN	NaN	NaN	NaN	NaN	NaN	1.2252	NaN	7	16	0	0	NaN
AGCAGCCGTGGTACAG-1	0.990501	-1.57117	4	553	1.82262	NaN	2.17272	NaN	7.21353	NaN	IGHM	NaN	NaN	NaN	NaN	NaN	NaN	NaN	NaN	NaN	NaN	0.0295359	0.0777778	0.0319149	NA	NA	NaN	1.08917	NaN	1.30244	1.01865	NaN	NaN	NaN	NaN	NaN	NaN	NaN	NaN	NaN	1.28857	NaN	NaN	NaN	6	0	0	0	NaN
AGCAGCCGTTCCCGAG-1	-0.763908	3.36955	0	553	NaN	2.03437	3.04178	2.03437	4.54398	NaN	IGHA1	NaN	NaN	NaN	NaN	NaN	NaN	NaN	NaN	NaN	NaN	NaN	NaN	NaN	NA	NA	1.04627	NaN	NaN	NaN	NaN	NaN	NaN	NaN	NaN	NaN	NaN	NaN	NaN	NaN	NaN	NaN	NaN	NaN	83	9	0	0	NaN
AGCAGCCGTTTGTTGG-1	-0.984153	4.56378	0	553	3.02674	2.24207	3.82577	1.33612	1.33612	NaN	IGHG1	NaN	NaN	NaN	NaN	NaN	NaN	NaN	NaN	NaN	NaN	0.0754717	0.225806	0.0964912	NA	NA	NaN	NaN	1.20238	NaN	NaN	1.08139	1.10112	NaN	NaN	NaN	NaN	NaN	NaN	NaN	NaN	1.51445	NaN	NaN	25	32	0	0	NaN
AGCAGCCTCCACGTTC-1	-0.547575	2.28146	0	553	0.871556	1.88137	3.57699	NaN	4.27558	NaN	IGHG2	NaN	NaN	NaN	NaN	NaN	NaN	NaN	1.48152	NaN	NaN	0.0859539	0.211111	0.104056	NA	NA	1.10634	1.14962	1.24922	NaN	1.03581	1.13764	1.18563	NaN	1.18374	NaN	1.30866	NaN	NaN	NaN	NaN	1.5056	NaN	NaN	110	13	0	0	NaN
AGCATACAGATGAGAG-1	-1.36135	2.61149	0	553	2.12933	2.90626	4.13906	NaN	NaN	NaN	IGHG1	NaN	NaN	NaN	NaN	NaN	NaN	NaN	NaN	NaN	NaN	0.140461	0.373333	0.163043	NA	NA	NaN	1.08985	NaN	NaN	NaN	1.0931	NaN	NaN	NaN	NaN	NaN	NaN	NaN	NaN	NaN	NaN	NaN	NaN	6	6	0	0	NaN
AGCATACAGTGATCGG-1	-0.672232	3.66095	0	553	2.04165	1.85044	3.75093	NaN	NaN	1.30327	IGHG2	NaN	NaN	NaN	NaN	NaN	NaN	NaN	NaN	NaN	NaN	0.0775681	0.208333	0.0947177	NA	NA	1.00098	1.08727	NaN	NaN	NaN	1.14579	1.18915	NaN	NaN	NaN	1.33876	NaN	NaN	NaN	NaN	NaN	NaN	NaN	46	4	0	0	NaN
AGCATACCAATGTTGC-1	1.46168	2.1688	0	553	0.929141	0.929141	2.88232	NaN	5.72337	0.929141	IGHA1	NaN	NaN	NaN	1.60195	NaN	NaN	NaN	NaN	NaN	NaN	0.0337553	0.111111	0.0414414	NA	NA	1.13044	1.07819	1.26694	NaN	NaN	1.03349	1.07905	NaN	NaN	NaN	1.11862	NaN	NaN	NaN	NaN	NaN	NaN	NaN	298	10	0	0	1.40233
AGCATACGTTGTCGCG-1	1.97833	0.411784	5	553	1.05135	NaN	2.64124	NaN	5.149	NaN	IGHG1	NaN	NaN	NaN	NaN	NaN	NaN	NaN	NaN	NaN	NaN	0.0922432	0.32	0.117754	NA	NA	1.15543	1.06861	1.09561	NaN	1.15715	1.05089	1.10721	NaN	NaN	NaN	1.26982	NaN	NaN	NaN	NaN	NaN	NaN	NaN	22	25	0	0	NaN
AGCATACTCACCATAG-1	-4.14469	2.34212	6	553	1.65307	1.33902	3.15796	0.878654	6.0547	NaN	IGHG2	NaN	NaN	NaN	NaN	NaN	NaN	NaN	NaN	NaN	NaN	0.0209644	0.0533333	0.0235507	NA	NA	1.01914	1.08259	1.15386	NaN	NaN	1.08297	1.13809	NaN	NaN	NaN	NaN	NaN	NaN	NaN	1.36508	NaN	NaN	NaN	20	22	0	0	NaN
AGCATACTCGATGAGG-1	0.142118	2.35332	0	553	1.37611	1.93426	3.67561	NaN	NaN	NaN	IGHA2	NaN	NaN	NaN	NaN	NaN	NaN	NaN	NaN	NaN	NaN	0.03125	0.0625	0.0364583	NA	NA	1.02221	1.03439	1.13182	NaN	NaN	1.0742	1.06293	NaN	NaN	1.07379	NaN	NaN	NaN	NaN	NaN	NaN	1.37355	NaN	26	36	0	0	NaN
AGCCTAAAGATACACA-1	2.40388	0.420136	5	553	2.0745	1.20002	2.0745	1.72995	NaN	NaN	IGHA1	NaN	NaN	NaN	NaN	NaN	NaN	NaN	1.52244	NaN	NaN	0.0754717	0.133333	0.0778986	NA	NA	NaN	1.11403	1.01961	NaN	NaN	1.12315	1.11723	NaN	NaN	NaN	NaN	NaN	NaN	NaN	1.29051	NaN	NaN	NaN	1	2	0	0	NaN
AGCCTAAAGGCATGTG-1	-2.96266	3.11694	8	553	2.59253	2.42506	3.69265	NaN	1.1186	NaN	IGHG1	NaN	NaN	NaN	NaN	NaN	NaN	NaN	1.28008	1.28664	NaN	0.0461216	0.12	0.0525362	NA	NA	NaN	1.09887	1.09179	NaN	NaN	1.1146	NaN	NaN	NaN	NaN	NaN	NaN	NaN	1.25374	NaN	1.61323	1.52799	NaN	1	3	0	0	NaN
AGCCTAACACGGTTTA-1	0.11483	4.9768	6	553	2.50515	1.33799	4.14075	NaN	4.04703	NaN	IGHG2	NaN	NaN	NaN	NaN	NaN	NaN	NaN	NaN	NaN	NaN	NaN	NaN	NaN	NA	NA	1.09596	1.07915	NaN	NaN	NaN	1.09159	NaN	NaN	NaN	NaN	NaN	NaN	NaN	1.57103	NaN	NaN	NaN	NaN	17	52	0	0	NaN
AGCCTAACAGCGATCC-1	-1.46154	0.655572	0	553	1.608	2.39626	4.14136	NaN	NaN	NaN	IGHG1	NaN	NaN	NaN	NaN	NaN	NaN	NaN	1.43107	NaN	NaN	NaN	NaN	NaN	NA	NA	1.0234	NaN	NaN	NaN	NaN	1.04799	1.07036	NaN	NaN	NaN	1.27814	NaN	NaN	NaN	NaN	NaN	NaN	NaN	4	5	0	0	NaN
AGCCTAACATCCTAGA-1	-0.711171	-2.95686	0	553	3.21778	NaN	3.21778	NaN	NaN	NaN	NA	NaN	NaN	NaN	NaN	NaN	NaN	NaN	NaN	NaN	NaN	NaN	NaN	NaN	NA	NA	1.09055	1.07439	1.22859	NaN	NaN	NaN	NaN	NaN	NaN	NaN	NaN	NaN	NaN	NaN	NaN	NaN	NaN	NaN	4	7	0	0	NaN
AGCCTAACATCGGGTC-1	0.269122	-2.94269	0	553	2.3979	1.79176	3.04452	NaN	1.79176	NaN	IGHG1	NaN	NaN	NaN	NaN	NaN	NaN	NaN	NaN	NaN	NaN	NaN	NaN	NaN	NA	NA	1.14043	1.08015	1.12729	NaN	NaN	NaN	NaN	NaN	NaN	NaN	1.04	NaN	NaN	NaN	NaN	NaN	NaN	NaN	32	13	0	0	NaN
AGCCTAACATGTCGAT-1	0.111079	2.4846	0	553	NaN	1.69769	3.47287	NaN	NaN	NaN	IGHG1	NaN	NaN	NaN	NaN	NaN	NaN	NaN	NaN	NaN	NaN	NaN	NaN	NaN	NA	NA	NaN	1.06883	NaN	NaN	NaN	1.08851	NaN	NaN	NaN	NaN	NaN	NaN	NaN	NaN	NaN	NaN	NaN	NaN	18	13	0	0	NaN
AGCCTAAGTGAAAGAG-1	2.77689	0.852328	5	553	2.24596	1.65341	1.65341	1.13539	NaN	1.13539	IGHA1	NaN	NaN	NaN	NaN	NaN	NaN	NaN	NaN	NaN	NaN	NaN	NaN	NaN	NA	NA	NaN	NaN	NaN	NaN	NaN	NaN	NaN	NaN	1.36047	NaN	NaN	NaN	NaN	NaN	NaN	NaN	NaN	NaN	22	12	0	0	1.13539
AGCCTAAGTGCGCTTG-1	-0.357621	4.35248	0	553	2.34455	1.8957	1.8957	1.8957	3.49824	NaN	IGHG1	1.58246	NaN	NaN	NaN	NaN	NaN	1.4073	1.48727	NaN	NaN	0.0377358	0.125	0.0506108	NA	NA	NaN	1.05623	NaN	NaN	NaN	1.06396	NaN	NaN	NaN	NaN	NaN	NaN	1.44654	NaN	NaN	NaN	1.33201	NaN	14	6	0	0	NaN
AGCCTAATCAGAGCTT-1	0.588652	3.09295	0	553	3.33534	0.918245	3.28028	0.918245	3.69205	NaN	IGHA1	NaN	NaN	NaN	NaN	NaN	NaN	1.39054	1.7189	1.26506	NaN	0.138365	0.371795	0.158559	NA	NA	1.18944	1.12623	NaN	NaN	NaN	1.13209	1.16748	NaN	NaN	NaN	NaN	NaN	NaN	NaN	NaN	NaN	NaN	NaN	264	35	0	0	0.918245
AGCCTAATCCACGACG-1	1.93274	3.79685	0	553	1.86605	0.738378	3.64143	NaN	6.52931	NaN	IGHA1	NaN	NaN	NaN	1.45783	NaN	NaN	NaN	NaN	NaN	NaN	0.140461	0.444444	0.175627	NA	NA	1.1496	1.10916	1.21932	NaN	NaN	1.09772	1.1289	NaN	1.34481	NaN	NaN	NaN	NaN	NaN	1.22515	NaN	NaN	NaN	50	13	0	0	NaN
AGCGGTCAGAGTCTGG-1	2.35123	2.08169	5	553	2.47358	2.64175	2.91147	2.47358	4.57069	NaN	IGHG1	NaN	NaN	NaN	NaN	NaN	NaN	NaN	NaN	NaN	NaN	NaN	NaN	NaN	NA	NA	1.03133	1.05744	NaN	NaN	NaN	NaN	NaN	NaN	NaN	NaN	NaN	1.30438	NaN	NaN	1.29289	NaN	NaN	NaN	404	12	0	0	NaN
AGCGGTCAGATGTCGG-1	-2.49745	0.244154	1	553	1.09555	1.60577	2.94009	NaN	NaN	NaN	IGHA1	NaN	NaN	NaN	NaN	NaN	1.32192	NaN	NaN	NaN	NaN	0.134172	0.293333	0.148551	NA	NA	NaN	1.11662	NaN	NaN	NaN	1.12221	1.13639	NaN	NaN	NaN	NaN	NaN	1.41005	NaN	NaN	NaN	1.31808	NaN	5	2	0	0	NaN
AGCGGTCAGGGCATGT-1	0.645459	-1.61472	4	553	1.90108	1.34718	2.72345	NaN	6.64584	NaN	IGHA1	NaN	NaN	NaN	NaN	NaN	NaN	NaN	NaN	NaN	NaN	0.0901468	0.32	0.115942	NA	NA	1.1655	1.11525	1.44532	NaN	NaN	NaN	NaN	NaN	NaN	NaN	1.29984	NaN	NaN	1.53578	NaN	NaN	NaN	NaN	12	9	0	0	NaN
AGCGGTCCACAGCGTC-1	-2.23655	1.35575	0	553	2.27148	NaN	3.02339	NaN	NaN	NaN	IGHG1	NaN	NaN	NaN	NaN	NaN	NaN	NaN	NaN	NaN	NaN	0.121593	0.320513	0.140541	NA	NA	1.10394	1.02105	1.17904	NaN	NaN	1.06833	1.08054	NaN	NaN	NaN	1.02401	NaN	NaN	1.30853	NaN	NaN	NaN	NaN	4	8	0	0	NaN
AGCGGTCCAGCTATTG-1	-1.50963	3.19078	0	553	1.64729	2.23919	3.97801	NaN	NaN	1.13025	IGHG4	NaN	NaN	NaN	NaN	NaN	NaN	NaN	NaN	NaN	NaN	0.081761	0.307692	0.102703	NA	NA	NaN	1.04109	NaN	1.01745	NaN	NaN	NaN	NaN	NaN	NaN	NaN	1.28559	NaN	NaN	NaN	NaN	NaN	NaN	18	27	0	0	NaN
AGCGGTCGTAGAGGAA-1	-0.863429	5.22868	0	553	2.61	2.10406	2.94436	1.85623	2.10406	1.02957	IGHG1	1.40634	NaN	NaN	NaN	NaN	NaN	NaN	NaN	NaN	NaN	0.0738397	0.261905	0.0913978	NA	NA	NaN	NaN	NaN	NaN	NaN	NaN	NaN	NaN	NaN	NaN	NaN	NaN	NaN	NaN	NaN	NaN	NaN	NaN	56	25	0	0	NaN
AGCGGTCGTTGGTAAA-1	2.43701	0.474875	5	553	2.26443	NaN	3.85022	2.26443	NaN	1.90961	IGHG2	NaN	NaN	NaN	NaN	NaN	NaN	NaN	NaN	NaN	NaN	0.0230608	0.0833333	0.0291439	NA	NA	NaN	NaN	NaN	1.28104	NaN	NaN	NaN	NaN	NaN	NaN	NaN	1.18802	1.30167	NaN	NaN	1.23554	NaN	NaN	52	24	0	0	NaN
AGCGGTCTCACCATAG-1	1.54851	-2.33385	0	553	NaN	2.61458	2.1514	NaN	NaN	NaN	IGHG1	NaN	NaN	NaN	1.74167	NaN	NaN	NaN	NaN	NaN	NaN	0.118896	0.263889	0.134438	NA	NA	NaN	NaN	NaN	NaN	1.09432	NaN	NaN	NaN	1.42277	1.17643	1.07427	NaN	NaN	NaN	NaN	NaN	NaN	NaN	14	3	0	0	NaN
AGCGTATAGCCCAATT-1	1.40331	-2.51281	0	553	1.04845	2.32885	2.76164	NaN	1.54893	1.54893	IGHG3	NaN	NaN	NaN	NaN	NaN	NaN	NaN	NaN	NaN	NaN	0.0587002	0.186667	0.0688406	NA	NA	NaN	NaN	NaN	1.29797	NaN	NaN	NaN	NaN	NaN	NaN	NaN	NaN	NaN	NaN	NaN	NaN	NaN	NaN	31	6	0	0	NaN
AGCGTATAGCCTTGAT-1	-1.69232	2.79926	0	553	NaN	3.53838	3.93412	1.46813	NaN	NaN	IGHG3	NaN	NaN	NaN	NaN	NaN	NaN	NaN	NaN	NaN	NaN	0.115304	0.208333	0.116576	NA	NA	NaN	1.05448	1.02908	NaN	NaN	NaN	NaN	NaN	NaN	NaN	NaN	NaN	NaN	NaN	NaN	NaN	NaN	NaN	36	28	0	0	NaN
AGCGTATAGCGATGAC-1	-3.85636	1.76771	6	553	2.28902	1.375	3.81389	1.69242	5.2161	0.907267	NA	NaN	NaN	NaN	1.60791	NaN	NaN	NaN	NaN	NaN	NaN	NaN	NaN	NaN	NA	NA	1.17713	1.0726	1.04854	NaN	NaN	1.05408	1.08908	NaN	1.41934	NaN	NaN	NaN	NaN	NaN	NaN	1.54169	1.31551	NaN	27	27	0	0	NaN
AGCGTATAGGCAATTA-1	1.70778	-1.34215	4	553	2.16699	1.27461	2.80117	1.81721	6.88267	NaN	IGHM	NaN	NaN	NaN	NaN	NaN	NaN	NaN	NaN	NaN	NaN	0.0125786	0.0133333	0.0108696	NA	NA	1.13393	1.15327	NaN	1.15512	NaN	1.08531	1.1114	NaN	1.19055	NaN	NaN	NaN	1.37504	1.46274	NaN	1.31704	NaN	NaN	10	3	0	0	NaN
AGCGTATCACTGAAGG-1	-1.59744	0.529049	0	553	1.78156	0.973186	3.52422	1.45692	6.24352	NaN	IGHG1	1.41969	NaN	NaN	1.56955	NaN	NaN	NaN	NaN	NaN	NaN	NaN	NaN	NaN	NA	NA	NaN	NaN	1.07653	NaN	NaN	1.05742	1.08552	NaN	NaN	NaN	1.22963	NaN	1.45971	1.27623	NaN	1.26749	1.37672	NaN	26	8	0	0	NaN
AGCGTATCAGCCTTGG-1	-2.61762	4.81474	8	553	2.62785	2.48567	3.62959	NaN	NaN	1.5411	IGHA1	1.47383	NaN	NaN	NaN	NaN	NaN	NaN	1.24977	NaN	NaN	0.0859539	0.24	0.0996377	NA	NA	1.05227	NaN	1.04369	NaN	NaN	NaN	NaN	NaN	NaN	NaN	NaN	NaN	1.57102	NaN	NaN	NaN	NaN	NaN	5	20	0	0	NaN
AGCGTATCAGTCGTGC-1	0.271071	5.04895	0	553	1.92212	2.17254	4.20671	NaN	NaN	1.58725	IGHG2	1.46878	NaN	NaN	1.34518	1.41826	NaN	NaN	NaN	NaN	NaN	0.0419287	0.183908	0.0514184	NA	NA	1.07662	NaN	NaN	NaN	NaN	1.02227	1.09979	NaN	1.41852	NaN	1.21954	NaN	1.54138	NaN	NaN	NaN	NaN	NaN	68	7	0	0	NaN
AGCGTATCATGCCTAA-1	2.48019	1.65568	5	553	1.05512	NaN	2.77124	1.05512	4.46736	1.05512	IGHG1	NaN	NaN	NaN	NaN	NaN	NaN	NaN	NaN	NaN	NaN	NaN	NaN	NaN	NA	NA	NaN	NaN	NaN	NaN	NaN	NaN	NaN	NaN	1.25981	NaN	NaN	NaN	NaN	NaN	NaN	NaN	NaN	NaN	121	4	0	0	1.55701
AGCGTATGTATAGTAG-1	-1.16806	-1.91295	4	553	1.01961	1.51385	3.59573	NaN	7.134	NaN	IGHM	NaN	NaN	NaN	NaN	NaN	NaN	NaN	NaN	NaN	NaN	0.0188679	0.106667	0.0253623	NA	NA	1.23523	1.08755	NaN	1.43826	NaN	NaN	NaN	NaN	NaN	NaN	NaN	1.29661	NaN	1.23048	NaN	1.46805	1.33443	NaN	2	2	0	0	NaN
AGCGTATGTCATGCAT-1	-3.75058	0.58832	6	553	NaN	1.41282	3.72323	NaN	NaN	1.41282	IGHG2	NaN	NaN	NaN	NaN	NaN	NaN	NaN	NaN	NaN	NaN	0.0440252	0.147059	0.0569948	NA	NA	1.18518	NaN	NaN	NaN	1.43574	NaN	1.09078	NaN	1.08811	NaN	1.19207	NaN	NaN	NaN	NaN	NaN	1.59394	NaN	5	2	0	0	NaN
AGCGTATGTTACGACT-1	-2.62513	-1.66346	1	553	NaN	NaN	3.22869	NaN	5.42119	NaN	IGHG1	NaN	NaN	NaN	NaN	NaN	NaN	NaN	NaN	NaN	NaN	0.0712788	0.222222	0.0856102	NA	NA	NaN	NaN	NaN	NaN	NaN	NaN	NaN	NaN	NaN	NaN	NaN	NaN	NaN	1.28684	NaN	NaN	1.48809	NaN	2	10	0	0	NaN
AGCGTATTCTCCTATA-1	2.23972	0.680828	5	553	2.01931	NaN	3.02526	NaN	2.27324	1.67811	IGHA1	NaN	NaN	NaN	NaN	NaN	NaN	NaN	NaN	NaN	NaN	NaN	NaN	NaN	NA	NA	NaN	NaN	NaN	NaN	NaN	1.07095	NaN	NaN	NaN	NaN	NaN	NaN	NaN	NaN	NaN	NaN	NaN	NaN	5	4	0	0	NaN
AGCGTCGCAGGGATTG-1	-2.47076	-1.04559	1	553	NaN	2.08966	4.53333	2.08966	5.0088	NaN	NA	NaN	NaN	NaN	NaN	NaN	NaN	NaN	NaN	NaN	NaN	NaN	NaN	NaN	NA	NA	NaN	NaN	NaN	NaN	NaN	NaN	NaN	NaN	NaN	NaN	NaN	NaN	NaN	1.54897	NaN	NaN	1.28062	NaN	0	2	0	0	NaN
AGCGTCGCATATACCG-1	1.91684	0.578361	5	553	NaN	1.80183	NaN	NaN	NaN	NaN	IGHG1	NaN	NaN	NaN	NaN	NaN	NaN	NaN	NaN	NaN	NaN	0.0733753	0.305556	0.0965392	NA	NA	NaN	NaN	NaN	NaN	NaN	NaN	NaN	NaN	NaN	NaN	NaN	NaN	NaN	NaN	NaN	NaN	NaN	NaN	126	3	0	0	NaN
AGCTCCTAGAGAACAG-1	-0.678095	5.27746	0	553	2.49069	1.63921	4.8651	NaN	NaN	0.868654	IGHG1	NaN	NaN	NaN	NaN	NaN	NaN	NaN	NaN	NaN	NaN	0.0964361	0.253333	0.112319	NA	NA	NaN	NaN	NaN	NaN	NaN	1.09864	1.10953	NaN	NaN	NaN	NaN	NaN	NaN	NaN	NaN	NaN	NaN	NaN	71	112	0	0	0.868654
AGCTCCTAGGTGCACA-1	-1.01311	2.54753	0	553	2.76199	2.97242	2.97242	NaN	4.09975	1.54923	IGHA1	NaN	NaN	NaN	NaN	NaN	NaN	NaN	NaN	NaN	NaN	0.0780591	0.230769	0.0923913	NA	NA	1.20471	1.07842	1.26388	NaN	NaN	1.06507	NaN	1.18656	NaN	NaN	NaN	NaN	NaN	NaN	NaN	NaN	1.46796	NaN	7	9	0	0	NaN
AGCTCCTAGTGAACAT-1	-1.18193	-1.37065	1	553	1.21883	2.55848	3.60409	NaN	6.78579	NaN	IGHG1	NaN	NaN	NaN	NaN	NaN	NaN	NaN	NaN	NaN	NaN	0.0691824	0.16	0.0742754	NA	NA	1.14667	1.08116	1.28287	NaN	NaN	NaN	NaN	NaN	1.36992	NaN	NaN	NaN	NaN	1.29893	NaN	NaN	NaN	NaN	9	6	0	0	NaN
AGCTCCTAGTTAAGTG-1	-2.06591	1.71654	0	553	1.07416	2.16448	3.72516	1.58002	NaN	NaN	IGHA1	NaN	NaN	NaN	NaN	NaN	1.17864	1.50933	1.35698	1.31539	NaN	0.0712788	0.16	0.0797101	NA	NA	NaN	1.07073	NaN	1.40536	NaN	NaN	1.09387	NaN	NaN	NaN	NaN	NaN	NaN	NaN	NaN	NaN	NaN	NaN	6	4	0	0	NaN
AGCTCCTCAGTTAACC-1	-3.84656	1.62128	6	553	2.24577	2.44752	4.34419	2.24577	3.09645	NaN	IGHG2	NaN	NaN	NaN	NaN	NaN	NaN	NaN	1.44877	NaN	NaN	NaN	NaN	NaN	NA	NA	NaN	1.07976	NaN	1.35247	NaN	1.10879	NaN	NaN	NaN	NaN	NaN	NaN	NaN	1.17815	NaN	1.43335	1.22166	NaN	21	6	0	0	NaN
AGCTCCTGTCATGCCG-1	-1.88573	-2.24042	1	553	NaN	1.41258	3.46778	1.41258	3.7953	NaN	IGHA1	NaN	NaN	NaN	NaN	NaN	1.22942	NaN	1.652	NaN	NaN	0.0398323	0.153846	0.0522523	NA	NA	NaN	NaN	NaN	NaN	NaN	1.05733	NaN	NaN	NaN	NaN	NaN	NaN	NaN	NaN	NaN	NaN	NaN	NaN	30	9	0	0	NaN
AGCTCCTGTCGAGTTT-1	0.177017	4.54448	0	553	1.7944	0.982813	3.90171	1.46878	6.02176	0.982813	IGHG1	NaN	NaN	NaN	NaN	NaN	NaN	NaN	NaN	NaN	NaN	0.0314465	0.133333	0.0440917	NA	NA	1.07899	1.02769	1.233	NaN	NaN	1.07438	1.1134	NaN	NaN	NaN	NaN	NaN	NaN	NaN	NaN	NaN	NaN	NaN	21	10	0	0	NaN
AGCTCCTTCACTGGGC-1	2.03418	-1.46283	4	553	2.07796	1.83115	3.08942	NaN	6.93562	NaN	IGHM	NaN	NaN	NaN	NaN	NaN	NaN	NaN	1.32764	1.35363	NaN	0.0356394	0.133333	0.047619	NA	NA	1.0911	1.06406	NaN	NaN	NaN	1.09354	NaN	NaN	NaN	NaN	NaN	NaN	NaN	NaN	NaN	NaN	NaN	NaN	13	2	0	0	NaN
AGCTCCTTCAGAGCTT-1	-3.52635	1.33992	6	553	1.61297	2.20115	3.97462	1.61297	NaN	NaN	IGHG2	NaN	NaN	NaN	NaN	NaN	1.25993	NaN	1.26463	NaN	NaN	0.0964361	0.236111	0.10929	NA	NA	NaN	NaN	1.07973	NaN	1.35912	1.06192	NaN	NaN	NaN	NaN	NaN	NaN	NaN	NaN	NaN	NaN	NaN	NaN	7	6	0	0	NaN
AGCTCTCAGGATGGTC-1	-3.69353	2.0229	6	553	1.0375	1.53564	3.84061	1.53564	NaN	NaN	IGHG2	NaN	NaN	NaN	NaN	NaN	NaN	1.42832	NaN	NaN	NaN	0.0125786	0.106667	0.0235507	NA	NA	1.05328	1.09016	NaN	NaN	NaN	1.09354	NaN	NaN	NaN	NaN	NaN	NaN	NaN	NaN	NaN	NaN	NaN	NaN	63	3	0	0	NaN
AGCTCTCAGTTGCAGG-1	-1.373	-0.194072	0	553	1.26304	1.26304	1.26304	2.78605	NaN	NaN	IGHG1	NaN	NaN	NaN	NaN	NaN	NaN	NaN	1.61417	NaN	NaN	0.0548523	0.195402	0.0695187	NA	NA	1.17603	1.09306	1.23812	NaN	NaN	1.09582	1.10995	NaN	NaN	NaN	NaN	NaN	NaN	NaN	NaN	NaN	1.42749	NaN	24	24	0	0	NaN
AGCTCTCCATGCCCGA-1	-3.01591	4.78413	8	553	NaN	2.18593	3.03241	NaN	NaN	1.59928	NA	1.58433	NaN	NaN	NaN	NaN	NaN	NaN	NaN	NaN	NaN	NaN	NaN	NaN	NA	NA	1.20045	1.04861	NaN	NaN	NaN	NaN	NaN	NaN	NaN	NaN	NaN	NaN	1.80494	NaN	NaN	1.21384	NaN	NaN	13	11	0	0	NaN
AGCTCTCGTACTTGAC-1	-1.32624	1.50901	0	553	1.66774	NaN	3.20481	NaN	1.14743	NaN	IGHA1	NaN	NaN	NaN	NaN	NaN	NaN	NaN	1.54779	NaN	NaN	0.111111	0.222222	0.12204	NA	NA	NaN	NaN	NaN	NaN	NaN	NaN	NaN	NaN	NaN	NaN	NaN	NaN	NaN	NaN	NaN	1.41792	NaN	NaN	3	8	0	0	NaN
AGCTCTCGTAGAGTGC-1	0.896633	0.149214	0	553	1.06585	1.56999	2.89756	1.06585	5.28341	NaN	IGHA1	NaN	NaN	NaN	NaN	NaN	NaN	NaN	NaN	NaN	NaN	0.109015	0.180556	0.114754	NA	NA	NaN	1.03077	NaN	NaN	NaN	1.06694	NaN	1.1858	1.11455	NaN	1.35084	NaN	NaN	1.31207	NaN	NaN	1.61166	NaN	69	3	0	0	NaN
AGCTCTCGTTTCCACC-1	1.50878	0.314176	5	553	2.66217	1.16976	2.8063	1.69423	NaN	NaN	IGHA1	NaN	NaN	NaN	NaN	NaN	NaN	NaN	NaN	1.41622	NaN	NaN	NaN	NaN	NA	NA	NaN	1.02881	NaN	1.35634	NaN	NaN	NaN	NaN	NaN	NaN	NaN	NaN	NaN	NaN	NaN	NaN	NaN	NaN	11	8	0	0	NaN
AGCTCTCTCAGTGCAT-1	-0.751121	-0.0353411	0	553	1.04283	1.54211	2.75352	NaN	1.54211	1.04283	IGHD	NaN	NaN	NaN	NaN	NaN	NaN	NaN	NaN	NaN	NaN	0.0314465	0.0967742	0.0421053	NA	NA	1.16284	1.10766	1.16512	NaN	NaN	1.10243	1.10077	NaN	1.29439	NaN	1.18167	NaN	NaN	NaN	NaN	NaN	NaN	NaN	109	4	0	0	NaN
AGCTCTCTCGACGGAA-1	-1.88618	-1.74631	1	553	1.89915	NaN	2.72133	1.3455	6.42995	NaN	IGHA1	NaN	NaN	NaN	NaN	NaN	NaN	NaN	NaN	NaN	NaN	0.0440252	0.133333	0.0543478	NA	NA	NaN	1.04172	NaN	NaN	NaN	NaN	NaN	NaN	NaN	NaN	NaN	NaN	NaN	NaN	NaN	NaN	NaN	NaN	5	5	0	0	NaN
AGCTCTCTCGGATGGA-1	1.26101	4.4713	0	553	0.997051	NaN	3.459	NaN	2.05938	NaN	IGHG1	NaN	NaN	NaN	NaN	NaN	NaN	NaN	NaN	NaN	NaN	0.0398323	0.16	0.0507246	NA	NA	NaN	1.05062	NaN	NaN	NaN	1.0895	1.11356	NaN	1.08566	1.08648	NaN	NaN	NaN	NaN	NaN	NaN	NaN	NaN	17	19	0	0	NaN
AGCTTGAAGGTGCACA-1	0.926744	-3.35583	0	553	NaN	2.56458	1.60912	NaN	3.36691	1.60912	IGHA1	NaN	NaN	NaN	NaN	NaN	NaN	NaN	NaN	NaN	NaN	0.0607966	0.12	0.0652174	NA	NA	NaN	NaN	NaN	NaN	NaN	NaN	NaN	NaN	NaN	NaN	NaN	NaN	NaN	NaN	NaN	NaN	NaN	NaN	38	2	0	0	NaN
AGCTTGACACCAGTTA-1	1.25571	4.94919	0	553	2.93943	1.70043	3.15194	1.70043	4.5539	1.175	IGHG1	1.34093	NaN	NaN	NaN	NaN	NaN	1.40632	NaN	NaN	NaN	0.0277778	0.111111	0.0351852	NA	NA	NaN	1.0757	NaN	NaN	NaN	1.10211	NaN	1.10383	NaN	NaN	NaN	NaN	NaN	NaN	NaN	NaN	NaN	NaN	87	13	0	0	1.175
AGCTTGAGTAGTAGTA-1	0.254858	4.15917	0	553	2.77596	1.63035	4.06867	2.4806	4.06867	0.862278	IGHA1	NaN	NaN	NaN	NaN	NaN	NaN	1.31791	NaN	NaN	NaN	NaN	NaN	NaN	NA	NA	NaN	NaN	NaN	NaN	1.05083	NaN	NaN	NaN	NaN	NaN	NaN	NaN	NaN	NaN	NaN	NaN	NaN	NaN	12	1	0	0	NaN
AGCTTGAGTCACAAGG-1	0.932939	-1.49126	4	553	NaN	1.09516	3.36229	1.09516	7.21665	NaN	IGHM	NaN	NaN	NaN	NaN	NaN	NaN	NaN	NaN	NaN	NaN	0.0272537	0.179487	0.0468468	NA	NA	1.12461	1.09489	1.32017	NaN	NaN	1.09036	1.11942	NaN	NaN	NaN	NaN	NaN	NaN	1.57798	NaN	NaN	NaN	NaN	8	1	0	0	NaN
AGCTTGAGTTACTGAC-1	-1.9278	-0.420007	1	553	0.975342	1.45958	2.76435	0.602148	6.26755	NaN	NA	NaN	NaN	NaN	NaN	NaN	NaN	NaN	NaN	NaN	NaN	NaN	NaN	NaN	NA	NA	1.0452	1.09739	1.06919	NaN	NaN	1.16086	1.19212	NaN	NaN	NaN	1.12653	NaN	NaN	NaN	NaN	NaN	NaN	NaN	38	13	0	0	NaN
AGCTTGAGTTCCACTC-1	2.51331	5.25842	9	553	1.79193	1.09875	3.40139	1.79193	4.83648	1.38644	IGHG2	NaN	NaN	NaN	NaN	NaN	NaN	NaN	NaN	NaN	NaN	0.048218	0.146667	0.0615942	NA	NA	NaN	1.10469	NaN	NaN	NaN	1.13512	1.18026	NaN	NaN	NaN	NaN	NaN	NaN	1.33197	NaN	1.31615	NaN	NaN	112	22	0	0	1.09875
AGCTTGATCGCCAAAT-1	1.31894	3.01331	0	553	1.45377	1.45377	3.02894	0.970632	NaN	NaN	IGHA1	NaN	NaN	NaN	NaN	NaN	NaN	NaN	NaN	NaN	NaN	0.0796646	0.186667	0.0923913	NA	NA	NaN	NaN	NaN	NaN	NaN	NaN	NaN	NaN	NaN	NaN	NaN	NaN	NaN	NaN	NaN	NaN	NaN	NaN	17	5	0	0	NaN
AGGCCACAGACTAGGC-1	-3.77878	-2.62909	1	553	NaN	1.92146	NaN	NaN	1.92146	NaN	IGHG1	NaN	NaN	NaN	NaN	NaN	NaN	NaN	NaN	NaN	NaN	0.0796646	0.192308	0.0918919	NA	NA	1.26872	1.15412	1.36247	1.3585	NaN	NaN	NaN	NaN	1.33589	NaN	NaN	NaN	NaN	NaN	NaN	NaN	NaN	NaN	1	4	0	0	NaN
AGGCCACAGCGCTCCA-1	-3.09754	0.441901	1	553	1.10681	1.10681	3.62286	1.10681	NaN	NaN	IGHG3	NaN	NaN	NaN	NaN	NaN	NaN	NaN	NaN	NaN	NaN	0.081761	0.24359	0.100901	NA	NA	1.04625	1.07367	NaN	NaN	NaN	NaN	NaN	NaN	NaN	NaN	NaN	NaN	NaN	1.53544	NaN	1.34129	1.43001	NaN	6	4	0	0	NaN
AGGCCACCAATCTACG-1	-3.91727	0.0967666	6	553	2.05358	2.41535	4.2816	NaN	NaN	NaN	IGHG3	NaN	NaN	NaN	NaN	NaN	NaN	NaN	1.36898	NaN	NaN	NaN	NaN	NaN	NA	NA	NaN	NaN	NaN	NaN	NaN	1.02977	1.06081	NaN	NaN	NaN	NaN	NaN	NaN	NaN	NaN	NaN	NaN	NaN	7	3	0	0	NaN
AGGCCACCACAGACTT-1	-0.32882	1.67516	0	553	2.26484	1.49332	3.41249	2.06733	1.00281	NaN	IGHG1	NaN	NaN	NaN	NaN	NaN	NaN	NaN	NaN	NaN	NaN	0.0293501	0.0897436	0.0378378	NA	NA	1.13927	1.06956	1.04608	1.40923	NaN	1.07309	1.13207	NaN	1.46486	NaN	NaN	NaN	NaN	NaN	NaN	NaN	NaN	NaN	76	20	0	0	NaN
AGGCCACCAGTCACTA-1	3.22541	0.978815	5	553	1.39727	1.71671	2.15296	1.95844	6.50379	1.71671	IGHA1	NaN	NaN	NaN	NaN	NaN	NaN	NaN	NaN	NaN	NaN	NaN	NaN	NaN	NA	NA	1.06979	1.06971	1.1694	NaN	1.11542	1.0868	1.12004	NaN	1.24742	NaN	NaN	NaN	NaN	NaN	NaN	NaN	NaN	NaN	40	3	0	0	NaN
AGGCCACGTGTCGCTG-1	-3.30323	0.508861	6	553	1.86172	2.21399	4.56548	NaN	NaN	NaN	IGHG1	NaN	NaN	NaN	NaN	NaN	NaN	NaN	NaN	NaN	NaN	0.0209644	0.102564	0.0306306	NA	NA	1.0797	1.04507	1.19905	NaN	NaN	1.08461	NaN	NaN	NaN	NaN	NaN	NaN	NaN	NaN	NaN	NaN	NaN	NaN	1	7	0	0	NaN
AGGCCACGTTAAGTAG-1	-1.13022	-1.49344	5	553	2.1466	NaN	3.08091	1.06089	6.2215	NaN	IGHG1	1.20011	NaN	NaN	NaN	NaN	NaN	1.19815	1.45308	NaN	NaN	0	0	0	NA	NA	1.049	1.07648	NaN	NaN	NaN	1.0822	1.1028	NaN	NaN	NaN	NaN	NaN	NaN	NaN	NaN	NaN	NaN	NaN	64	6	0	0	NaN
AGGCCACTCCGCAGTG-1	-4.15126	-0.430405	6	553	2.36696	2.00731	3.2874	3.15919	7.26642	NaN	IGHG2	NaN	NaN	NaN	NaN	NaN	1.20004	NaN	1.35594	NaN	NaN	0.0314465	0.211111	0.0546737	NA	NA	1.17289	1.11651	1.27271	1.33368	NaN	1.08997	NaN	NaN	1.24716	NaN	NaN	NaN	NaN	NaN	NaN	NaN	NaN	NaN	6	16	0	0	NaN
AGGCCACTCTGGTGTA-1	-1.57713	1.97127	0	553	1.90424	1.90424	3.56348	NaN	NaN	1.90424	IGHG4	NaN	NaN	NaN	NaN	NaN	NaN	NaN	NaN	NaN	NaN	0.0566038	0.173333	0.0706522	NA	NA	1.08068	1.06471	NaN	NaN	NaN	1.06625	NaN	NaN	NaN	NaN	NaN	NaN	NaN	NaN	NaN	NaN	NaN	NaN	10	8	0	0	NaN
AGGCCACTCTGTTTGT-1	-2.99759	-2.57385	1	553	1.68558	NaN	2.28148	2.28148	5.73235	NaN	IGHG1	1.14747	1.26536	1.47943	NaN	NaN	1.15714	NaN	1.25701	1.13994	NaN	0.0964361	0.181818	0.105903	NA	NA	NaN	1.08525	1.11317	NaN	NaN	1.09922	1.12325	NaN	NaN	NaN	NaN	NaN	NaN	NaN	NaN	NaN	NaN	NaN	41	14	0	0	NaN
AGGCCGTAGATGTAAC-1	-1.10474	0.527836	0	553	2.22748	2.22748	4.1443	NaN	NaN	NaN	IGHG1	NaN	NaN	NaN	NaN	NaN	NaN	NaN	NaN	NaN	NaN	NaN	NaN	NaN	NA	NA	1.15477	1.05319	1.23762	NaN	NaN	1.1037	1.12862	NaN	0.999607	NaN	NaN	NaN	NaN	1.38231	NaN	NaN	NaN	NaN	33	13	0	0	NaN
AGGCCGTAGTACCGGA-1	-1.58278	0.0237512	0	553	NaN	1.95888	2.84744	NaN	5.57188	NaN	IGHG1	NaN	NaN	NaN	NaN	NaN	NaN	NaN	NaN	NaN	NaN	0.0587002	0.294872	0.0846847	NA	NA	NaN	NaN	NaN	NaN	NaN	NaN	NaN	NaN	1.16389	1.15949	NaN	NaN	NaN	NaN	NaN	NaN	NaN	NaN	4	8	0	0	NaN
AGGCCGTAGTCCGTAT-1	0.598834	-3.14274	0	553	0.938987	1.97818	3.19298	1.41459	3.12691	NaN	IGHG2	NaN	NaN	NaN	NaN	NaN	NaN	NaN	NaN	NaN	NaN	0.0649895	0.293333	0.0887681	NA	NA	NaN	NaN	NaN	NaN	NaN	NaN	NaN	NaN	NaN	NaN	NaN	NaN	NaN	NaN	NaN	NaN	NaN	NaN	54	8	0	0	NaN
AGGCCGTCAATTGCTG-1	-2.80558	0.0676191	1	553	1.5713	1.80564	4.4262	0.820208	5.05834	NaN	IGHG1	NaN	NaN	NaN	NaN	NaN	NaN	NaN	NaN	NaN	NaN	0.0188679	0.122222	0.0352734	NA	NA	NaN	1.07429	1.06307	NaN	NaN	1.12558	1.13777	NaN	NaN	NaN	NaN	NaN	1.40957	1.19845	NaN	1.20313	1.29026	NaN	9	11	0	0	NaN
AGGCCGTCAGTCAGAG-1	-1.37049	2.52829	0	553	1.55098	1.55098	3.38405	1.55098	3.09367	0.805894	IGHA1	NaN	NaN	NaN	NaN	NaN	1.36086	NaN	1.59325	1.26864	NaN	0.0691824	0.186667	0.0815217	NA	NA	1.17733	1.06699	1.2003	NaN	NaN	1.10313	1.12881	1.08007	NaN	NaN	1.07681	NaN	NaN	NaN	1.17189	NaN	NaN	NaN	40	50	0	0	NaN
AGGCCGTCATAGTAAG-1	2.25786	4.96791	9	553	1.3884	NaN	2.56754	1.94831	5.47506	NaN	IGHG1	1.57806	NaN	NaN	NaN	NaN	NaN	NaN	1.31595	1.20194	NaN	0.0230608	0.091954	0.0336879	NA	NA	NaN	1.07282	1.01831	NaN	NaN	1.08263	1.14364	NaN	NaN	NaN	NaN	NaN	1.42104	NaN	NaN	NaN	NaN	NaN	12	59	0	0	NaN
AGGCCGTTCGGGAGTA-1	1.71221	3.71545	0	553	2.03034	NaN	3.13791	2.28465	1.16489	NaN	IGHG1	NaN	NaN	NaN	NaN	NaN	NaN	NaN	NaN	NaN	NaN	0.0780591	0.186667	0.0928962	NA	NA	NaN	1.08298	NaN	1.36644	NaN	NaN	NaN	NaN	1.42227	NaN	NaN	NaN	NaN	NaN	NaN	NaN	NaN	NaN	24	16	0	0	NaN
AGGGAGTAGAACAATC-1	0.904781	-1.603	4	553	2.61499	1.65295	2.80227	0.878572	6.46364	1.33892	IGHA2	NaN	NaN	NaN	NaN	NaN	NaN	NaN	NaN	NaN	NaN	0.0167715	0.16	0.0289855	NA	NA	1.09564	1.21627	NaN	NaN	NaN	NaN	NaN	NaN	NaN	NaN	NaN	NaN	NaN	NaN	NaN	NaN	NaN	NaN	9	13	0	0	NaN
AGGGAGTAGGCATTGG-1	-0.859492	0.616824	0	553	2.64539	2.2748	3.79841	NaN	2.91517	NaN	IGHG1	NaN	NaN	NaN	NaN	NaN	NaN	NaN	NaN	NaN	NaN	0.0314465	0.204301	0.0473684	NA	NA	1.30906	1.13865	1.26146	NaN	NaN	1.06381	1.10701	NaN	NaN	NaN	NaN	NaN	NaN	NaN	NaN	NaN	NaN	NaN	19	1	0	0	NaN
AGGGAGTAGGGTTCCC-1	1.06536	5.33228	0	553	2.25546	NaN	3.4304	2.25546	5.06881	NaN	NA	NaN	NaN	NaN	NaN	NaN	NaN	NaN	NaN	NaN	NaN	NaN	NaN	NaN	NA	NA	NaN	NaN	1.02353	NaN	NaN	NaN	NaN	NaN	1.30761	NaN	NaN	1.14046	1.27666	NaN	NaN	NaN	NaN	NaN	30	31	0	0	NaN
AGGGAGTCACTCAGGC-1	-0.423869	3.96947	0	553	1.6461	2.43946	2.98771	NaN	NaN	1.12926	IGHG1	NaN	NaN	NaN	NaN	NaN	NaN	NaN	NaN	1.27363	NaN	0.0859539	0.25	0.105647	NA	NA	NaN	NaN	NaN	NaN	NaN	NaN	NaN	NaN	NaN	NaN	NaN	NaN	NaN	NaN	NaN	NaN	NaN	NaN	12	12	0	0	NaN
AGGGAGTCAGCTGCAC-1	0.456938	4.08454	0	553	2.0036	NaN	3.28328	1.14377	2.0036	NaN	IGHG1	NaN	NaN	NaN	NaN	NaN	NaN	NaN	NaN	NaN	NaN	0.067086	0.24	0.0869565	NA	NA	NaN	NaN	NaN	NaN	NaN	NaN	NaN	NaN	NaN	NaN	1.40468	NaN	NaN	NaN	NaN	NaN	NaN	NaN	123	6	0	0	1.14377
AGGGAGTCAGGACGTA-1	1.11837	-1.28423	4	553	2.21013	1.62106	2.57835	1.10831	6.48992	NaN	IGHA1	1.31792	NaN	NaN	NaN	NaN	NaN	NaN	NaN	NaN	NaN	0.0189873	0.166667	0.0358423	NA	NA	NaN	1.10821	NaN	NaN	NaN	1.10769	1.12701	NaN	NaN	NaN	NaN	NaN	NaN	NaN	NaN	NaN	NaN	NaN	23	8	0	0	NaN
AGGGAGTGTCTGATCA-1	-4.05585	0.682605	6	553	NaN	2.39445	4.07381	NaN	6.16373	NaN	IGHG1	NaN	NaN	NaN	NaN	NaN	NaN	NaN	NaN	NaN	NaN	0.0209644	0.0897436	0.027027	NA	NA	NaN	NaN	NaN	NaN	NaN	NaN	NaN	NaN	NaN	NaN	NaN	NaN	NaN	NaN	NaN	1.63153	NaN	NaN	3	3	0	0	NaN
AGGGAGTTCCCTCTTT-1	-3.72319	1.01804	6	553	1.05378	2.13698	2.97984	1.05378	5.47351	1.88788	IGHG1	NaN	NaN	NaN	NaN	NaN	NaN	NaN	NaN	NaN	NaN	0.0251572	0.146667	0.0398551	NA	NA	1.04913	1.03248	1.08558	1.23858	NaN	1.08805	NaN	NaN	NaN	NaN	NaN	NaN	NaN	NaN	NaN	NaN	NaN	NaN	8	4	0	0	NaN
AGGGATGCACCCATGG-1	-0.61451	4.9573	0	553	1.58478	2.16979	4.14395	1.07811	3.73101	NaN	IGHG1	NaN	NaN	NaN	NaN	NaN	NaN	NaN	NaN	NaN	NaN	0.0691824	0.226667	0.0869565	NA	NA	NaN	NaN	NaN	NaN	NaN	1.05301	1.05776	1.18617	1.11894	NaN	NaN	NaN	NaN	NaN	NaN	NaN	NaN	NaN	40	21	0	0	NaN
AGGGATGCAGCGTTCG-1	-1.23569	0.635905	0	553	1.18847	1.71634	3.34585	NaN	NaN	NaN	IGHG1	NaN	NaN	NaN	NaN	NaN	NaN	NaN	NaN	NaN	NaN	0.0524109	0.386667	0.0923913	NA	NA	NaN	1.07955	NaN	NaN	NaN	1.11428	NaN	NaN	NaN	NaN	NaN	NaN	NaN	NaN	NaN	NaN	NaN	NaN	58	9	0	0	NaN
AGGGATGGTAAGTTCC-1	-2.29489	-0.615095	1	553	2.38348	NaN	2.75771	NaN	6.00882	NaN	IGHA1	NaN	NaN	NaN	NaN	NaN	NaN	NaN	NaN	NaN	NaN	0.0188679	0.146667	0.0307971	NA	NA	1.03511	NaN	NaN	NaN	1.00156	NaN	NaN	NaN	NaN	NaN	NaN	NaN	NaN	NaN	NaN	NaN	1.47434	NaN	4	9	0	0	NaN
AGGGATGGTAATTGGA-1	1.92839	4.23546	9	553	2.71162	1.41659	3.42325	NaN	3.2575	0.940602	IGHA1	NaN	NaN	NaN	NaN	NaN	NaN	NaN	NaN	NaN	NaN	0.0991561	0.373333	0.12204	NA	NA	1.0131	1.09001	1.04627	NaN	NaN	1.10715	1.1312	NaN	NaN	1.03234	NaN	NaN	NaN	NaN	NaN	NaN	NaN	NaN	67	91	0	0	NaN
AGGGATGGTGCGCTTG-1	1.43143	3.41568	0	553	1.31661	NaN	3.47827	2.05756	5.59834	NaN	IGHA2	NaN	NaN	NaN	1.76733	NaN	NaN	NaN	NaN	NaN	NaN	0.115304	0.346667	0.139493	NA	NA	1.05397	NaN	NaN	NaN	NaN	NaN	1.10037	NaN	NaN	NaN	1.57475	NaN	NaN	NaN	NaN	NaN	NaN	NaN	62	41	0	0	NaN
AGGGATGGTTGTGGAG-1	0.10568	5.07524	0	553	2.02518	2.02518	4.32473	1.1608	2.27932	NaN	IGHG1	NaN	NaN	NaN	NaN	NaN	NaN	NaN	NaN	NaN	NaN	NaN	NaN	NaN	NA	NA	NaN	1.08709	1.06607	NaN	NaN	NaN	NaN	NaN	NaN	NaN	NaN	NaN	NaN	NaN	NaN	NaN	NaN	NaN	37	70	0	0	NaN
AGGGTGAAGAGGTAGA-1	1.57677	2.88015	0	553	1.14275	1.14275	2.45761	NaN	6.16792	NaN	IGHA1	NaN	NaN	NaN	NaN	NaN	NaN	NaN	1.44252	NaN	NaN	0.048218	0.106667	0.0525362	NA	NA	1.02885	1.08628	NaN	NaN	NaN	1.06011	1.10126	1.11563	NaN	NaN	NaN	NaN	NaN	NaN	NaN	NaN	NaN	NaN	6	9	0	0	NaN
AGGGTGAAGGACAGCT-1	-2.97691	1.83381	0	553	1.13783	2.24918	4.10032	1.13783	NaN	NaN	IGHG2	NaN	NaN	NaN	NaN	NaN	NaN	NaN	NaN	NaN	NaN	NaN	NaN	NaN	NA	NA	NaN	1.10411	1.27181	NaN	1.1327	1.09038	1.12744	NaN	NaN	NaN	1.13589	NaN	NaN	NaN	NaN	NaN	NaN	NaN	4	1	0	0	NaN
AGGGTGACAATCAGAA-1	-4.27596	-0.0928222	6	553	2.09443	1.21598	3.20826	1.21598	NaN	NaN	IGHG3	1.45218	NaN	NaN	NaN	NaN	NaN	NaN	NaN	NaN	NaN	0.0691824	0.230769	0.0882883	NA	NA	NaN	1.04411	1.05473	NaN	NaN	1.0339	1.08835	NaN	NaN	NaN	NaN	NaN	NaN	NaN	NaN	NaN	NaN	NaN	38	7	0	0	NaN
AGGGTGACACACATGT-1	-0.0401595	2.88546	0	553	2.29441	2.49719	3.81976	NaN	NaN	1.17238	IGHG1	NaN	NaN	NaN	NaN	NaN	NaN	NaN	NaN	NaN	NaN	0.0503145	0.146667	0.0634058	NA	NA	NaN	NaN	NaN	1.28531	NaN	1.05564	NaN	NaN	NaN	NaN	NaN	NaN	NaN	NaN	NaN	NaN	NaN	NaN	39	6	0	0	NaN
AGGGTGACAGCCTTTC-1	-2.50292	1.90897	0	553	2.20844	2.9909	4.10118	1.85646	4.61432	1.30847	IGHG1	NaN	NaN	NaN	NaN	NaN	NaN	1.52595	1.31932	NaN	NaN	0.0754717	0.133333	0.0815217	NA	NA	NaN	NaN	NaN	NaN	1.31195	NaN	NaN	NaN	NaN	NaN	NaN	NaN	NaN	NaN	NaN	1.29534	1.21428	NaN	57	23	0	0	NaN
AGGGTGAGTAATCGTC-1	-2.09359	2.31392	0	553	2.08987	2.08987	3.45621	NaN	NaN	1.21232	IGHG1	NaN	NaN	NaN	NaN	NaN	NaN	NaN	NaN	NaN	NaN	0.100629	0.373333	0.126812	NA	NA	NaN	1.04667	NaN	NaN	NaN	NaN	NaN	NaN	NaN	NaN	NaN	NaN	NaN	NaN	NaN	NaN	1.49456	NaN	6	12	0	0	NaN
AGGGTGAGTACACCGC-1	-0.933747	-0.608125	1	553	1.49896	1.82706	4.00541	1.49896	6.44627	1.00742	IGHG1	NaN	NaN	NaN	1.55135	NaN	NaN	NaN	NaN	NaN	NaN	0.0314465	0.133333	0.0452899	NA	NA	NaN	1.09322	NaN	NaN	NaN	1.07857	1.11897	NaN	NaN	NaN	NaN	1.24235	NaN	NaN	NaN	1.28563	1.42228	NaN	2	12	0	0	NaN
AGGGTGAGTGCAACGA-1	-2.51432	3.74166	8	553	2.16363	3.00849	3.93315	1.07352	NaN	NaN	IGHG1	1.45823	NaN	NaN	NaN	NaN	NaN	NaN	NaN	NaN	NaN	0.0922432	0.306667	0.112319	NA	NA	NaN	NaN	NaN	NaN	NaN	NaN	NaN	NaN	NaN	NaN	NaN	NaN	1.36318	NaN	NaN	NaN	NaN	NaN	9	6	0	0	NaN
AGGGTGAGTGGGTCAA-1	-1.76019	3.90722	0	553	2.23037	2.49082	3.14166	NaN	NaN	NaN	IGHG1	NaN	NaN	NaN	NaN	NaN	NaN	NaN	NaN	NaN	1.38416	0.113208	0.271605	0.12724	NA	NA	NaN	NaN	NaN	NaN	NaN	NaN	NaN	NaN	NaN	NaN	NaN	NaN	NaN	NaN	NaN	NaN	NaN	NaN	5	2	0	0	NaN
AGGTCATAGAAACCAT-1	-1.56583	-0.769297	4	553	1.55657	2.33759	2.64609	1.88915	6.54962	NaN	IGHG1	NaN	NaN	NaN	NaN	NaN	NaN	NaN	NaN	NaN	NaN	0.0104822	0.0430108	0.0140351	NA	NA	1.03319	1.09667	NaN	NaN	NaN	1.10578	1.10819	NaN	NaN	NaN	NaN	NaN	NaN	NaN	1.29457	1.36208	NaN	NaN	5	2	0	0	NaN
AGGTCATCACGAGGTA-1	-4.38789	0.813988	6	553	2.89236	2.89236	3.10435	NaN	3.10435	NaN	IGHG1	NaN	NaN	NaN	NaN	NaN	NaN	NaN	1.47387	NaN	NaN	0.0251572	0.129032	0.0385965	NA	NA	1.27101	1.15264	1.40029	NaN	NaN	1.10589	1.11114	NaN	NaN	NaN	NaN	NaN	NaN	NaN	NaN	1.41518	NaN	NaN	2	2	0	0	NaN
AGGTCATCAGGCAGTA-1	0.73351	3.08497	0	553	1.47174	1.79762	3.63561	NaN	1.47174	0.985225	IGHG1	NaN	NaN	NaN	NaN	NaN	NaN	NaN	NaN	NaN	NaN	0.109015	0.25	0.116576	NA	NA	1.08818	1.10434	NaN	NaN	NaN	1.14234	1.16828	NaN	NaN	NaN	NaN	NaN	NaN	NaN	NaN	NaN	NaN	NaN	24	23	0	0	NaN
AGGTCATCATTTGCCC-1	1.78748	-1.35659	4	553	1.22338	NaN	3.00515	1.22338	6.5834	NaN	IGHA1	NaN	NaN	NaN	NaN	NaN	NaN	NaN	NaN	NaN	NaN	0.0167715	0.106667	0.0235507	NA	NA	1.11436	1.11289	NaN	1.40448	NaN	1.08912	1.10763	NaN	NaN	NaN	NaN	1.30523	NaN	NaN	1.48256	NaN	1.43835	NaN	0	2	0	0	NaN
AGGTCATGTACTTCTT-1	-1.77683	-2.14262	1	553	NaN	2.3982	3.12121	NaN	5.4712	NaN	IGHG1	NaN	NaN	NaN	NaN	NaN	NaN	NaN	NaN	NaN	NaN	0.0649895	0.166667	0.0738739	NA	NA	NaN	1.12107	NaN	1.45715	NaN	NaN	NaN	NaN	NaN	NaN	NaN	NaN	NaN	NaN	NaN	NaN	1.51301	NaN	7	3	0	0	NaN
AGGTCATGTCCAAGTT-1	-3.51348	0.165405	6	553	1.81656	1.81656	3.28666	1.27406	NaN	NaN	IGHG1	NaN	NaN	NaN	NaN	NaN	NaN	NaN	1.43673	1.32465	NaN	0.0733753	0.306667	0.0996377	NA	NA	1.03677	1.07826	1.19532	NaN	NaN	NaN	NaN	1.33967	NaN	NaN	1.07906	NaN	NaN	NaN	NaN	1.45319	NaN	NaN	20	1	0	0	NaN
AGGTCATTCAGTTCGA-1	-2.09693	-2.32195	1	553	NaN	1.79867	2.78036	NaN	5.52369	NaN	NA	NaN	NaN	NaN	NaN	NaN	1.46887	NaN	1.24767	NaN	NaN	NaN	NaN	NaN	NA	NA	1.19773	1.07155	1.05223	NaN	NaN	NaN	NaN	NaN	1.38328	NaN	1.23243	1.37502	NaN	1.17128	1.4053	NaN	NaN	NaN	13	4	0	0	NaN
AGGTCATTCCTAGGGC-1	0.32439	4.70959	0	553	2.16227	1.07251	3.93164	0.673635	4.9648	NaN	IGHG2	NaN	NaN	NaN	NaN	NaN	NaN	NaN	NaN	NaN	NaN	0.0167715	0.0533333	0.0199275	NA	NA	1.05282	1.07905	1.06456	NaN	NaN	1.13089	NaN	NaN	NaN	NaN	1.05761	1.2878	NaN	NaN	NaN	NaN	NaN	NaN	92	12	0	0	NaN
AGGTCCGAGGATTCGG-1	-4.14841	2.07377	6	553	1.23432	1.23432	3.8033	NaN	5.18645	NaN	IGHG2	NaN	NaN	NaN	NaN	NaN	NaN	NaN	NaN	NaN	NaN	0.0398323	0.22619	0.0606061	NA	NA	1.15532	1.10286	1.19686	NaN	NaN	1.07281	1.10848	NaN	NaN	NaN	NaN	NaN	NaN	NaN	NaN	NaN	NaN	NaN	15	1	0	0	NaN
AGGTCCGAGGGTATCG-1	-2.54017	0.877847	0	553	NaN	2.26779	3.79076	1.67316	1.67316	NaN	IGHG1	NaN	NaN	NaN	NaN	NaN	NaN	NaN	NaN	NaN	NaN	0.048218	0.226667	0.067029	NA	NA	NaN	NaN	NaN	NaN	NaN	NaN	NaN	NaN	NaN	NaN	NaN	NaN	NaN	NaN	NaN	NaN	NaN	NaN	5	6	0	0	NaN
AGGTCCGAGGTGATAT-1	-2.17537	0.00410704	1	553	1.63921	2.59922	2.9796	NaN	NaN	NaN	NA	NaN	NaN	NaN	NaN	NaN	NaN	1.4593	NaN	NaN	NaN	NaN	NaN	NaN	NA	NA	NaN	1.07709	NaN	1.25207	1.03802	1.10188	1.11554	1.25237	NaN	NaN	NaN	NaN	NaN	1.39796	NaN	NaN	NaN	NaN	1	24	0	0	NaN
AGGTCCGAGTCATCCA-1	1.95863	-1.26985	4	553	2.72266	NaN	3.6369	1.90036	7.23013	NaN	IGHM	NaN	NaN	NaN	NaN	NaN	NaN	NaN	NaN	NaN	NaN	NaN	NaN	NaN	NA	NA	NaN	1.09237	NaN	NaN	NaN	1.07265	1.09932	NaN	NaN	NaN	NaN	NaN	NaN	NaN	NaN	NaN	NaN	NaN	9	13	0	0	NaN
AGGTCCGAGTCATGCT-1	-2.12444	3.28397	0	553	1.64537	1.64537	3.90803	NaN	NaN	NaN	IGHG4	NaN	NaN	NaN	NaN	NaN	NaN	NaN	NaN	NaN	NaN	0.048218	0.24	0.0634058	NA	NA	1.071	1.0158	1.01999	NaN	NaN	1.0856	1.0814	NaN	NaN	NaN	NaN	NaN	NaN	NaN	1.20488	NaN	1.39783	NaN	7	20	0	0	NaN
AGGTCCGAGTGAAGAG-1	-3.63809	2.50361	6	553	1.19598	2.06944	3.43362	1.19598	NaN	NaN	IGHG1	NaN	NaN	NaN	NaN	NaN	NaN	NaN	NaN	NaN	NaN	0.0440252	0.173333	0.0543478	NA	NA	1.19125	1.06131	NaN	1.29199	NaN	1.09748	1.13414	NaN	NaN	NaN	1.37981	NaN	NaN	NaN	NaN	NaN	NaN	NaN	30	13	0	0	NaN
AGGTCCGCAGGTTTCA-1	-2.47675	0.996821	0	553	NaN	2.05092	3.67356	NaN	NaN	NaN	IGHG1	NaN	NaN	NaN	NaN	NaN	1.27403	NaN	NaN	1.41691	NaN	NaN	NaN	NaN	NA	NA	NaN	1.03567	NaN	NaN	NaN	NaN	NaN	NaN	NaN	NaN	NaN	NaN	NaN	NaN	NaN	NaN	NaN	NaN	6	2	0	0	NaN
AGGTCCGCATGAACCT-1	-3.49212	4.41212	8	553	1.48879	3.21975	3.21975	NaN	3.56437	NaN	IGHG1	1.24532	NaN	NaN	NaN	NaN	1.17499	NaN	1.38194	1.27689	NaN	0.0691824	0.144444	0.0776014	NA	NA	1.15753	1.08111	NaN	NaN	NaN	NaN	NaN	NaN	1.04256	NaN	NaN	NaN	NaN	NaN	NaN	NaN	1.73349	NaN	6	7	0	0	NaN
AGGTCCGGTCAGAAGC-1	-0.855683	1.5999	0	553	1.20181	1.20181	3.36431	NaN	6.54942	NaN	IGHA1	NaN	NaN	NaN	NaN	NaN	NaN	NaN	NaN	NaN	NaN	0.179325	0.410256	0.20471	NA	NA	NaN	1.03382	NaN	NaN	NaN	1.05688	NaN	NaN	NaN	NaN	NaN	NaN	NaN	NaN	NaN	NaN	NaN	NaN	7	8	0	0	NaN
AGGTCCGTCAATCACG-1	-2.67381	-1.88126	1	553	NaN	2.27912	2.48158	NaN	6.62679	NaN	IGHG1	NaN	NaN	NaN	NaN	NaN	NaN	NaN	NaN	NaN	NaN	0.0377358	0.12	0.0471014	NA	NA	NaN	1.02619	NaN	NaN	NaN	NaN	NaN	NaN	NaN	NaN	NaN	NaN	NaN	NaN	NaN	NaN	NaN	NaN	10	10	0	0	NaN
AGTAGTCCAGTTCCCT-1	1.09839	3.55191	0	553	NaN	1.02473	3.18729	1.02473	2.09745	NaN	IGHG1	NaN	NaN	NaN	NaN	NaN	NaN	NaN	NaN	NaN	NaN	NaN	NaN	NaN	NA	NA	NaN	1.05737	NaN	1.42023	NaN	1.06511	1.1104	NaN	NaN	NaN	1.08337	NaN	NaN	NaN	NaN	NaN	NaN	NaN	72	6	0	0	NaN
AGTAGTCGTAACGTTC-1	-3.06364	4.49501	8	553	2.80069	1.58186	4.794	1.58186	NaN	NaN	IGHG2	1.39514	NaN	NaN	NaN	NaN	NaN	NaN	1.78375	1.34769	1.21198	NaN	NaN	NaN	NA	NA	1.05408	1.07404	1.05606	NaN	NaN	1.08249	NaN	NaN	NaN	NaN	NaN	NaN	1.40868	NaN	NaN	NaN	NaN	NaN	8	4	0	0	NaN
AGTAGTCGTACCGAGA-1	-2.92421	4.87361	8	553	1.2054	1.2054	3.51848	1.2054	2.33721	NaN	IGHG1	1.6977	NaN	NaN	NaN	NaN	NaN	NaN	NaN	NaN	NaN	0.0754717	0.213333	0.0887681	NA	NA	1.09578	1.07541	NaN	NaN	NaN	1.07119	1.10557	NaN	NaN	NaN	NaN	1.20939	1.42699	1.18707	1.07968	NaN	NaN	NaN	140	14	0	0	1.2054
AGTAGTCGTATAGGTA-1	-1.20241	1.79133	0	553	2.19113	NaN	3.27431	1.75219	3.58239	NaN	NA	NaN	NaN	NaN	1.52441	NaN	NaN	NaN	1.29161	1.41248	NaN	NaN	NaN	NaN	NA	NA	1.10028	1.03684	1.21904	NaN	NaN	1.05048	1.08512	NaN	1.19693	NaN	1.12848	NaN	1.22929	NaN	NaN	NaN	NaN	NaN	43	8	0	0	NaN
AGTAGTCGTATGAATG-1	-4.31151	1.40734	6	553	3.23125	2.99116	4.18707	1.30867	1.30867	1.30867	IGHG2	NaN	NaN	NaN	NaN	NaN	NaN	NaN	NaN	NaN	NaN	NaN	NaN	NaN	NA	NA	NaN	1.03941	NaN	NaN	NaN	1.04842	1.06236	1.13161	NaN	NaN	NaN	NaN	1.2133	NaN	NaN	NaN	NaN	NaN	8	1	0	0	NaN
AGTAGTCGTGCCTGCA-1	1.38454	-0.979749	4	553	NaN	2.08862	2.98888	NaN	5.7438	NaN	IGHA2	NaN	NaN	NaN	NaN	NaN	NaN	NaN	NaN	NaN	NaN	0.0461216	0.244444	0.0599647	NA	NA	1.0168	1.02418	NaN	NaN	NaN	1.07003	NaN	NaN	1.30534	NaN	NaN	NaN	NaN	NaN	NaN	NaN	NaN	NaN	6	19	0	0	NaN
AGTAGTCGTGCCTGGT-1	-1.97412	-1.30466	1	553	2.35508	1.43023	4.11763	2.99962	6.73012	NaN	IGHG1	NaN	NaN	NaN	NaN	NaN	NaN	NaN	NaN	NaN	NaN	0.0733753	0.0860215	0.0701754	NA	NA	NaN	1.04957	NaN	NaN	NaN	1.05361	NaN	NaN	NaN	NaN	NaN	NaN	NaN	NaN	NaN	NaN	NaN	NaN	20	18	0	0	NaN
AGTAGTCTCTTACCTA-1	1.93724	3.76627	0	553	1.76789	1.9563	3.58972	1.53555	5.93366	0.795083	IGHG1	NaN	NaN	1.51362	NaN	NaN	NaN	NaN	NaN	NaN	NaN	0.0588235	0.144737	0.0706522	NA	NA	NaN	1.07853	NaN	NaN	NaN	1.09916	1.15895	NaN	1.30869	NaN	NaN	NaN	NaN	NaN	NaN	NaN	NaN	NaN	26	15	0	0	NaN
AGTCTTTAGAAGGCCT-1	1.21623	4.08917	0	553	1.82429	NaN	3.62137	NaN	1.82429	1.00533	NA	NaN	NaN	NaN	NaN	NaN	NaN	NaN	NaN	NaN	NaN	NaN	NaN	NaN	NA	NA	NaN	1.0887	NaN	NaN	NaN	NaN	NaN	NaN	NaN	NaN	NaN	NaN	NaN	NaN	NaN	NaN	NaN	NaN	29	37	0	0	NaN
AGTCTTTCACATTAGC-1	-2.55098	-0.562986	1	553	NaN	1.88551	3.15098	1.55318	5.95762	NaN	IGHG2	NaN	NaN	NaN	NaN	NaN	NaN	NaN	NaN	NaN	NaN	NaN	NaN	NaN	NA	NA	NaN	1.02519	NaN	1.37799	1.27183	NaN	NaN	NaN	NaN	NaN	NaN	NaN	NaN	NaN	NaN	NaN	NaN	NaN	5	2	0	0	NaN
AGTCTTTGTAAGTGGC-1	1.62435	-1.5062	4	553	NaN	NaN	2.01817	NaN	7.01423	NaN	IGHM	NaN	NaN	NaN	NaN	NaN	NaN	NaN	1.4945	NaN	NaN	0.0230608	0.151515	0.0381944	NA	NA	1.13005	1.06456	1.20723	NaN	NaN	1.06763	1.08976	NaN	1.54332	NaN	NaN	NaN	NaN	NaN	NaN	NaN	NaN	NaN	11	4	0	0	NaN
AGTCTTTGTACTTGAC-1	3.11971	6.54856	9	553	1.76091	0.957782	3.9587	NaN	3.82789	0.957782	IGHG1	NaN	NaN	NaN	NaN	1.35484	NaN	NaN	NaN	NaN	NaN	NaN	NaN	NaN	NA	NA	NaN	NaN	NaN	NaN	NaN	1.05729	1.08258	NaN	NaN	NaN	NaN	NaN	NaN	NaN	NaN	NaN	NaN	NaN	32	4	0	0	NaN
AGTCTTTGTCGAAAGC-1	-0.196422	3.01591	0	553	1.39475	1.39475	4.21579	1.39475	NaN	NaN	IGHG3	NaN	NaN	NaN	NaN	NaN	NaN	NaN	NaN	NaN	NaN	0.138365	0.386667	0.163043	NA	NA	1.13076	NaN	NaN	NaN	NaN	NaN	1.06598	NaN	NaN	NaN	1.31636	NaN	NaN	NaN	NaN	NaN	NaN	NaN	84	15	0	0	1.39475
AGTCTTTGTCTTTCAT-1	-4.37944	0.580585	6	553	2.31987	2.69202	3.07465	NaN	6.22572	1.19197	IGHG2	NaN	NaN	NaN	NaN	NaN	NaN	1.33666	NaN	NaN	NaN	NaN	NaN	NaN	NA	NA	1.08002	1.03017	NaN	NaN	NaN	1.04781	1.0684	NaN	NaN	NaN	1.17719	NaN	NaN	NaN	NaN	NaN	NaN	NaN	5	9	0	0	NaN
AGTCTTTGTGATAAAC-1	-2.1651	-1.00747	1	553	1.80338	NaN	3.33366	NaN	6.4125	NaN	IGHG1	NaN	NaN	NaN	NaN	NaN	NaN	NaN	NaN	NaN	NaN	0.0443038	0.197531	0.0648649	NA	NA	NaN	NaN	NaN	1.34023	NaN	NaN	NaN	NaN	NaN	NaN	NaN	NaN	NaN	NaN	NaN	NaN	NaN	NaN	8	9	0	0	NaN
AGTCTTTTCAACGCTA-1	-2.24232	0.628059	0	553	NaN	2.74536	4.3344	1.23208	NaN	NaN	IGHG1	NaN	NaN	NaN	NaN	NaN	NaN	NaN	NaN	NaN	NaN	NaN	NaN	NaN	NA	NA	1.19149	1.10588	1.02803	NaN	NaN	1.10292	1.11187	NaN	NaN	NaN	NaN	NaN	1.30507	NaN	NaN	1.60567	NaN	NaN	3	15	0	0	NaN
AGTCTTTTCGCAGGCT-1	0.976185	-0.165706	5	553	0.951981	NaN	1.43071	NaN	6.36314	NaN	IGHA1	NaN	NaN	NaN	NaN	NaN	NaN	NaN	NaN	NaN	NaN	0.035865	0.25641	0.0652174	NA	NA	NaN	1.07426	NaN	1.32941	1.04384	1.07755	1.09994	NaN	NaN	NaN	NaN	NaN	NaN	NaN	NaN	NaN	NaN	NaN	8	1	0	0	NaN
AGTGAGGAGACTTGAA-1	-0.768105	4.41266	6	553	2.01011	2.90349	3.87957	1.66948	3.01516	NaN	IGHG2	NaN	NaN	NaN	NaN	NaN	NaN	NaN	1.3472	NaN	NaN	0.100629	0.24	0.105072	NA	NA	1.06771	1.03954	NaN	NaN	NaN	NaN	NaN	1.12036	NaN	NaN	NaN	NaN	NaN	NaN	NaN	NaN	NaN	NaN	226	65	0	0	NaN
AGTGAGGAGGAGCGTT-1	-3.15894	0.985463	0	553	1.35141	1.35141	3.96142	1.35141	NaN	NaN	IGHG2	NaN	NaN	NaN	NaN	NaN	NaN	NaN	1.44033	1.2068	NaN	0.0733753	0.208333	0.0856102	NA	NA	1.06332	1.12099	NaN	1.23665	NaN	1.10417	1.09619	NaN	NaN	NaN	NaN	NaN	NaN	NaN	NaN	NaN	NaN	NaN	15	8	0	0	NaN
AGTGAGGCAATAACGA-1	2.98213	1.10776	5	553	NaN	2.15207	2.41026	NaN	6.03215	1.26249	NA	NaN	NaN	NaN	NaN	NaN	NaN	NaN	NaN	NaN	NaN	NaN	NaN	NaN	NA	NA	NaN	1.06946	1.06981	NaN	NaN	1.04828	NaN	NaN	NaN	NaN	NaN	1.30034	NaN	NaN	NaN	NaN	NaN	NaN	172	7	0	0	NaN
AGTGAGGCATCGACGC-1	0.350811	-1.6475	4	553	1.64172	1.12559	1.98046	NaN	7.23084	NaN	IGHA2	NaN	NaN	NaN	NaN	NaN	NaN	NaN	NaN	NaN	NaN	NaN	NaN	NaN	NA	NA	1.12061	NaN	1.11847	NaN	NaN	NaN	NaN	NaN	NaN	NaN	NaN	NaN	NaN	NaN	1.39274	1.31519	NaN	NaN	17	7	0	0	NaN
AGTGAGGGTAGCAAAT-1	-1.85473	1.65625	0	553	1.70655	2.14201	4.37162	NaN	NaN	0.917613	IGHA1	NaN	NaN	NaN	NaN	NaN	NaN	NaN	NaN	NaN	NaN	0.0566038	0.133333	0.0615942	NA	NA	1.10324	1.08623	NaN	NaN	NaN	1.10733	1.12977	NaN	NaN	NaN	NaN	NaN	NaN	NaN	NaN	NaN	NaN	NaN	4	3	0	0	NaN
AGTGAGGGTAGGGTAC-1	-1.92047	3.21568	0	553	2.06302	1.19086	3.89361	NaN	3.74285	1.19086	IGHG4	NaN	NaN	NaN	NaN	NaN	NaN	NaN	NaN	NaN	NaN	0.0377358	0.173333	0.0543478	NA	NA	NaN	1.07885	NaN	NaN	NaN	1.09903	1.11792	NaN	NaN	NaN	NaN	NaN	NaN	NaN	NaN	1.5273	1.35835	NaN	14	17	0	0	NaN
AGTGAGGGTGTGACGA-1	3.36414	4.55139	9	553	2.4788	NaN	2.7453	NaN	5.12721	NaN	IGHA1	1.31215	NaN	1.62826	NaN	NaN	NaN	NaN	NaN	NaN	NaN	NaN	NaN	NaN	NA	NA	1.23905	1.14968	NaN	NaN	NaN	1.08847	1.17456	NaN	NaN	NaN	1.21957	1.18459	1.39464	1.13501	1.30011	1.10525	NaN	NaN	240	26	0	0	NaN
AGTGAGGTCCATGCTC-1	2.46814	0.356026	5	553	1.26231	2.61505	2.61505	NaN	NaN	1.26231	IGHG3	NaN	NaN	NaN	NaN	NaN	NaN	NaN	1.50501	NaN	NaN	NaN	NaN	NaN	NA	NA	NaN	NaN	NaN	NaN	NaN	NaN	NaN	NaN	NaN	1.27993	1.2275	NaN	NaN	NaN	NaN	NaN	NaN	NaN	5	11	0	0	NaN
AGTGAGGTCGCCCTTA-1	1.39763	2.74638	0	553	1.92113	1.07939	3.68531	1.92113	7.03324	1.58632	IGHA1	NaN	NaN	NaN	NaN	NaN	NaN	NaN	NaN	NaN	NaN	0.0838574	0.2	0.0960145	NA	NA	1.04269	1.05192	1.07265	NaN	NaN	NaN	NaN	NaN	NaN	NaN	NaN	NaN	NaN	NaN	NaN	NaN	NaN	NaN	85	3	0	0	NaN
AGTGGGAAGACAAAGG-1	0.469003	4.99823	0	553	1.34424	1.34424	4.45502	1.8977	1.34424	1.34424	IGHG1	NaN	NaN	NaN	NaN	NaN	NaN	NaN	NaN	NaN	NaN	0.0293501	0.144444	0.0440917	NA	NA	NaN	1.05255	1.18559	NaN	NaN	1.10272	1.12357	NaN	NaN	NaN	NaN	NaN	NaN	NaN	NaN	NaN	NaN	NaN	29	42	0	0	1.34424
AGTGGGAAGCTGCGAA-1	1.84272	3.94124	4	553	NaN	1.03797	2.11553	1.03797	6.60105	NaN	IGHA2	NaN	NaN	1.49577	NaN	NaN	NaN	NaN	1.44188	NaN	NaN	NaN	NaN	NaN	NA	NA	1.08435	1.092	1.2531	1.25984	NaN	1.11	1.12348	NaN	NaN	NaN	1.20096	1.29515	NaN	1.32186	1.43312	NaN	NaN	NaN	58	5	0	0	NaN
AGTGGGACACATCCGG-1	-1.24669	-1.74658	1	553	NaN	1.65769	1.99752	1.13898	7.0155	NaN	IGHM	NaN	NaN	NaN	1.51734	NaN	NaN	NaN	NaN	NaN	NaN	NaN	NaN	NaN	NA	NA	NaN	NaN	1.12115	NaN	NaN	NaN	NaN	NaN	NaN	NaN	NaN	NaN	NaN	NaN	NaN	NaN	1.34781	NaN	15	4	0	0	NaN
AGTGGGATCCAGATCA-1	2.78084	2.1044	5	553	2.44408	NaN	2.44408	NaN	NaN	NaN	IGHG1	NaN	NaN	NaN	1.58528	NaN	NaN	NaN	NaN	NaN	NaN	0.0356394	0.0933333	0.0416667	NA	NA	NaN	NaN	1.04538	NaN	NaN	1.04999	1.11489	NaN	1.47154	1.05787	NaN	1.26163	NaN	1.20063	NaN	NaN	1.21338	NaN	267	41	0	0	NaN
AGTGGGATCGCCCTTA-1	0.0824084	3.52124	0	553	NaN	1.51607	3.18233	1.02142	NaN	NaN	IGHG1	NaN	NaN	NaN	1.68326	NaN	NaN	NaN	NaN	NaN	NaN	0.0907173	0.16092	0.0980392	NA	NA	NaN	NaN	NaN	NaN	1.40045	NaN	NaN	1.23366	1.29727	NaN	NaN	NaN	NaN	NaN	NaN	NaN	NaN	NaN	53	48	0	0	NaN
AGTGGGATCTCCAACC-1	1.10528	-0.375349	4	553	NaN	NaN	1.0666	1.5709	6.13171	NaN	IGHA1	NaN	NaN	NaN	NaN	NaN	NaN	NaN	NaN	NaN	NaN	0.109015	0.213333	0.117754	NA	NA	1.04629	NaN	1.10284	1.14339	NaN	NaN	NaN	NaN	NaN	NaN	NaN	NaN	NaN	NaN	NaN	NaN	NaN	NaN	37	3	0	0	NaN
AGTGGGATCTGGCGTG-1	0.522966	-0.962992	4	553	1.3561	1.3561	2.90614	NaN	7.06289	NaN	IGHA2	1.21178	NaN	NaN	NaN	NaN	NaN	NaN	1.27048	NaN	NaN	0.00209644	0.0606061	0.00868056	NA	NA	NaN	NaN	NaN	NaN	NaN	NaN	NaN	NaN	NaN	NaN	NaN	1.35055	NaN	1.29499	1.43535	1.28308	1.20921	NaN	8	2	0	0	NaN
AGTGTCAAGCGACGTA-1	-0.371576	4.22775	0	553	2.51025	2.1446	3.74862	NaN	4.7369	NaN	IGHG1	1.3112	NaN	NaN	NaN	NaN	NaN	NaN	NaN	NaN	NaN	0.0209644	0.0888889	0.0299824	NA	NA	1.23071	1.07193	1.04066	NaN	NaN	1.08273	NaN	NaN	1.25876	NaN	NaN	NaN	NaN	NaN	NaN	NaN	NaN	NaN	23	11	0	0	NaN
AGTGTCAAGCGATATA-1	2.51398	5.22581	9	553	NaN	1.48218	3.95197	0.993718	5.91397	NaN	IGHG3	1.28444	NaN	1.58843	NaN	NaN	NaN	NaN	NaN	NaN	NaN	0.0524109	0.192308	0.0684685	NA	NA	NaN	1.03039	1.02491	1.04199	NaN	1.04824	1.11397	NaN	1.39185	NaN	1.09795	NaN	NaN	NaN	NaN	NaN	NaN	NaN	37	21	0	0	0.993718
AGTGTCAAGCTCCCAG-1	-0.802787	3.85745	0	553	0.986489	NaN	3.59231	0.986489	NaN	0.986489	IGHG1	NaN	NaN	NaN	NaN	NaN	NaN	NaN	NaN	NaN	NaN	0.0880503	0.293333	0.101449	NA	NA	NaN	NaN	1.20365	NaN	NaN	NaN	NaN	NaN	NaN	NaN	NaN	NaN	NaN	NaN	NaN	NaN	NaN	NaN	259	54	0	0	0.986489
AGTGTCACACATTAGC-1	1.18562	-2.84151	4	553	NaN	1.75442	NaN	1.75442	NaN	NaN	IGHG1	NaN	NaN	NaN	NaN	NaN	NaN	NaN	NaN	NaN	NaN	0.067086	0.166667	0.0792793	NA	NA	NaN	NaN	1.16113	NaN	NaN	NaN	NaN	1.02633	NaN	NaN	NaN	NaN	NaN	NaN	NaN	NaN	NaN	NaN	7	8	0	0	NaN
AGTGTCAGTACCTACA-1	-0.376893	4.37554	0	553	2.00472	1.66443	3.87347	1.66443	NaN	1.14465	IGHG1	NaN	NaN	NaN	NaN	NaN	NaN	NaN	NaN	NaN	NaN	0.0859539	0.28	0.105072	NA	NA	NaN	NaN	NaN	NaN	NaN	1.06457	NaN	NaN	NaN	NaN	NaN	NaN	NaN	NaN	NaN	NaN	NaN	NaN	48	6	0	0	NaN
AGTGTCAGTGAGTATA-1	0.948766	-2.02063	4	553	1.84785	NaN	2.66482	NaN	6.24267	NaN	IGHA1	NaN	NaN	NaN	1.5813	NaN	NaN	NaN	NaN	NaN	NaN	0.0607966	0.135802	0.0645161	NA	NA	NaN	NaN	NaN	1.15266	NaN	NaN	NaN	NaN	1.18038	NaN	NaN	NaN	NaN	1.15527	NaN	NaN	NaN	NaN	76	0	0	0	NaN
AGTGTCATCAGCTCGG-1	-1.31838	1.95964	0	553	NaN	1.89578	2.88888	NaN	3.63165	NaN	NA	NaN	NaN	NaN	NaN	NaN	NaN	NaN	NaN	NaN	NaN	NaN	NaN	NaN	NA	NA	NaN	NaN	NaN	NaN	1.2699	NaN	NaN	NaN	NaN	NaN	NaN	NaN	NaN	NaN	NaN	NaN	NaN	NaN	17	3	0	0	NaN
AGTGTCATCCCTGACT-1	0.605196	4.18781	0	553	2.21739	2.41851	4.06531	NaN	4.53327	1.11377	IGHG1	NaN	NaN	NaN	NaN	NaN	NaN	NaN	NaN	NaN	NaN	NaN	NaN	NaN	NA	NA	NaN	NaN	1.08325	NaN	NaN	1.05274	1.06595	1.23362	1.14625	NaN	NaN	NaN	NaN	1.33881	NaN	NaN	NaN	NaN	40	35	0	0	NaN
AGTTGGTAGACAAAGG-1	-1.72426	1.79059	0	553	0.943563	2.17992	3.93597	NaN	0.943563	NaN	IGHA1	NaN	NaN	NaN	NaN	NaN	NaN	NaN	NaN	NaN	NaN	0.111111	0.2	0.119565	NA	NA	NaN	NaN	NaN	NaN	NaN	1.07417	1.10576	1.29562	1.10851	1.23188	NaN	NaN	NaN	NaN	NaN	NaN	NaN	NaN	2	6	0	0	NaN
AGTTGGTAGGCGATAC-1	-0.0449201	5.02313	0	553	2.3066	2.144	3.53069	0.918969	4.87196	NaN	IGHG1	NaN	NaN	1.62284	NaN	NaN	NaN	NaN	NaN	NaN	NaN	0.0754717	0.28	0.0905797	NA	NA	NaN	NaN	NaN	NaN	NaN	1.07331	1.08811	NaN	1.14764	NaN	NaN	NaN	NaN	NaN	NaN	NaN	NaN	NaN	26	8	0	0	NaN
AGTTGGTAGTCAAGGC-1	0.401517	2.60054	0	553	1.42265	1.42265	2.60952	NaN	NaN	0.945484	IGHG1	NaN	NaN	1.54341	NaN	NaN	NaN	NaN	NaN	NaN	NaN	0.067086	0.166667	0.0720721	NA	NA	1.0444	NaN	1.0427	NaN	NaN	NaN	NaN	NaN	NaN	NaN	NaN	1.31133	NaN	NaN	NaN	NaN	1.69935	NaN	7	9	0	0	NaN
AGTTGGTTCGGAAACG-1	-3.12676	1.55312	0	553	2.40264	2.20186	3.71866	1.95038	6.09425	NaN	IGHG1	NaN	NaN	NaN	NaN	NaN	NaN	NaN	1.54433	NaN	NaN	0.0188679	0.0804598	0.0265957	NA	NA	1.0556	1.13704	NaN	1.22038	NaN	1.11619	1.13975	1.01845	NaN	NaN	NaN	NaN	NaN	NaN	NaN	NaN	NaN	NaN	26	19	0	0	NaN
ATAACGCAGAGCTTCT-1	-0.495626	4.89675	0	553	2.15715	0.927937	4.71051	NaN	5.5467	NaN	IGHG1	NaN	NaN	NaN	NaN	NaN	NaN	NaN	NaN	NaN	NaN	0.106918	0.306667	0.126812	NA	NA	NaN	NaN	NaN	NaN	NaN	1.07522	NaN	NaN	NaN	NaN	NaN	NaN	NaN	1.33544	NaN	NaN	NaN	NaN	39	95	0	0	NaN
ATAACGCAGTGGTAAT-1	-3.60862	1.25875	6	553	3.17635	1.80862	4.08889	NaN	4.91415	NaN	IGHG2	NaN	NaN	NaN	NaN	NaN	NaN	NaN	NaN	NaN	NaN	0.0440252	0.153846	0.0558559	NA	NA	1.08624	NaN	NaN	NaN	1.12319	NaN	NaN	NaN	NaN	NaN	1.09057	NaN	NaN	NaN	NaN	NaN	NaN	NaN	5	3	0	0	NaN
ATAACGCCACATGTGT-1	-1.99436	2.42287	0	553	1.17701	1.70281	2.81617	NaN	NaN	1.17701	IGHA2	1.21902	NaN	NaN	NaN	1.15814	NaN	NaN	1.44719	1.15869	NaN	0.048218	0.217949	0.0684685	NA	NA	1.09586	1.04092	NaN	1.34539	NaN	1.0565	1.08258	NaN	NaN	1.05068	NaN	NaN	NaN	NaN	NaN	NaN	NaN	NaN	1	19	0	0	NaN
ATAACGCCATGGTCTA-1	-3.19131	3.35537	0	553	NaN	1.43265	3.67065	NaN	3.67065	1.43265	IGHG4	NaN	NaN	NaN	NaN	NaN	NaN	NaN	NaN	NaN	NaN	0.0377358	0.173333	0.0543478	NA	NA	NaN	NaN	NaN	NaN	NaN	NaN	NaN	NaN	1.24326	NaN	NaN	NaN	NaN	NaN	NaN	NaN	NaN	NaN	4	6	0	0	NaN
ATAACGCCATTTGCCC-1	-2.78186	1.08725	1	553	1.5229	1.5229	4.18265	NaN	NaN	NaN	IGHG1	NaN	NaN	NaN	NaN	NaN	NaN	NaN	NaN	NaN	NaN	0.0566038	0.153846	0.0666667	NA	NA	NaN	NaN	NaN	NaN	NaN	NaN	NaN	NaN	1.08216	NaN	NaN	NaN	NaN	NaN	NaN	NaN	NaN	NaN	27	22	0	0	NaN
ATAACGCGTATATGGA-1	2.61577	-0.46339	4	553	1.89859	1.062	2.34763	NaN	6.56338	1.062	IGHM	NaN	NaN	NaN	1.4922	NaN	NaN	NaN	NaN	NaN	NaN	NaN	NaN	NaN	NA	NA	1.01602	1.02396	1.16903	NaN	NaN	NaN	NaN	NaN	NaN	NaN	NaN	NaN	NaN	NaN	NaN	NaN	1.29107	NaN	89	11	0	0	NaN
ATAACGCGTGGTCTCG-1	2.04187	-1.27192	4	553	1.08093	1.08093	3.11003	1.58818	6.92516	NaN	IGHM	NaN	NaN	1.52176	1.56504	NaN	NaN	NaN	1.33483	NaN	NaN	0.0272537	0.0537634	0.0315789	NA	NA	1.10136	1.04029	NaN	1.11385	NaN	NaN	NaN	NaN	NaN	NaN	NaN	NaN	NaN	NaN	NaN	NaN	NaN	NaN	45	6	0	0	NaN
ATAAGAGAGAAACCGC-1	-0.558565	3.85273	6	553	1.68219	2.27774	4.13168	NaN	1.1596	NaN	IGHG2	NaN	NaN	NaN	NaN	NaN	NaN	NaN	NaN	NaN	NaN	NaN	NaN	NaN	NA	NA	1.09511	1.0658	1.17766	NaN	NaN	1.07125	1.10571	NaN	NaN	NaN	1.34675	NaN	NaN	NaN	NaN	NaN	NaN	NaN	20	44	1	0	NaN
ATAAGAGAGGAGTCTG-1	-2.49235	-0.0233191	1	553	NaN	1.8465	2.83397	NaN	NaN	NaN	NA	NaN	NaN	NaN	NaN	NaN	NaN	NaN	NaN	NaN	NaN	NaN	NaN	NaN	NA	NA	NaN	NaN	NaN	NaN	NaN	NaN	NaN	NaN	NaN	NaN	NaN	NaN	NaN	NaN	NaN	NaN	NaN	NaN	4	1	0	0	NaN
ATAAGAGAGGCAGGTT-1	-1.05558	0.155642	0	553	1.5814	2.16602	3.33336	1.91584	2.67526	1.0753	IGHG1	NaN	NaN	NaN	1.71772	NaN	NaN	NaN	NaN	NaN	NaN	0.0230608	0.0933333	0.0289855	NA	NA	NaN	NaN	1.16468	NaN	NaN	NaN	1.06103	NaN	1.19496	NaN	NaN	NaN	NaN	NaN	NaN	NaN	NaN	NaN	4	5	0	0	NaN
ATAAGAGAGTACGCCC-1	-0.555941	-0.533692	0	553	1.31541	2.47697	4.31227	NaN	3.24011	NaN	NA	NaN	NaN	NaN	NaN	NaN	NaN	NaN	NaN	NaN	NaN	NaN	NaN	NaN	NA	NA	NaN	NaN	NaN	NaN	NaN	NaN	NaN	NaN	1.27904	NaN	NaN	NaN	NaN	NaN	NaN	1.31216	NaN	NaN	5	0	0	0	NaN
ATAAGAGCATGCCACG-1	2.54635	5.37839	9	553	2.50896	NaN	3.72157	2.50896	6.6759	NaN	IGHM	NaN	NaN	NaN	NaN	1.39582	NaN	NaN	NaN	NaN	1.27472	NaN	NaN	NaN	NA	NA	NaN	NaN	NaN	NaN	NaN	1.05794	1.07454	NaN	NaN	1.24146	NaN	NaN	NaN	NaN	NaN	NaN	NaN	NaN	17	65	0	0	NaN
ATAAGAGCATTGGCGC-1	2.92739	2.03748	5	553	0.97206	NaN	1.78005	0.97206	0.97206	NaN	IGHG1	1.31705	NaN	NaN	NaN	NaN	NaN	NaN	NaN	NaN	NaN	NaN	NaN	NaN	NA	NA	NaN	1.0302	NaN	NaN	1.10111	1.04663	1.10865	NaN	1.27392	NaN	NaN	NaN	NaN	NaN	NaN	NaN	NaN	NaN	193	22	0	0	NaN
ATAAGAGGTGAGCGAT-1	2.9088	0.630946	5	553	2.44543	1.50671	1.83542	1.50671	6.64879	NaN	IGHM	NaN	NaN	NaN	NaN	NaN	NaN	NaN	NaN	NaN	NaN	NaN	NaN	NaN	NA	NA	NaN	NaN	1.04734	NaN	NaN	NaN	NaN	NaN	NaN	NaN	NaN	NaN	NaN	NaN	NaN	NaN	NaN	NaN	7	3	0	0	NaN
ATAAGAGGTGCCTGGT-1	-0.530089	2.52968	0	553	2.22447	2.22447	2.22447	NaN	5.67829	NaN	IGHA1	NaN	NaN	NaN	NaN	NaN	NaN	NaN	NaN	NaN	NaN	0.0880503	0.183908	0.0957447	NA	NA	1.13559	NaN	1.1296	NaN	NaN	1.03395	NaN	1.24697	1.02037	NaN	NaN	NaN	NaN	NaN	NaN	NaN	NaN	NaN	4	42	0	0	NaN
ATAAGAGTCTCGAGTA-1	-0.487895	1.78279	5	553	1.57484	2.35848	2.1587	1.90879	1.06986	1.57484	IGHG1	NaN	NaN	NaN	1.53582	NaN	NaN	NaN	NaN	NaN	NaN	0.15304	0.453333	0.182971	NA	NA	NaN	NaN	NaN	NaN	NaN	1.04161	1.07186	NaN	1.24397	NaN	1.44485	NaN	NaN	NaN	NaN	NaN	NaN	NaN	2	3	0	0	NaN
ATAGACCCATTCCTGC-1	-2.11574	0.142293	0	553	0.891611	2.40455	2.73375	NaN	4.51809	NaN	IGHG1	NaN	NaN	NaN	1.44837	NaN	NaN	NaN	NaN	NaN	NaN	0.0377358	0.166667	0.0486486	NA	NA	NaN	1.0203	1.07151	NaN	1.09072	1.07959	1.10212	NaN	1.28188	NaN	1.25077	NaN	NaN	NaN	NaN	NaN	NaN	NaN	10	35	0	0	NaN
ATAGACCGTCTCTCTG-1	-1.65837	1.20772	0	553	1.21298	2.72005	3.97024	2.55081	1.21298	1.21298	IGHG1	NaN	NaN	NaN	NaN	NaN	NaN	NaN	1.46607	NaN	NaN	NaN	NaN	NaN	NA	NA	NaN	NaN	NaN	NaN	NaN	NaN	NaN	NaN	NaN	NaN	NaN	NaN	NaN	NaN	NaN	NaN	NaN	NaN	33	14	0	0	NaN
ATAGACCGTCTCTTTA-1	-3.10804	-1.43688	1	553	0.921057	1.39225	2.95195	NaN	NaN	NaN	IGHG1	NaN	NaN	NaN	NaN	NaN	NaN	NaN	1.30684	NaN	NaN	0.067086	0.12	0.0724638	NA	NA	NaN	NaN	NaN	NaN	NaN	NaN	NaN	NaN	NaN	NaN	NaN	NaN	NaN	NaN	NaN	NaN	NaN	NaN	4	3	0	0	NaN
ATAGACCGTTTGTTTC-1	2.59812	0.151939	5	553	NaN	NaN	1.83137	NaN	3.7598	NaN	IGHA1	NaN	NaN	NaN	1.5085	NaN	NaN	NaN	NaN	NaN	NaN	0.0230608	0.0277778	0.0218579	NA	NA	NaN	NaN	NaN	NaN	NaN	NaN	NaN	NaN	NaN	NaN	NaN	NaN	NaN	NaN	NaN	1.26186	NaN	NaN	97	0	0	0	NaN
ATAGACCTCATGTCCC-1	-2.57685	5.04326	8	553	0.914196	2.13698	3.64726	0.914196	6.89067	NaN	IGHM	1.56701	NaN	NaN	1.55583	NaN	NaN	NaN	NaN	NaN	NaN	NaN	NaN	NaN	NA	NA	NaN	1.06909	NaN	NaN	NaN	NaN	NaN	NaN	1.32453	NaN	NaN	1.15564	1.66235	1.14834	1.16966	NaN	1.59463	NaN	4	6	0	0	NaN
ATAGACCTCATGTCTT-1	0.0598026	-1.71355	4	553	1.5837	1.91831	2.16859	1.5837	7.01614	NaN	IGHA1	NaN	NaN	NaN	NaN	NaN	NaN	NaN	NaN	NaN	NaN	0.0377358	0.12	0.048913	NA	NA	NaN	1.15669	1.17844	NaN	NaN	NaN	NaN	NaN	NaN	NaN	NaN	1.32567	NaN	NaN	NaN	1.25916	NaN	NaN	21	0	0	0	NaN
ATAGACCTCCAAAGTC-1	1.47492	-1.2656	4	553	1.80282	0.989134	2.55119	1.80282	6.27217	0.989134	IGHA1	NaN	NaN	NaN	NaN	NaN	NaN	NaN	NaN	NaN	NaN	0.0251572	0.0897436	0.0324324	NA	NA	NaN	1.1356	1.18398	NaN	NaN	NaN	1.18508	NaN	NaN	NaN	NaN	1.32487	NaN	1.48236	NaN	NaN	NaN	NaN	15	10	0	0	NaN
ATCACGAAGCGTGAGT-1	-1.36658	-2.15464	4	553	1.34697	1.34697	3.70968	1.34697	6.97103	NaN	IGHG1	NaN	1.19698	NaN	NaN	NaN	NaN	1.42805	1.3544	1.11545	NaN	NaN	NaN	NaN	NA	NA	1.07936	1.08667	NaN	NaN	NaN	NaN	NaN	NaN	NaN	NaN	NaN	NaN	NaN	1.53267	NaN	NaN	NaN	NaN	18	1	0	0	NaN
ATCACGAAGTTTGCGT-1	3.13943	1.37161	5	553	1.03282	1.03282	1.8605	NaN	3.19935	1.03282	IGHG1	NaN	NaN	NaN	NaN	NaN	NaN	NaN	1.45483	NaN	NaN	NaN	NaN	NaN	NA	NA	NaN	1.06324	1.04757	NaN	NaN	1.09999	NaN	NaN	NaN	NaN	NaN	NaN	NaN	NaN	NaN	NaN	NaN	NaN	18	10	0	0	NaN
ATCACGACAAGACGTG-1	-2.25391	1.6403	0	553	1.20556	1.73647	3.51871	NaN	NaN	NaN	IGHG1	NaN	NaN	NaN	NaN	NaN	NaN	NaN	NaN	NaN	NaN	0.106918	0.293333	0.126812	NA	NA	1.03138	1.06722	NaN	NaN	NaN	1.08723	1.13987	NaN	NaN	NaN	NaN	NaN	NaN	NaN	NaN	NaN	NaN	NaN	14	4	0	0	NaN
ATCACGAGTACTCAAC-1	2.10891	0.532069	5	553	2.14194	NaN	2.98517	NaN	7.10545	NaN	IGHA1	NaN	NaN	NaN	NaN	NaN	NaN	NaN	NaN	NaN	NaN	NaN	NaN	NaN	NA	NA	NaN	NaN	NaN	NaN	NaN	NaN	NaN	NaN	NaN	NaN	NaN	NaN	NaN	NaN	NaN	NaN	NaN	NaN	44	5	0	0	NaN
ATCATCTCAGGAATGC-1	-3.87965	0.581387	6	553	1.70465	2.30247	3.6108	NaN	NaN	NaN	IGHG1	NaN	NaN	NaN	NaN	1.21057	NaN	NaN	1.28977	1.20076	NaN	NaN	NaN	NaN	NA	NA	1.04291	1.03064	NaN	NaN	NaN	1.0527	NaN	1.0275	NaN	NaN	NaN	NaN	NaN	NaN	NaN	NaN	NaN	NaN	10	6	0	0	NaN
ATCATCTCAGTCAGAG-1	-2.76483	0.592044	0	553	1.92745	1.92745	3.31142	1.37016	NaN	NaN	IGHG1	NaN	NaN	NaN	NaN	NaN	1.18369	NaN	1.41429	1.28422	NaN	0.0649895	0.146667	0.0706522	NA	NA	NaN	1.06492	NaN	NaN	NaN	NaN	NaN	NaN	NaN	NaN	NaN	NaN	NaN	NaN	NaN	NaN	NaN	NaN	3	13	0	0	NaN
ATCATCTGTATGGTTC-1	-0.5932	3.21303	0	553	1.31541	1.86448	2.85404	1.86448	1.86448	NaN	IGHG1	NaN	NaN	NaN	NaN	NaN	NaN	NaN	1.34466	NaN	NaN	0.0922432	0.282051	0.111712	NA	NA	1.12054	1.12751	NaN	NaN	NaN	1.11718	NaN	NaN	NaN	NaN	NaN	NaN	1.26442	1.67834	NaN	NaN	NaN	NaN	61	1	0	0	NaN
ATCATCTTCACAATGC-1	1.82588	3.30233	0	553	1.05904	1.56176	3.49715	1.56176	5.81794	1.05904	IGHA1	NaN	NaN	NaN	NaN	1.29961	NaN	NaN	NaN	NaN	NaN	0.067086	0.188889	0.0758377	NA	NA	1.05038	1.04594	NaN	NaN	NaN	1.05567	1.10897	NaN	NaN	NaN	NaN	NaN	NaN	NaN	NaN	NaN	NaN	NaN	79	12	0	0	NaN
ATCATGGAGCTAGCCC-1	1.68409	3.09664	0	553	2.07628	1.0093	1.82954	NaN	4.49901	NaN	IGHA1	NaN	NaN	NaN	1.71935	NaN	NaN	NaN	NaN	NaN	NaN	0.0691824	0.186667	0.0815217	NA	NA	1.13726	1.04294	NaN	NaN	NaN	1.04468	1.06372	NaN	1.27508	NaN	NaN	NaN	NaN	NaN	NaN	NaN	NaN	NaN	49	37	0	0	NaN
ATCATGGCACACGCTG-1	-0.27575	4.94564	0	553	1.66304	1.66304	4.03564	1.14348	4.4352	1.14348	IGHG1	NaN	NaN	NaN	NaN	NaN	NaN	NaN	1.58205	NaN	NaN	0.0607966	0.205128	0.0756757	NA	NA	1.05163	1.082	NaN	NaN	NaN	1.08563	1.12037	NaN	1.19147	NaN	NaN	NaN	NaN	NaN	NaN	NaN	NaN	NaN	18	10	0	0	NaN
ATCATGGCATGAAGTA-1	-0.506241	1.40197	0	553	1.88456	1.5523	3.64344	1.05123	6.3498	NaN	IGHA1	NaN	NaN	NaN	1.42413	NaN	NaN	NaN	NaN	NaN	NaN	0.048218	0.155556	0.0652557	NA	NA	NaN	NaN	NaN	NaN	NaN	1.03903	NaN	NaN	1.0336	NaN	NaN	NaN	NaN	NaN	NaN	NaN	NaN	NaN	4	4	0	0	NaN
ATCATGGCATGCCTTC-1	1.46142	1.83267	4	553	2.94615	1.09981	3.13722	NaN	5.70891	NaN	IGHA1	NaN	NaN	1.31372	1.46703	NaN	NaN	NaN	NaN	NaN	NaN	0.0843882	0.209877	0.100901	NA	NA	1.10149	1.04563	NaN	NaN	NaN	1.05346	1.11895	NaN	NaN	NaN	1.18995	NaN	1.54533	NaN	NaN	NaN	NaN	NaN	19	5	0	0	NaN
ATCATGGGTATAATGG-1	-2.39532	-0.564151	1	553	NaN	1.83402	2.82001	1.83402	NaN	1.2891	IGHG1	NaN	NaN	NaN	NaN	NaN	NaN	NaN	NaN	NaN	NaN	0.0398323	0.0888889	0.042328	NA	NA	NaN	NaN	1.19874	NaN	NaN	1.0454	1.04812	NaN	NaN	NaN	NaN	NaN	1.35184	1.31843	NaN	1.46725	NaN	NaN	9	14	0	0	NaN
ATCATGGGTCTAGAGG-1	1.46089	1.76393	0	553	1.74519	1.74519	2.72005	NaN	6.3672	1.21298	IGHG1	NaN	NaN	NaN	NaN	NaN	NaN	NaN	NaN	NaN	NaN	0.07173	0.24359	0.0905797	NA	NA	1.07974	1.10443	1.11707	NaN	NaN	1.1063	1.11537	NaN	NaN	NaN	NaN	NaN	NaN	NaN	NaN	NaN	NaN	NaN	67	9	0	0	NaN
ATCATGGGTGGTCTCG-1	-2.17775	1.29444	0	553	2.49565	1.88173	4.08481	1.33036	4.36828	NaN	IGHG4	NaN	NaN	NaN	NaN	NaN	NaN	NaN	NaN	NaN	NaN	NaN	NaN	NaN	NA	NA	NaN	NaN	NaN	NaN	NaN	1.05728	NaN	NaN	NaN	NaN	NaN	NaN	NaN	NaN	NaN	NaN	NaN	NaN	2	22	0	0	NaN
ATCCACCAGTGTTTGC-1	2.02717	-1.48429	4	553	1.14362	NaN	2.89619	NaN	7.38991	NaN	IGHM	NaN	NaN	NaN	NaN	NaN	NaN	NaN	1.64429	NaN	NaN	0.0272537	0.0897436	0.0306306	NA	NA	NaN	1.04891	NaN	NaN	NaN	1.06361	NaN	NaN	NaN	NaN	NaN	NaN	NaN	NaN	NaN	NaN	NaN	NaN	4	0	0	0	NaN
ATCCACCCATGAGCGA-1	-3.32595	2.27207	6	553	1.76692	2.01095	3.34988	0.962258	5.50231	NaN	IGHM	NaN	NaN	1.42956	NaN	NaN	NaN	NaN	1.34432	1.30115	NaN	0.0146751	0.0897436	0.0234234	NA	NA	1.107	1.06851	1.08626	NaN	1.00239	1.09395	NaN	NaN	1.17357	NaN	NaN	NaN	NaN	NaN	NaN	NaN	NaN	NaN	48	17	0	0	NaN
ATCCACCTCAGGTAAA-1	-4.34369	0.983763	6	553	1.5033	1.5033	2.70712	1.5033	5.46072	NaN	IGHG1	NaN	NaN	NaN	NaN	NaN	NaN	NaN	NaN	NaN	NaN	0.00419287	0.0138889	0.00546448	NA	NA	NaN	1.11089	NaN	NaN	NaN	1.0833	1.09677	NaN	NaN	NaN	NaN	NaN	NaN	NaN	NaN	1.42891	NaN	NaN	3	6	0	0	NaN
ATCCACCTCATTGCCC-1	1.95831	0.687519	5	553	1.05487	1.88931	2.77089	1.05487	6.08013	NaN	IGHA1	NaN	NaN	NaN	NaN	NaN	NaN	NaN	NaN	NaN	NaN	0.0780591	0.380952	0.102151	NA	NA	NaN	1.02998	NaN	NaN	NaN	1.04498	1.08758	NaN	NaN	1.04652	1.24794	NaN	NaN	NaN	NaN	NaN	1.23253	NaN	29	4	0	0	NaN
ATCCACCTCTCGCTTG-1	-3.46256	-1.18479	1	553	1.89338	1.89338	3.2729	1.89338	NaN	NaN	IGHG2	NaN	NaN	NaN	NaN	NaN	NaN	NaN	NaN	NaN	NaN	0.0398323	0.173333	0.0561594	NA	NA	1.22095	1.17812	NaN	NaN	NaN	1.14789	1.16964	NaN	NaN	NaN	NaN	NaN	NaN	1.33008	NaN	1.49936	1.39269	NaN	121	3	0	0	NaN
ATCCACCTCTTCCTTC-1	-1.26722	1.06423	0	553	1.09041	1.93536	2.55358	1.09041	NaN	1.09041	IGHA1	NaN	NaN	NaN	NaN	NaN	NaN	NaN	NaN	NaN	NaN	0.0843882	0.209877	0.100901	NA	NA	NaN	NaN	NaN	NaN	NaN	NaN	NaN	NaN	NaN	NaN	NaN	NaN	NaN	NaN	NaN	NaN	NaN	NaN	2	18	0	0	NaN
ATCCGAAAGGAATGGA-1	-1.32275	2.10074	0	553	2.25987	2.25987	2.77373	1.14596	NaN	NaN	IGHG2	NaN	NaN	NaN	NaN	NaN	NaN	NaN	NaN	NaN	NaN	0.106918	0.28	0.123188	NA	NA	NaN	1.08517	1.04215	NaN	NaN	NaN	NaN	NaN	NaN	NaN	NaN	NaN	NaN	NaN	NaN	NaN	NaN	NaN	7	14	0	0	NaN
ATCCGAACAGATGGCA-1	0.587383	3.88498	5	553	1.9335	1.9335	4.16012	1.08897	5.01604	1.08897	IGHG1	NaN	NaN	NaN	NaN	NaN	NaN	NaN	NaN	NaN	NaN	0.0464135	0.153846	0.0597826	NA	NA	NaN	1.0458	NaN	1.24286	NaN	NaN	NaN	NaN	NaN	NaN	NaN	1.4355	NaN	NaN	1.46015	NaN	NaN	NaN	24	5	0	0	NaN
ATCCGAACATTAGGCT-1	-3.94722	-1.0248	1	553	NaN	2.97312	3.08521	2.53334	NaN	NaN	IGHG1	NaN	NaN	NaN	NaN	NaN	NaN	NaN	NaN	NaN	NaN	0.0880503	0.266667	0.105072	NA	NA	NaN	1.1184	1.11089	NaN	NaN	1.09502	1.11291	NaN	1.23743	NaN	NaN	NaN	NaN	NaN	NaN	NaN	NaN	NaN	4	5	0	0	NaN
ATCCGAAGTACCGGCT-1	-4.52256	0.00571693	6	553	NaN	3.38606	2.95322	1.27965	NaN	NaN	IGHG2	NaN	NaN	NaN	NaN	NaN	1.37845	NaN	1.44659	1.24398	NaN	0.0440252	0.146667	0.0561594	NA	NA	NaN	1.03093	1.04226	NaN	NaN	NaN	NaN	NaN	NaN	NaN	NaN	NaN	NaN	NaN	NaN	NaN	NaN	NaN	34	19	0	0	NaN
ATCCGAAGTATAGTAG-1	0.51856	1.88977	0	553	2.06793	1.49385	2.99565	NaN	3.07848	NaN	IGHA1	NaN	NaN	NaN	NaN	NaN	NaN	NaN	NaN	1.30743	NaN	0.0864979	0.142857	0.0878136	NA	NA	NaN	1.07225	NaN	NaN	1.2015	1.0786	NaN	NaN	NaN	NaN	NaN	NaN	NaN	NaN	NaN	NaN	NaN	NaN	16	2	0	0	NaN
ATCCGAAGTTACGGAG-1	-2.03558	1.98118	0	553	1.7233	2.32297	2.83969	NaN	5.19582	1.19438	IGHG1	NaN	NaN	NaN	NaN	NaN	NaN	NaN	NaN	NaN	NaN	0.0943396	0.246914	0.107527	NA	NA	NaN	NaN	1.16138	NaN	NaN	1.04438	NaN	NaN	NaN	NaN	NaN	NaN	NaN	NaN	NaN	NaN	NaN	NaN	3	3	0	0	NaN
ATCCGAATCAGTCCCT-1	1.79114	5.49574	9	553	0.819852	NaN	3.4083	1.26422	4.88149	NaN	IGHG1	NaN	NaN	NaN	1.57005	NaN	NaN	NaN	NaN	NaN	NaN	0.0398323	0.133333	0.0471014	NA	NA	NaN	NaN	NaN	NaN	NaN	1.10545	1.13412	NaN	1.17559	NaN	1.07814	NaN	NaN	NaN	NaN	NaN	NaN	NaN	90	145	0	0	NaN
ATCGAGTAGAGGTTGC-1	0.997693	0.77213	0	553	1.86586	NaN	1.31661	NaN	6.15998	NaN	IGHA1	NaN	NaN	NaN	NaN	NaN	NaN	NaN	NaN	NaN	NaN	0.0398323	0.205128	0.0576577	NA	NA	1.16136	1.1188	1.32507	NaN	NaN	NaN	NaN	NaN	NaN	NaN	NaN	NaN	NaN	NaN	NaN	NaN	1.13187	NaN	76	7	0	0	NaN
ATCGAGTGTGATGTGG-1	0.653874	4.26226	0	553	NaN	2.2989	3.88781	NaN	5.55853	NaN	IGHG1	NaN	NaN	NaN	NaN	NaN	NaN	NaN	NaN	NaN	NaN	0.0649895	0.192308	0.0774775	NA	NA	1.07471	1.10194	NaN	NaN	NaN	1.13593	NaN	NaN	NaN	NaN	NaN	NaN	NaN	NaN	NaN	NaN	NaN	NaN	4	16	0	0	NaN
ATCGAGTTCCAACCAA-1	-0.795148	2.07211	0	553	1.66739	1.14713	3.43683	1.14713	1.14713	1.14713	IGHG3	NaN	NaN	NaN	1.5465	NaN	NaN	NaN	NaN	NaN	NaN	0.0964361	0.282051	0.118919	NA	NA	1.1159	1.0528	1.1028	NaN	NaN	1.03987	NaN	NaN	NaN	NaN	1.43454	NaN	1.27326	NaN	1.17445	NaN	1.34925	NaN	87	3	0	0	NaN
ATCGAGTTCCAGTATG-1	-2.21249	-2.28953	1	553	2.24032	1.33468	2.50103	NaN	6.12512	NaN	IGHG3	NaN	NaN	1.43037	NaN	NaN	NaN	NaN	NaN	NaN	NaN	0.0691824	0.188889	0.0846561	NA	NA	1.1065	1.04199	NaN	1.06273	1.27575	NaN	NaN	NaN	1.17962	NaN	1.27798	NaN	NaN	NaN	NaN	NaN	NaN	NaN	7	10	0	0	NaN
ATCGAGTTCTACGAGT-1	-3.95725	1.74927	6	553	1.74852	1.74852	3.29966	1.21582	2.35063	1.21582	IGHG2	NaN	NaN	NaN	NaN	NaN	NaN	NaN	NaN	NaN	NaN	NaN	NaN	NaN	NA	NA	NaN	NaN	NaN	1.37	1.12178	NaN	NaN	NaN	NaN	NaN	1.21334	NaN	NaN	NaN	NaN	NaN	NaN	NaN	17	2	0	0	NaN
ATCTACTAGACTGTAA-1	-5.40136	3.05984	11	553	2.06522	2.06522	3.66045	NaN	NaN	NaN	IGHG2	NaN	NaN	NaN	NaN	NaN	NaN	NaN	1.55292	NaN	NaN	NaN	NaN	NaN	NA	NA	1.04217	1.04074	1.44074	1.32286	NaN	1.05965	NaN	1.19807	NaN	NaN	NaN	NaN	NaN	NaN	NaN	NaN	NaN	NaN	23	10	1	0	NaN
ATCTACTAGCTAACTC-1	2.16144	4.86385	9	553	2.14427	NaN	2.5099	NaN	5.54011	1.25617	IGHM	NaN	NaN	NaN	NaN	NaN	NaN	NaN	NaN	NaN	NaN	0.0356394	0.0694444	0.0346084	NA	NA	NaN	1.04948	NaN	NaN	NaN	1.12413	1.16157	NaN	NaN	NaN	NaN	NaN	NaN	NaN	NaN	NaN	NaN	NaN	57	61	0	0	NaN
ATCTACTCATCTGGTA-1	-1.91124	1.77086	0	553	NaN	1.05365	3.82504	1.55524	1.05365	1.05365	IGHG1	NaN	NaN	NaN	NaN	NaN	NaN	NaN	NaN	NaN	NaN	0.119497	0.179487	0.124324	NA	NA	NaN	1.10897	1.11128	NaN	NaN	1.12592	NaN	NaN	NaN	NaN	NaN	NaN	1.327	1.30661	NaN	NaN	NaN	NaN	7	5	0	0	NaN
ATCTACTGTTGGTGGA-1	-1.42085	2.11213	0	553	1.54298	1.04354	3.41536	NaN	NaN	1.54298	IGHA1	NaN	NaN	NaN	NaN	NaN	NaN	NaN	NaN	NaN	NaN	0.0691824	0.230769	0.0882883	NA	NA	NaN	1.05429	NaN	NaN	NaN	1.09265	NaN	NaN	NaN	NaN	NaN	NaN	NaN	NaN	NaN	NaN	NaN	NaN	2	8	0	0	NaN
ATCTACTTCAGCCTAA-1	-3.27819	1.42421	6	553	1.83057	1.50221	2.27512	NaN	NaN	NaN	IGHG2	NaN	NaN	NaN	NaN	NaN	NaN	NaN	NaN	NaN	NaN	0.0356394	0.133333	0.0452899	NA	NA	NaN	1.10492	NaN	NaN	NaN	NaN	NaN	NaN	NaN	NaN	NaN	NaN	NaN	NaN	NaN	NaN	1.436	NaN	19	1	0	0	NaN
ATCTACTTCGGAAACG-1	0.970883	3.55566	0	553	1.99322	1.42781	3.62301	NaN	4.65962	NaN	IGHA1	1.3004	NaN	NaN	1.63324	NaN	NaN	NaN	NaN	NaN	NaN	0.124473	0.22619	0.137993	NA	NA	NaN	1.02169	1.05398	NaN	NaN	1.0549	1.11529	NaN	1.22145	NaN	NaN	NaN	1.25674	1.16762	NaN	1.20915	NaN	NaN	84	19	0	0	NaN
ATCTACTTCTCAACTT-1	2.22088	5.24189	9	553	1.82342	NaN	3.35676	NaN	6.39392	1.00467	IGHA1	NaN	NaN	NaN	NaN	NaN	NaN	NaN	NaN	NaN	NaN	0.0691824	0.233333	0.0846561	NA	NA	NaN	1.07523	NaN	NaN	NaN	1.08555	NaN	NaN	NaN	NaN	NaN	NaN	NaN	NaN	NaN	NaN	NaN	NaN	98	20	1	0	1.00467
ATCTGCCGTCCAACTA-1	1.66237	-2.25019	0	553	1.64695	2.23882	1.64695	NaN	2.60811	NaN	IGHA1	NaN	NaN	NaN	NaN	NaN	NaN	NaN	NaN	NaN	NaN	NaN	NaN	NaN	NA	NA	1.15274	1.13091	NaN	NaN	NaN	NaN	NaN	NaN	NaN	NaN	NaN	NaN	NaN	NaN	NaN	1.39757	NaN	NaN	27	4	0	0	NaN
ATCTGCCTCAATACCG-1	-4.25977	1.93698	6	553	1.51704	1.02222	3.32109	NaN	5.98594	1.02222	IGHG2	NaN	NaN	NaN	NaN	NaN	NaN	NaN	1.32041	NaN	NaN	0.0503145	0.08	0.0507246	NA	NA	NaN	1.11283	NaN	NaN	NaN	1.10083	1.14347	NaN	NaN	NaN	1.03962	NaN	NaN	NaN	NaN	NaN	NaN	NaN	26	3	0	0	NaN
ATCTGCCTCAGCATGT-1	-2.54745	-1.58788	1	553	2.14261	2.50817	3.87141	NaN	5.86009	NaN	IGHG1	NaN	NaN	NaN	NaN	NaN	NaN	1.37023	NaN	NaN	NaN	NaN	NaN	NaN	NA	NA	1.07159	1.0296	NaN	NaN	NaN	NaN	NaN	NaN	NaN	NaN	NaN	NaN	NaN	NaN	NaN	NaN	NaN	NaN	12	5	0	0	NaN
ATCTGCCTCTGTGCAA-1	-3.02051	-1.68667	1	553	1.38603	2.56463	3.02009	0.916081	5.01693	NaN	IGHG1	NaN	NaN	NaN	NaN	NaN	NaN	NaN	NaN	NaN	NaN	0.0251572	0.0533333	0.0271739	NA	NA	NaN	1.1111	1.0828	NaN	NaN	1.13289	1.11363	NaN	NaN	NaN	NaN	NaN	NaN	NaN	1.49746	NaN	NaN	NaN	18	38	0	0	NaN
ATGAGGGAGCTAACTC-1	2.27769	-1.36061	4	553	1.05683	NaN	3.15814	1.89186	6.67132	NaN	IGHM	NaN	NaN	NaN	1.61022	NaN	1.2507	1.30734	1.3985	NaN	NaN	0.0377358	0.111111	0.0458554	NA	NA	1.18241	1.11672	1.12991	NaN	NaN	1.09916	1.1259	NaN	1.01526	NaN	NaN	NaN	NaN	NaN	NaN	NaN	NaN	NaN	23	5	0	0	NaN
ATGAGGGAGTTTAGGA-1	1.3429	1.65968	0	553	1.24708	NaN	3.25044	2.13304	NaN	NaN	IGHG1	NaN	NaN	NaN	1.49233	NaN	NaN	NaN	NaN	NaN	NaN	NaN	NaN	NaN	NA	NA	1.15289	1.07308	NaN	NaN	NaN	1.06016	1.09261	NaN	NaN	NaN	NaN	NaN	NaN	NaN	NaN	NaN	NaN	NaN	8	1	0	0	NaN
ATGAGGGCATCGGGTC-1	-4.42939	0.195705	6	553	1.9232	1.9232	3.86582	NaN	1.9232	NaN	IGHG2	NaN	NaN	NaN	NaN	NaN	NaN	NaN	NaN	NaN	NaN	0.0398323	0.16	0.0507246	NA	NA	NaN	NaN	NaN	NaN	NaN	NaN	NaN	NaN	NaN	NaN	NaN	NaN	NaN	NaN	NaN	NaN	NaN	NaN	5	4	0	0	NaN
ATGAGGGCATGAACCT-1	-3.87514	-0.45173	6	553	1.27424	1.27424	3.28691	NaN	6.84171	NaN	IGHM	NaN	NaN	NaN	NaN	NaN	NaN	1.21714	1.58827	1.22802	NaN	0.0419287	0.152778	0.0546448	NA	NA	NaN	NaN	NaN	NaN	NaN	NaN	NaN	1.13157	NaN	NaN	NaN	NaN	NaN	NaN	NaN	NaN	NaN	NaN	1	1	0	0	NaN
ATGAGGGTCCAAGTAC-1	2.51699	4.94082	9	553	NaN	NaN	1.12195	NaN	3.25231	NaN	IGHG1	NaN	NaN	NaN	NaN	NaN	NaN	NaN	NaN	NaN	NaN	0.0398323	0.153846	0.0558559	NA	NA	NaN	NaN	NaN	NaN	NaN	NaN	NaN	1.23823	1.05027	NaN	NaN	NaN	NaN	NaN	1.27907	NaN	NaN	NaN	50	13	0	0	NaN
ATGAGGGTCGGAGCAA-1	0.439325	3.74638	0	553	NaN	2.12261	3.47352	NaN	NaN	1.54254	IGHG1	NaN	NaN	NaN	NaN	NaN	NaN	NaN	NaN	NaN	NaN	0.067086	0.173333	0.0778986	NA	NA	NaN	NaN	NaN	NaN	NaN	NaN	NaN	NaN	NaN	NaN	1.26698	NaN	NaN	NaN	NaN	NaN	NaN	NaN	11	17	0	0	1.04318
ATGCGATAGCCAGAAC-1	0.714443	5.00336	0	553	NaN	1.80162	3.36131	1.80162	4.1225	NaN	IGHG1	NaN	NaN	NaN	NaN	NaN	NaN	NaN	NaN	NaN	NaN	NaN	NaN	NaN	NA	NA	NaN	1.06636	NaN	NaN	NaN	NaN	NaN	NaN	NaN	NaN	NaN	NaN	NaN	NaN	NaN	NaN	NaN	NaN	64	48	0	0	1.26122
ATGCGATCACGTGAGA-1	0.396294	-1.39344	4	553	1.48244	1.80919	3.14087	NaN	7.10481	NaN	IGHA1	NaN	NaN	NaN	NaN	NaN	NaN	NaN	NaN	NaN	NaN	0.0377358	0.166667	0.0522523	NA	NA	NaN	1.07817	NaN	1.25478	NaN	NaN	NaN	NaN	NaN	NaN	NaN	NaN	NaN	NaN	NaN	NaN	1.3304	NaN	60	1	0	0	NaN
ATGCGATCAGGGTTAG-1	-3.45691	-1.6002	1	553	1.46378	1.46378	3.53289	NaN	4.1076	NaN	IGHA1	NaN	NaN	NaN	NaN	NaN	NaN	NaN	NaN	NaN	NaN	NaN	NaN	NaN	NA	NA	NaN	NaN	1.09288	NaN	NaN	1.08919	NaN	NaN	NaN	NaN	NaN	NaN	NaN	NaN	NaN	NaN	NaN	NaN	8	22	0	0	NaN
ATGCGATCATAGGATA-1	-0.601731	2.86597	5	553	1.16946	1.16946	3.71271	NaN	4.83098	NaN	IGHG3	NaN	NaN	NaN	NaN	NaN	NaN	NaN	1.40567	NaN	NaN	0.0443038	0.0833333	0.0448029	NA	NA	1.01017	1.0703	1.05786	NaN	NaN	1.09074	NaN	NaN	NaN	NaN	NaN	NaN	NaN	NaN	NaN	NaN	NaN	NaN	32	8	0	0	NaN
ATGCGATGTGCACTTA-1	-2.49147	-1.77473	1	553	NaN	NaN	3.52592	NaN	4.8899	NaN	IGHG3	NaN	NaN	NaN	NaN	NaN	NaN	NaN	NaN	NaN	NaN	0.0251572	0.0864198	0.0286738	NA	NA	NaN	NaN	NaN	NaN	NaN	NaN	NaN	NaN	NaN	NaN	NaN	NaN	NaN	NaN	NaN	NaN	NaN	NaN	5	2	0	0	NaN
ATGCGATTCAACCATG-1	0.120499	2.78628	0	553	1.33406	1.33406	3.15151	2.23957	NaN	NaN	NA	NaN	NaN	NaN	NaN	NaN	NaN	NaN	NaN	NaN	NaN	NaN	NaN	NaN	NA	NA	NaN	NaN	NaN	NaN	NaN	NaN	NaN	NaN	NaN	NaN	NaN	NaN	NaN	NaN	NaN	NaN	1.55263	NaN	19	8	0	0	NaN
ATGCGATTCAATACCG-1	1.12591	0.503361	5	553	2.43812	1.64492	2.60578	NaN	5.23131	1.12827	IGHA1	NaN	NaN	NaN	NaN	NaN	1.18037	1.42338	1.20005	1.27993	NaN	NaN	NaN	NaN	NA	NA	1.04526	1.03509	NaN	NaN	NaN	1.06352	1.08738	NaN	NaN	NaN	NaN	NaN	NaN	NaN	NaN	NaN	1.33058	NaN	4	5	0	0	NaN
ATGCGATTCGACAGCC-1	-0.0565516	3.60178	0	553	2.38058	2.38058	3.63209	NaN	NaN	1.23918	IGHG1	NaN	NaN	NaN	NaN	NaN	NaN	NaN	NaN	NaN	NaN	0.0901468	0.213333	0.103261	NA	NA	1.1996	1.1553	1.20073	NaN	NaN	1.12109	1.15921	NaN	1.05606	NaN	NaN	NaN	NaN	NaN	NaN	NaN	1.58249	NaN	14	8	0	0	NaN
ATGGGAGAGTAGATGT-1	-2.356	-0.715037	1	553	1.57211	1.0676	2.78915	NaN	1.0676	1.0676	IGHG1	NaN	NaN	NaN	NaN	NaN	NaN	NaN	NaN	NaN	NaN	NaN	NaN	NaN	NA	NA	1.05147	NaN	1.19799	NaN	NaN	1.0348	1.04447	NaN	NaN	NaN	NaN	NaN	NaN	1.28037	NaN	NaN	NaN	NaN	3	22	0	0	NaN
ATGGGAGCATAGACTC-1	0.317389	4.25187	0	553	2.39926	2.03819	3.83011	2.54036	NaN	0.981768	IGHG2	NaN	NaN	NaN	NaN	NaN	NaN	NaN	NaN	NaN	NaN	0.0467091	0.2	0.0659341	NA	NA	1.05935	1.08422	1.05044	1.44067	NaN	1.12331	1.17358	NaN	NaN	NaN	NaN	NaN	NaN	NaN	NaN	NaN	NaN	NaN	47	9	0	0	NaN
ATGGGAGGTAAATACG-1	-2.61184	-0.366843	0	553	2.15611	2.15611	2.78963	NaN	NaN	1.26577	IGHA1	NaN	NaN	NaN	NaN	NaN	NaN	NaN	NaN	NaN	NaN	NaN	NaN	NaN	NA	NA	1.1128	1.03434	NaN	NaN	NaN	1.07325	1.10533	NaN	NaN	1.27344	NaN	NaN	1.26987	NaN	NaN	NaN	NaN	NaN	2	18	0	0	NaN
ATGGGAGGTAATTGGA-1	-2.40666	-2.02738	1	553	1.51316	NaN	2.92881	1.51316	6.095	NaN	IGHA1	1.19984	NaN	NaN	NaN	NaN	1.17264	1.47056	1.77916	1.41216	NaN	0.0356394	0.166667	0.0486486	NA	NA	1.12784	1.15987	NaN	NaN	NaN	1.05717	1.08773	NaN	NaN	NaN	NaN	NaN	NaN	NaN	NaN	NaN	NaN	NaN	5	4	0	0	NaN
ATGGGAGTCAAAGACA-1	1.562	4.93758	9	553	3.50961	NaN	4.42287	NaN	3.64871	NaN	IGHG2	1.41642	NaN	NaN	NaN	NaN	NaN	NaN	NaN	NaN	NaN	0.0545073	0.12	0.0597826	NA	NA	NaN	1.05661	NaN	NaN	NaN	NaN	NaN	NaN	NaN	NaN	NaN	NaN	NaN	NaN	NaN	NaN	NaN	NaN	28	40	0	0	NaN
ATGTGTGAGCGCTCCA-1	0.322756	1.0241	0	553	2.15386	1.26395	3.27312	NaN	NaN	1.26395	IGHA1	NaN	NaN	NaN	NaN	NaN	NaN	NaN	NaN	NaN	NaN	0.0377358	0.2	0.0525362	NA	NA	NaN	NaN	NaN	NaN	NaN	NaN	NaN	NaN	1.27294	NaN	NaN	NaN	NaN	NaN	NaN	1.46247	NaN	NaN	8	6	0	0	NaN
ATGTGTGCAATAACGA-1	-2.87262	1.49594	0	553	2.52442	3.07596	4.3992	1.7216	NaN	1.7216	IGHG4	NaN	NaN	NaN	NaN	NaN	NaN	NaN	NaN	NaN	NaN	0.103376	0.347222	0.115385	NA	NA	1.01306	1.05571	NaN	NaN	NaN	1.0711	NaN	NaN	NaN	NaN	NaN	NaN	NaN	NaN	NaN	1.50394	NaN	NaN	4	4	0	0	NaN
ATGTGTGCAGACAAGC-1	1.74219	4.50207	0	553	2.18783	1.18224	3.58507	0.756515	2.59818	NaN	IGHG1	NaN	NaN	1.41085	NaN	NaN	1.2946	NaN	1.41435	1.26058	NaN	0.0230608	0.16	0.0380435	NA	NA	NaN	NaN	NaN	NaN	NaN	NaN	NaN	NaN	1.29158	NaN	NaN	NaN	NaN	NaN	1.40334	NaN	NaN	NaN	149	63	0	0	NaN
ATGTGTGGTAAGTGGC-1	-0.0677097	3.62519	0	553	2.44056	2.1815	3.6963	1.28643	NaN	1.28643	IGHG1	NaN	NaN	NaN	NaN	NaN	NaN	NaN	NaN	NaN	NaN	0.0398323	0.0888889	0.0440917	NA	NA	1.00878	1.10918	1.12233	NaN	NaN	1.09027	1.11448	NaN	1.08355	NaN	1.19673	NaN	NaN	NaN	NaN	NaN	NaN	NaN	120	15	0	0	NaN
ATGTGTGTCGATAGAA-1	-0.456745	2.01168	0	553	1.86933	2.22202	3.43919	1.31961	NaN	NaN	IGHG1	NaN	NaN	NaN	1.47589	NaN	NaN	1.22905	NaN	NaN	NaN	0.106918	0.222222	0.118397	NA	NA	1.16719	1.10731	1.28207	NaN	NaN	1.06917	1.1086	NaN	NaN	NaN	NaN	1.09983	NaN	NaN	NaN	1.19476	1.20155	NaN	7	14	0	0	NaN
ATGTGTGTCGTGGGAA-1	-1.7148	0.304168	0	553	1.40907	1.9719	3.55574	NaN	NaN	NaN	IGHG1	NaN	NaN	NaN	NaN	NaN	NaN	NaN	1.34477	NaN	NaN	NaN	NaN	NaN	NA	NA	1.02948	1.0779	NaN	NaN	NaN	1.09193	NaN	NaN	NaN	NaN	NaN	NaN	NaN	NaN	NaN	NaN	NaN	NaN	4	12	0	0	NaN
ATGTGTGTCTAACTTC-1	-1.49075	2.24263	0	553	1.19719	2.32662	3.35793	NaN	2.43349	0.767977	IGHA1	NaN	NaN	NaN	NaN	NaN	NaN	NaN	1.35442	NaN	NaN	0.0880503	0.192308	0.0990991	NA	NA	1.01448	1.05022	NaN	NaN	NaN	1.06151	1.09396	1.0957	1.16072	NaN	NaN	NaN	NaN	1.41066	NaN	1.44067	1.66636	NaN	3	4	0	0	NaN
ATTACTCAGACCCACC-1	0.587118	3.65958	0	553	1.55908	1.05683	3.43514	NaN	NaN	1.05683	IGHG1	NaN	NaN	NaN	1.5585	NaN	NaN	NaN	NaN	NaN	NaN	0.0838574	0.28	0.101449	NA	NA	NaN	NaN	NaN	NaN	NaN	NaN	1.097	NaN	1.34115	NaN	NaN	NaN	NaN	NaN	NaN	1.33873	NaN	NaN	38	11	0	0	NaN
ATTACTCAGCTAGCCC-1	3.32909	1.06535	5	553	1.38829	0.917884	2.8647	1.70692	5.80929	NaN	IGHA1	NaN	NaN	NaN	NaN	NaN	NaN	NaN	NaN	NaN	NaN	0.0440252	0.186667	0.0561594	NA	NA	NaN	1.04408	1.03949	NaN	NaN	NaN	NaN	NaN	NaN	NaN	NaN	1.65038	NaN	NaN	1.45255	NaN	NaN	NaN	8	6	0	0	NaN
ATTACTCCACACGCTG-1	1.66015	4.50146	0	553	1.28077	1.28077	4.18944	NaN	4.33577	NaN	IGHG1	NaN	NaN	NaN	NaN	NaN	NaN	NaN	NaN	NaN	NaN	0.0440252	0.144444	0.0546737	NA	NA	1.05825	1.04349	1.19612	NaN	NaN	1.07234	1.08471	1.22953	1.41451	NaN	NaN	NaN	NaN	NaN	NaN	NaN	NaN	NaN	81	13	0	0	NaN
ATTACTCCATGGGACA-1	-4.08269	0.927648	6	553	1.24426	1.78183	3.3384	NaN	6.11059	NaN	IGHG2	NaN	NaN	NaN	NaN	NaN	NaN	NaN	NaN	NaN	NaN	0.0377358	0.179487	0.0522523	NA	NA	NaN	NaN	1.08821	NaN	NaN	1.07254	NaN	NaN	NaN	NaN	NaN	NaN	NaN	1.26233	NaN	NaN	1.40084	NaN	1	3	0	0	NaN
ATTACTCCATGTCTCC-1	-0.0876146	-1.22813	4	553	1.4964	1.4964	2.99877	NaN	5.99896	NaN	IGHG1	NaN	NaN	NaN	1.82949	NaN	NaN	NaN	NaN	NaN	NaN	0.0147679	0.0714286	0.0215054	NA	NA	1.1399	1.07325	1.13933	NaN	NaN	NaN	NaN	NaN	1.33455	NaN	NaN	NaN	NaN	NaN	NaN	NaN	1.39104	NaN	4	3	0	0	NaN
ATTACTCGTGAAAGAG-1	0.526758	3.22355	0	553	2.50955	1.05891	3.55244	2.34336	2.65202	NaN	IGHA1	NaN	NaN	NaN	1.45411	NaN	NaN	NaN	NaN	NaN	NaN	0.136268	0.293333	0.146739	NA	NA	NaN	1.08922	NaN	NaN	NaN	1.09257	1.12273	NaN	1.20343	NaN	NaN	NaN	NaN	NaN	NaN	NaN	NaN	NaN	44	5	0	0	NaN
ATTACTCTCGAATGCT-1	1.66499	3.31283	0	553	NaN	0.806855	3.42688	1.24752	5.56198	NaN	IGHA1	NaN	NaN	NaN	NaN	NaN	NaN	1.33162	1.37781	NaN	NaN	0.0461216	0.16092	0.0549645	NA	NA	1.20572	1.15488	1.26088	NaN	NaN	1.13105	1.1571	NaN	NaN	NaN	NaN	NaN	NaN	NaN	NaN	NaN	NaN	NaN	25	6	0	0	NaN
ATTACTCTCGCTTAGA-1	-0.473083	-0.511635	0	553	2.26604	NaN	3.01762	2.01235	4.99654	NaN	IGHG1	NaN	NaN	NaN	NaN	NaN	NaN	NaN	NaN	NaN	NaN	0	0	0	NA	NA	1.02946	NaN	1.25923	NaN	NaN	1.07328	1.09365	NaN	NaN	NaN	NaN	NaN	NaN	NaN	NaN	NaN	NaN	NaN	8	4	0	0	1.15066
ATTACTCTCGGTCCGA-1	-1.84319	2.14754	0	553	NaN	2.59005	4.68087	2.8588	2.59005	NaN	IGHG1	NaN	NaN	NaN	NaN	NaN	NaN	NaN	NaN	NaN	NaN	0.144654	0.306667	0.155797	NA	NA	NaN	NaN	NaN	NaN	1.18681	1.04024	NaN	NaN	NaN	NaN	NaN	NaN	NaN	NaN	NaN	NaN	NaN	NaN	20	3	0	0	NaN
ATTATCCCAATAAGCA-1	1.75955	5.40025	9	553	0.876684	1.33654	3.79527	NaN	3.31982	1.33654	IGHG1	NaN	NaN	NaN	NaN	1.36258	NaN	NaN	NaN	NaN	NaN	0.0607966	0.133333	0.0706522	NA	NA	NaN	NaN	NaN	NaN	NaN	1.05528	1.11268	NaN	1.35929	NaN	NaN	NaN	NaN	NaN	NaN	NaN	NaN	NaN	49	130	0	0	NaN
ATTATCCCATACGCCG-1	0.374208	-1.86115	0	553	1.24338	2.12846	3.42125	NaN	2.38594	NaN	IGHG2	NaN	NaN	NaN	NaN	NaN	NaN	NaN	NaN	NaN	NaN	0.0733753	0.306667	0.0996377	NA	NA	NaN	NaN	NaN	NaN	1.25142	NaN	NaN	NaN	NaN	NaN	NaN	NaN	NaN	1.15894	NaN	NaN	1.56102	NaN	18	8	0	0	NaN
ATTATCCGTATGAATG-1	-3.03281	-2.39846	1	553	1.74247	1.21066	2.86163	1.21066	1.21066	NaN	IGHG1	1.19528	NaN	NaN	NaN	NaN	1.35105	NaN	1.37923	1.17523	NaN	0.0775681	0.28	0.0923913	NA	NA	1.13132	1.11414	1.39622	NaN	NaN	1.06225	1.12714	NaN	NaN	NaN	NaN	NaN	NaN	NaN	NaN	1.62921	NaN	NaN	108	13	0	0	NaN
ATTATCCTCATCTGTT-1	-2.84984	0.749992	1	553	1.68415	3.03233	4.3818	NaN	1.16126	NaN	IGHG3	NaN	NaN	NaN	NaN	NaN	1.35829	NaN	NaN	1.26693	NaN	0.0524109	0.16	0.067029	NA	NA	NaN	NaN	1.03949	NaN	NaN	NaN	NaN	1.28197	NaN	NaN	NaN	NaN	NaN	NaN	NaN	NaN	NaN	NaN	4	12	0	0	NaN
ATTATCCTCCGGCACA-1	1.64873	0.774436	5	553	NaN	1.90133	1.34739	1.34739	NaN	NaN	IGHG1	NaN	NaN	NaN	NaN	NaN	NaN	NaN	NaN	NaN	NaN	NaN	NaN	NaN	NA	NA	NaN	NaN	NaN	NaN	NaN	NaN	NaN	NaN	1.57145	NaN	NaN	NaN	NaN	NaN	NaN	NaN	NaN	NaN	7	17	0	0	NaN
ATTATCCTCCTCATTA-1	-0.400359	4.4452	0	553	2.16465	2.16465	4.13824	NaN	2.36457	NaN	IGHG1	NaN	NaN	NaN	NaN	NaN	NaN	NaN	NaN	NaN	NaN	0.0314465	0.0933333	0.0362319	NA	NA	NaN	1.08246	NaN	1.3866	NaN	1.14084	NaN	NaN	NaN	NaN	NaN	NaN	NaN	NaN	NaN	NaN	NaN	NaN	48	16	0	0	NaN
ATTATCCTCGCGGATC-1	-1.59247	4.59444	0	553	1.20051	1.20051	3.75636	NaN	4.15401	NaN	IGHG1	NaN	NaN	NaN	NaN	NaN	NaN	NaN	NaN	NaN	NaN	0.067086	0.213333	0.0815217	NA	NA	NaN	1.07975	NaN	1.22944	NaN	1.08293	NaN	NaN	NaN	NaN	NaN	NaN	NaN	NaN	NaN	NaN	NaN	NaN	9	2	0	0	NaN
ATTCTACAGAACAATC-1	-1.04574	-0.40901	4	553	1.85562	2.10343	3.19382	NaN	6.69747	NaN	IGHA2	NaN	NaN	NaN	NaN	NaN	NaN	1.32017	NaN	NaN	NaN	NaN	NaN	NaN	NA	NA	1.09033	1.10638	1.14389	NaN	NaN	1.10423	1.12198	NaN	NaN	NaN	NaN	NaN	NaN	NaN	NaN	NaN	NaN	NaN	11	9	0	0	NaN
ATTCTACAGGTCATCT-1	2.01868	0.417885	5	553	2.41674	1.48231	1.48231	1.48231	2.05492	NaN	IGHG2	NaN	NaN	NaN	NaN	NaN	NaN	NaN	NaN	NaN	NaN	0.0464135	0.154762	0.0555556	NA	NA	1.05727	1.06868	1.16785	1.41321	NaN	1.08594	1.10802	NaN	NaN	NaN	1.13128	NaN	NaN	NaN	NaN	NaN	NaN	NaN	70	4	0	0	NaN
ATTCTACCACTACAGT-1	-2.4239	-1.26037	1	553	0.926921	1.96106	3.77845	NaN	0.926921	NaN	IGHG1	NaN	NaN	NaN	NaN	NaN	NaN	NaN	NaN	NaN	NaN	NaN	NaN	NaN	NA	NA	1.01745	1.01232	NaN	NaN	NaN	1.09895	1.09348	NaN	NaN	NaN	NaN	NaN	NaN	1.36803	NaN	NaN	NaN	NaN	3	34	0	0	NaN
ATTCTACCAGACGCAA-1	-3.94129	-2.09519	1	553	NaN	1.50958	2.08563	NaN	6.05797	NaN	IGHG1	NaN	NaN	NaN	NaN	NaN	NaN	NaN	NaN	NaN	NaN	0.0628931	0.253333	0.0833333	NA	NA	1.25062	1.13104	1.30341	NaN	NaN	NaN	NaN	NaN	NaN	NaN	NaN	NaN	NaN	NaN	NaN	NaN	NaN	NaN	104	4	0	0	NaN
ATTCTACCAGACGCCT-1	0.58521	5.03363	0	553	2.4526	1.84202	3.88739	NaN	4.38998	NaN	IGHG1	NaN	NaN	NaN	NaN	NaN	NaN	NaN	NaN	NaN	NaN	0.067086	0.253333	0.0833333	NA	NA	NaN	1.06016	NaN	NaN	NaN	1.06749	NaN	NaN	NaN	NaN	NaN	NaN	NaN	NaN	NaN	NaN	NaN	NaN	92	28	0	0	NaN
ATTCTACGTCCGAGTC-1	-2.07731	-1.4737	1	553	1.412	2.47355	2.17024	0.936906	6.02925	NaN	IGHG1	NaN	NaN	NaN	1.55715	NaN	NaN	NaN	NaN	1.35679	NaN	0.0377358	0.0769231	0.0432432	NA	NA	1.15643	NaN	1.11716	NaN	NaN	NaN	NaN	NaN	1.25938	NaN	1.13871	NaN	NaN	NaN	NaN	NaN	NaN	NaN	5	11	0	0	NaN
ATTCTACGTGCACTTA-1	0.33998	4.68175	0	553	1.69086	1.37357	3.36797	NaN	1.37357	1.37357	IGHG1	NaN	NaN	NaN	NaN	NaN	NaN	NaN	NaN	NaN	NaN	0.0838574	0.32	0.108696	NA	NA	1.14909	NaN	NaN	NaN	NaN	1.04462	1.09616	1.04542	1.36058	NaN	1.1483	NaN	NaN	NaN	NaN	NaN	NaN	NaN	124	55	0	0	NaN
ATTCTACGTTCCCGAG-1	2.84509	0.512338	5	553	1.5215	1.5215	1.85139	NaN	6.36443	1.85139	NA	NaN	NaN	NaN	NaN	NaN	NaN	NaN	NaN	NaN	NaN	NaN	NaN	NaN	NA	NA	1.07625	1.05373	1.27445	NaN	NaN	1.05974	1.10678	NaN	NaN	1.24982	NaN	NaN	NaN	NaN	NaN	NaN	NaN	NaN	15	17	0	0	NaN
ATTCTACTCATTCACT-1	1.81696	2.92536	0	553	2.02184	1.28672	3.25418	NaN	5.50555	NaN	IGHA1	1.20005	NaN	NaN	NaN	NaN	1.29417	1.27005	1.26523	NaN	NaN	0.0293501	0.12	0.0380435	NA	NA	1.12235	1.16694	NaN	NaN	NaN	1.15985	1.20008	NaN	NaN	NaN	NaN	NaN	NaN	NaN	NaN	NaN	NaN	NaN	29	7	0	0	0.83744
ATTCTACTCCGCATAA-1	0.144416	4.33455	0	553	2.32835	NaN	4.09884	1.5485	3.58883	1.04809	IGHA1	NaN	NaN	NaN	NaN	NaN	NaN	NaN	1.41722	NaN	NaN	0.113208	0.293333	0.132246	NA	NA	NaN	1.06414	NaN	1.30342	NaN	NaN	NaN	NaN	NaN	NaN	NaN	NaN	NaN	NaN	NaN	NaN	NaN	NaN	18	23	0	0	NaN
ATTCTACTCCTGTAGA-1	-0.455303	0.166834	0	553	2.63994	NaN	3.41042	1.44765	5.87377	NaN	IGHG1	NaN	NaN	NaN	NaN	NaN	1.21568	1.42936	1.25003	NaN	NaN	NaN	NaN	NaN	NA	NA	1.07558	1.06926	1.12912	1.25835	NaN	NaN	NaN	NaN	NaN	1.24348	NaN	NaN	NaN	NaN	NaN	NaN	1.52705	NaN	7	2	0	0	NaN
ATTGGACAGAATCTCC-1	-0.189409	-1.76806	4	553	2.68103	1.07939	2.91701	NaN	6.9074	NaN	IGHA1	NaN	NaN	NaN	NaN	NaN	NaN	NaN	NaN	NaN	NaN	0.00419287	0.0133333	0.00543478	NA	NA	NaN	1.15389	NaN	NaN	NaN	NaN	NaN	NaN	NaN	NaN	NaN	1.09185	NaN	1.29243	1.33228	1.23551	NaN	NaN	10	7	0	0	NaN
ATTGGACAGGACGAAA-1	-2.92993	1.7599	0	553	2.06904	2.52802	3.35581	NaN	NaN	NaN	IGHG1	1.46116	NaN	NaN	NaN	1.29209	NaN	NaN	NaN	NaN	NaN	NaN	NaN	NaN	NA	NA	NaN	NaN	NaN	NaN	NaN	NaN	NaN	NaN	NaN	NaN	NaN	NaN	1.66048	1.31338	NaN	NaN	1.28619	NaN	3	1	0	0	NaN
ATTGGACCATTGAGCT-1	-2.5259	4.78841	8	553	1.60901	2.33489	2.66209	NaN	6.08548	NaN	IGHM	1.39449	NaN	1.59812	NaN	NaN	NaN	1.13441	NaN	NaN	1.13951	0.0209644	0.0888889	0.026455	NA	NA	NaN	1.06766	NaN	1.35238	NaN	1.06303	1.1115	NaN	1.18611	NaN	1.04861	NaN	1.32049	NaN	NaN	NaN	NaN	NaN	61	2	0	0	NaN
ATTGGACGTACCTACA-1	0.379923	-1.09148	4	553	NaN	0.995758	2.98439	1.81162	6.77017	NaN	IGHA2	NaN	NaN	NaN	NaN	NaN	NaN	NaN	NaN	NaN	NaN	0.00419287	0.0107527	0.00526316	NA	NA	NaN	NaN	NaN	NaN	NaN	NaN	NaN	NaN	NaN	NaN	NaN	NaN	NaN	NaN	NaN	1.38509	NaN	NaN	96	2	0	0	NaN
ATTGGACGTAGAGGAA-1	-1.92427	2.40861	0	553	3.42245	2.38706	3.03317	1.78183	5.89074	NaN	IGHG3	NaN	NaN	NaN	NaN	NaN	NaN	NaN	NaN	NaN	NaN	0.134172	0.293333	0.144928	NA	NA	1.08869	1.11132	1.16948	NaN	1.05708	NaN	NaN	NaN	NaN	NaN	NaN	NaN	NaN	NaN	NaN	NaN	NaN	NaN	2	4	0	0	NaN
ATTGGACTCGGAATCT-1	1.11063	2.35139	0	553	2.15499	NaN	3.38791	NaN	2.66365	1.5715	IGHA1	NaN	NaN	NaN	NaN	NaN	NaN	NaN	NaN	NaN	NaN	NaN	NaN	NaN	NA	NA	1.0062	1.02749	1.04925	NaN	NaN	1.07067	1.09787	NaN	1.28447	NaN	1.03866	NaN	NaN	NaN	NaN	NaN	NaN	NaN	47	15	0	0	NaN
ATTGGACTCGGCGCAT-1	-2.75014	2.55052	0	553	2.02614	1.16156	3.30831	NaN	4.55788	NaN	IGHG2	NaN	NaN	NaN	NaN	NaN	NaN	NaN	NaN	NaN	NaN	0.0188679	0.115385	0.0324324	NA	NA	NaN	1.05857	NaN	1.33312	NaN	NaN	NaN	NaN	NaN	NaN	NaN	NaN	NaN	NaN	NaN	1.31363	NaN	NaN	6	6	0	0	NaN
ATTGGACTCTGGTATG-1	-1.74612	1.48649	0	553	1.87969	1.54777	3.29238	1.87969	NaN	1.04749	IGHG1	NaN	NaN	NaN	NaN	NaN	NaN	NaN	NaN	NaN	NaN	0.0440252	0.197531	0.0573477	NA	NA	NaN	1.07036	NaN	NaN	NaN	NaN	NaN	NaN	NaN	NaN	NaN	NaN	NaN	NaN	NaN	NaN	NaN	NaN	97	2	0	0	NaN
ATTGGACTCTTCGAGA-1	3.35665	0.716547	5	553	1.56804	1.06423	2.51703	1.90149	6.10719	NaN	IGHA1	NaN	NaN	NaN	1.65477	NaN	NaN	NaN	NaN	NaN	NaN	0.0251572	0.106667	0.0307971	NA	NA	1.14159	1.07645	1.0391	NaN	NaN	1.04056	1.08746	NaN	NaN	NaN	NaN	1.31353	NaN	NaN	1.50346	NaN	NaN	NaN	80	0	0	0	NaN
ATTGGTGAGAGAACAG-1	-1.84742	-1.60132	4	553	2.48533	1.8722	3.62923	NaN	7.05001	NaN	IGHA1	1.27436	NaN	NaN	NaN	NaN	NaN	NaN	NaN	NaN	NaN	0.0209644	0.102564	0.0288288	NA	NA	1.08479	1.08829	1.41428	NaN	NaN	1.07241	NaN	NaN	NaN	NaN	NaN	NaN	1.23509	NaN	NaN	1.20748	NaN	NaN	25	1	0	0	NaN
ATTGGTGAGAGACTAT-1	-2.53268	0.0481499	1	553	1.52206	1.52206	2.8401	1.52206	NaN	1.52206	IGHG1	NaN	NaN	NaN	NaN	NaN	NaN	NaN	NaN	NaN	NaN	0.0607966	0.217949	0.0756757	NA	NA	1.11732	1.08048	1.08755	NaN	NaN	1.10827	1.11639	NaN	NaN	NaN	NaN	NaN	NaN	NaN	NaN	NaN	NaN	NaN	8	7	0	0	NaN
ATTGGTGCAAGTTGTC-1	-2.30691	0.265744	0	553	NaN	1.55716	4.2256	NaN	NaN	NaN	IGHG1	1.43186	NaN	NaN	NaN	NaN	1.36078	1.32688	1.20956	1.33879	NaN	0.0733753	0.269231	0.0954955	NA	NA	NaN	NaN	NaN	NaN	NaN	NaN	NaN	NaN	NaN	NaN	NaN	NaN	NaN	NaN	NaN	NaN	NaN	NaN	12	11	0	0	NaN
ATTGGTGCAATAACGA-1	-0.124683	5.1092	0	553	3.25226	2.59707	4.56159	NaN	5.61435	NaN	IGHG1	NaN	NaN	NaN	NaN	NaN	NaN	NaN	1.45987	NaN	NaN	NaN	NaN	NaN	NA	NA	NaN	1.04231	1.01982	NaN	NaN	1.10907	1.10854	NaN	NaN	NaN	NaN	NaN	NaN	NaN	NaN	NaN	NaN	NaN	16	37	0	0	NaN
ATTGGTGCACCAGATT-1	1.48951	1.85546	0	553	2.41698	NaN	2.15859	NaN	6.39425	NaN	IGHG1	NaN	NaN	NaN	NaN	NaN	NaN	NaN	NaN	NaN	NaN	0.07173	0.24359	0.0905797	NA	NA	NaN	1.0797	NaN	NaN	NaN	1.09322	1.1093	NaN	NaN	NaN	1.05188	NaN	NaN	NaN	NaN	NaN	NaN	NaN	18	6	0	0	NaN
ATTGGTGCAGATTGCT-1	0.576807	-4.76645	0	553	3.06037	2.78819	3.06037	1.80564	NaN	NaN	IGHG1	NaN	NaN	NaN	NaN	NaN	NaN	NaN	NaN	NaN	NaN	0.0880503	0.413333	0.119565	NA	NA	1.16906	1.14186	NaN	NaN	NaN	NaN	NaN	NaN	NaN	NaN	1.02373	NaN	NaN	NaN	NaN	NaN	NaN	NaN	59	10	0	0	NaN
ATTGGTGCAGGGATTG-1	3.02951	0.693392	5	553	1.25384	2.14139	2.774	NaN	4.95025	NaN	IGHA1	NaN	NaN	NaN	NaN	NaN	NaN	NaN	NaN	NaN	NaN	0.0691824	0.135417	0.0750436	NA	NA	1.04776	NaN	NaN	NaN	1.3108	NaN	NaN	NaN	NaN	NaN	NaN	NaN	NaN	1.19434	1.2586	NaN	1.3454	NaN	95	0	0	0	NaN
ATTGGTGCAGGGTATG-1	0.435086	3.92116	0	553	2.23679	1.52262	3.91171	1.22068	NaN	1.22068	IGHG1	NaN	NaN	NaN	NaN	NaN	NaN	NaN	NaN	NaN	NaN	0.0587002	0.166667	0.0684685	NA	NA	NaN	1.10355	NaN	NaN	1.041	1.14838	1.19046	NaN	1.21815	NaN	1.05732	NaN	NaN	NaN	NaN	NaN	NaN	NaN	13	40	0	0	NaN
ATTGGTGGTACGCACC-1	-2.72581	2.0311	0	553	NaN	2.93626	5.2502	NaN	NaN	1.69769	IGHG1	NaN	NaN	NaN	NaN	NaN	1.29845	NaN	NaN	NaN	NaN	0.163522	0.373333	0.184783	NA	NA	NaN	NaN	NaN	NaN	NaN	NaN	NaN	NaN	NaN	NaN	NaN	NaN	NaN	NaN	NaN	NaN	NaN	NaN	12	12	0	0	NaN
ATTGGTGGTAGCTCCG-1	-1.9223	-0.155173	0	553	1.94806	2.30484	3.69132	1.38817	5.01977	NaN	IGHG1	NaN	NaN	NaN	NaN	NaN	NaN	NaN	NaN	NaN	NaN	0.0691824	0.0967742	0.0701754	NA	NA	1.20077	1.07704	1.35939	NaN	NaN	1.06356	1.07341	NaN	NaN	NaN	NaN	NaN	NaN	NaN	NaN	NaN	NaN	NaN	1	4	0	0	NaN
ATTGGTGTCCGCAGTG-1	1.71728	-0.742827	4	553	2.45918	1.84808	3.44371	1.02336	6.94375	NaN	IGHM	NaN	NaN	NaN	1.64653	NaN	NaN	NaN	NaN	NaN	NaN	0.0377358	0.2	0.0561594	NA	NA	1.00908	1.10225	1.45238	NaN	NaN	NaN	NaN	NaN	1.35835	NaN	NaN	NaN	NaN	NaN	NaN	NaN	NaN	NaN	8	6	0	0	NaN
ATTTCTGCAAGCTGGA-1	-1.8208	-1.68725	1	553	1.53251	2.47564	3.40247	NaN	5.68701	NaN	IGHG1	NaN	NaN	NaN	NaN	NaN	NaN	NaN	1.3816	NaN	NaN	0.035865	0.119048	0.0412186	NA	NA	NaN	NaN	NaN	NaN	1.02371	NaN	NaN	NaN	NaN	NaN	NaN	NaN	NaN	NaN	NaN	NaN	NaN	NaN	6	2	0	0	NaN
ATTTCTGCAGAGTGTG-1	-0.0684023	-1.14361	0	553	NaN	1.93874	3.12749	NaN	5.65809	NaN	IGHG1	NaN	NaN	NaN	NaN	NaN	NaN	NaN	NaN	NaN	NaN	NaN	NaN	NaN	NA	NA	NaN	NaN	NaN	1.26512	NaN	NaN	NaN	NaN	NaN	NaN	NaN	NaN	NaN	NaN	NaN	NaN	1.38425	NaN	3	7	0	0	NaN
ATTTCTGCATCCTTGC-1	-3.06495	2.34697	6	553	NaN	1.97563	3.12409	1.41235	NaN	NaN	IGHG2	NaN	NaN	NaN	NaN	NaN	NaN	NaN	NaN	NaN	NaN	NaN	NaN	NaN	NA	NA	NaN	1.04982	NaN	NaN	1.13647	NaN	NaN	NaN	NaN	1.05776	NaN	NaN	NaN	NaN	NaN	NaN	NaN	NaN	15	7	0	0	NaN
ATTTCTGGTACTTGAC-1	-0.185376	3.09153	0	553	2.86776	2.03327	2.39412	1.46314	NaN	0.978233	IGHG1	NaN	NaN	NaN	NaN	NaN	NaN	NaN	NaN	NaN	NaN	0.109015	0.306667	0.130435	NA	NA	1.15694	1.13507	1.14113	NaN	NaN	1.11196	1.13258	NaN	NaN	NaN	NaN	NaN	1.44481	NaN	NaN	NaN	1.467	NaN	1	15	0	0	NaN
ATTTCTGGTCTCAACA-1	2.05008	5.57963	9	553	1.2687	NaN	4.54651	1.2687	6.0036	0.82335	NA	NaN	NaN	1.60533	1.39883	1.45143	NaN	NaN	NaN	NaN	NaN	NaN	NaN	NaN	NA	NA	NaN	NaN	NaN	NaN	NaN	1.04844	1.08141	NaN	NaN	1.23094	NaN	NaN	NaN	NaN	NaN	NaN	NaN	NaN	13	23	0	0	0.82335
ATTTCTGTCCTCGCAT-1	-2.55384	3.10127	8	553	1.17624	2.6709	3.24508	NaN	NaN	NaN	IGHG1	NaN	NaN	NaN	NaN	NaN	NaN	NaN	NaN	NaN	1.40964	0.0691824	0.16	0.0778986	NA	NA	NaN	NaN	NaN	NaN	NaN	NaN	NaN	NaN	NaN	NaN	NaN	1.26968	1.42547	1.28915	1.18015	1.26563	NaN	NaN	30	28	0	0	NaN
ATTTCTGTCGTTGCCT-1	3.2689	0.330954	5	553	1.43362	NaN	2.62289	1.43362	3.82241	1.43362	IGHG1	NaN	NaN	NaN	NaN	NaN	NaN	NaN	NaN	NaN	NaN	0.0464135	0.22619	0.0645161	NA	NA	NaN	1.09459	NaN	NaN	NaN	1.12904	1.12044	NaN	NaN	NaN	1.10328	NaN	NaN	NaN	NaN	NaN	NaN	NaN	36	47	0	0	NaN
ATTTCTGTCTGCTGTC-1	-0.71091	3.44696	0	553	2.28109	1.68523	3.38638	1.16216	NaN	NaN	IGHA1	NaN	NaN	NaN	NaN	NaN	NaN	NaN	NaN	NaN	NaN	NaN	NaN	NaN	NA	NA	1.05023	1.0258	1.08052	NaN	NaN	1.07907	1.1066	NaN	NaN	NaN	NaN	NaN	NaN	1.39357	NaN	NaN	NaN	NaN	41	2	0	0	NaN
CAACCAAAGTAACCCT-1	-5.06398	2.68276	11	553	2.22373	1.87096	3.74263	NaN	3.13454	NaN	IGHG1	NaN	NaN	NaN	NaN	NaN	NaN	NaN	1.52543	1.37988	NaN	NaN	NaN	NaN	NA	NA	1.05057	1.1198	NaN	NaN	NaN	1.09817	1.13771	1.05422	NaN	NaN	NaN	NaN	NaN	1.17524	NaN	1.11896	NaN	NaN	2	5	0	0	NaN
CAACCAAAGTTAGGTA-1	-4.21921	1.96828	6	553	1.99899	1.14014	2.622	1.14014	6.26205	NaN	IGHG2	NaN	NaN	NaN	NaN	NaN	NaN	NaN	NaN	NaN	NaN	0.0272537	0.125	0.0382514	NA	NA	NaN	1.0983	NaN	1.11475	NaN	1.08895	NaN	NaN	NaN	NaN	NaN	1.2186	NaN	1.31168	1.32932	1.33995	NaN	NaN	3	6	0	0	NaN
CAACCAATCCACGAAT-1	-2.91787	0.29841	1	553	1.18641	2.68457	3.93294	NaN	NaN	NaN	IGHG1	NaN	NaN	NaN	NaN	NaN	NaN	NaN	NaN	NaN	NaN	NaN	NaN	NaN	NA	NA	NaN	NaN	NaN	NaN	NaN	NaN	NaN	NaN	NaN	NaN	NaN	NaN	1.39813	NaN	NaN	NaN	NaN	NaN	3	4	0	0	NaN
CAACCAATCCGTCATC-1	-0.377279	1.9729	0	553	2.26798	2.63833	2.90798	NaN	NaN	NaN	IGHG1	NaN	NaN	NaN	NaN	NaN	NaN	NaN	NaN	NaN	NaN	0.1174	0.266667	0.130435	NA	NA	1.0286	1.06565	1.09479	1.01049	1.29035	1.08873	NaN	1.12749	NaN	NaN	NaN	NaN	NaN	NaN	NaN	NaN	NaN	NaN	15	2	0	0	NaN
CAACCAATCTCGATGA-1	-1.01975	2.64481	0	553	2.15391	2.3167	3.70416	1.39807	NaN	NaN	IGHG1	NaN	NaN	NaN	NaN	NaN	NaN	NaN	NaN	NaN	NaN	0.104822	0.2	0.115942	NA	NA	1.06028	1.10085	NaN	NaN	NaN	1.11971	1.1576	NaN	NaN	NaN	1.1438	NaN	NaN	1.18917	1.31722	NaN	NaN	NaN	10	6	0	0	NaN
CAACCTCAGTCACGCC-1	-2.18106	-0.445983	1	553	1.97057	1.4079	3.46178	NaN	1.4079	NaN	NA	NaN	NaN	NaN	NaN	NaN	NaN	NaN	NaN	NaN	NaN	NaN	NaN	NaN	NA	NA	1.2199	NaN	1.33215	NaN	NaN	NaN	NaN	NaN	1.18796	NaN	NaN	NaN	NaN	NaN	NaN	NaN	NaN	NaN	10	19	0	0	NaN
CAACCTCAGTGTACGG-1	-0.607531	3.15156	0	553	1.71447	1.71447	3.97721	NaN	4.57087	NaN	IGHG3	NaN	NaN	NaN	NaN	NaN	NaN	NaN	1.44251	NaN	NaN	0.104822	0.322917	0.13438	NA	NA	1.23843	1.06156	1.27002	NaN	1.00773	1.07954	1.10261	1.27636	1.16153	NaN	NaN	NaN	NaN	NaN	NaN	NaN	NaN	NaN	34	20	0	0	NaN
CAACCTCGTCTCACCT-1	3.28534	6.74857	9	553	1.96059	0.797824	4.25675	NaN	2.25601	NaN	IGHG1	NaN	NaN	NaN	1.44107	1.30501	NaN	NaN	NaN	NaN	NaN	0.0607966	0.215054	0.0859649	NA	NA	NaN	1.03463	NaN	NaN	NaN	1.08681	1.13963	NaN	NaN	1.02971	1.25159	NaN	NaN	NaN	1.33694	NaN	NaN	NaN	88	24	0	0	NaN
CAACCTCGTTCGTGAT-1	-1.44952	2.08895	0	553	0.898459	2.11373	3.69653	NaN	NaN	1.36395	IGHA1	NaN	NaN	NaN	NaN	NaN	NaN	NaN	NaN	NaN	NaN	NaN	NaN	NaN	NA	NA	NaN	NaN	NaN	NaN	NaN	1.0667	1.07907	NaN	NaN	NaN	NaN	NaN	NaN	1.26106	1.17161	NaN	NaN	NaN	2	12	0	0	NaN
CAACCTCGTTGGTGGA-1	-2.27699	0.69929	0	553	1.19566	1.72481	3.07969	NaN	NaN	NaN	IGHG3	NaN	NaN	NaN	NaN	NaN	1.22246	NaN	NaN	1.28961	NaN	0.0691824	0.205128	0.0846847	NA	NA	1.04944	1.04761	NaN	NaN	NaN	1.10268	NaN	NaN	NaN	NaN	NaN	NaN	NaN	NaN	NaN	NaN	NaN	NaN	3	12	0	0	NaN
CAACCTCTCACGATGT-1	1.26405	3.29708	0	553	1.95792	1.71622	3.39792	NaN	NaN	0.924713	IGHA1	1.22624	NaN	NaN	NaN	NaN	1.12291	NaN	1.15461	1.18573	1.2268	NaN	NaN	NaN	NA	NA	NaN	1.05608	NaN	NaN	NaN	1.08576	1.12571	NaN	NaN	NaN	NaN	1.32572	1.25275	NaN	1.17405	NaN	NaN	NaN	27	11	0	0	NaN
CAACCTCTCCCATTAT-1	0.354926	-0.712252	0	553	NaN	NaN	4.36568	NaN	4.66089	1.47668	IGHG1	NaN	NaN	NaN	NaN	NaN	NaN	NaN	NaN	NaN	NaN	0.0628931	0.226667	0.0815217	NA	NA	NaN	NaN	NaN	NaN	NaN	NaN	NaN	NaN	NaN	NaN	NaN	NaN	NaN	NaN	NaN	NaN	NaN	NaN	1	5	0	0	NaN
CAACTAGAGGCACATG-1	-3.94487	1.84332	6	553	1.10438	2.087	3.50488	1.10438	6.2391	0.697475	IGHG1	NaN	NaN	NaN	NaN	NaN	1.29541	1.3834	1.45601	NaN	NaN	0.0293501	0.128205	0.0432432	NA	NA	1.03558	1.10522	NaN	NaN	NaN	1.14366	1.17867	NaN	NaN	NaN	1.33363	NaN	NaN	NaN	NaN	NaN	NaN	NaN	100	28	0	0	NaN
CAACTAGCACAACTGT-1	0.793524	5.41021	0	553	1.44331	1.44331	3.79926	NaN	5.51525	0.962158	IGHG1	NaN	NaN	NaN	NaN	NaN	NaN	NaN	NaN	NaN	NaN	0.0607966	0.253333	0.076087	NA	NA	NaN	1.06824	1.0912	NaN	NaN	NaN	NaN	NaN	NaN	NaN	NaN	NaN	NaN	NaN	NaN	NaN	NaN	NaN	56	78	0	0	NaN
CAACTAGCACCGAAAG-1	-1.94139	-0.870379	1	553	NaN	1.65392	2.88534	NaN	3.42074	NaN	IGHG1	NaN	NaN	NaN	NaN	NaN	NaN	NaN	NaN	NaN	NaN	0.0461216	0.122222	0.0564374	NA	NA	NaN	NaN	NaN	NaN	NaN	NaN	NaN	NaN	NaN	NaN	NaN	NaN	NaN	NaN	NaN	NaN	1.45201	NaN	56	44	0	0	NaN
CAACTAGCAGCATGAG-1	-1.47678	1.24307	0	553	NaN	1.51	4.24522	NaN	NaN	NaN	IGHG1	NaN	NaN	NaN	NaN	NaN	NaN	NaN	NaN	NaN	NaN	NaN	NaN	NaN	NA	NA	1.07959	1.01992	1.02358	NaN	NaN	1.09714	1.11375	NaN	NaN	NaN	NaN	NaN	NaN	NaN	NaN	NaN	NaN	NaN	15	9	0	0	NaN
CAACTAGCATGGTCAT-1	-3.57837	-2.63477	1	553	NaN	NaN	2.71433	NaN	NaN	NaN	IGHG1	1.31835	NaN	NaN	NaN	NaN	NaN	NaN	NaN	NaN	NaN	0.0649895	0.166667	0.0756757	NA	NA	1.265	1.17171	1.07176	NaN	NaN	NaN	NaN	NaN	1.21029	NaN	NaN	1.06271	1.57402	1.12454	NaN	1.34355	NaN	NaN	10	9	0	0	NaN
CAACTAGGTAGGGACT-1	-2.61787	2.33478	0	553	1.69192	2.45373	3.99191	0.634445	0.634445	1.01955	NA	NaN	NaN	NaN	NaN	NaN	NaN	NaN	NaN	NaN	NaN	NaN	NaN	NaN	NA	NA	1.03066	NaN	1.07534	NaN	1.38052	1.0949	1.12638	NaN	1.07754	NaN	NaN	NaN	NaN	NaN	NaN	NaN	NaN	NaN	97	54	0	0	0.634445
CAACTAGGTTACGGAG-1	-3.20419	0.80144	0	553	NaN	1.12097	3.52886	NaN	NaN	NaN	IGHG1	NaN	NaN	NaN	NaN	NaN	NaN	NaN	1.4359	NaN	NaN	0.0440252	0.194444	0.0582878	NA	NA	NaN	NaN	NaN	NaN	NaN	NaN	NaN	NaN	1.14216	NaN	NaN	NaN	NaN	NaN	NaN	NaN	NaN	NaN	3	3	1	0	NaN
CAACTAGTCAGTTGAC-1	-4.18392	0.493682	6	553	NaN	NaN	2.31451	NaN	NaN	NaN	IGHG2	NaN	NaN	NaN	NaN	NaN	NaN	NaN	1.56335	NaN	NaN	0.0314465	0.141026	0.0432432	NA	NA	1.25602	1.04069	1.20756	NaN	NaN	NaN	NaN	NaN	NaN	NaN	NaN	NaN	NaN	NaN	NaN	NaN	NaN	NaN	3	22	0	0	NaN
CAAGAAAAGAAGGTTT-1	0.498031	-1.56945	4	553	1.78719	1.24885	2.76745	NaN	6.98016	NaN	IGHA2	NaN	NaN	NaN	NaN	NaN	NaN	NaN	NaN	NaN	NaN	0.0146751	0.111111	0.0246914	NA	NA	1.05471	NaN	1.11563	NaN	NaN	1.0934	1.14021	NaN	NaN	NaN	NaN	NaN	NaN	NaN	NaN	NaN	NaN	NaN	26	4	0	0	NaN
CAAGAAAAGCGTTGCC-1	0.085739	-1.00373	6	553	NaN	1.70815	3.55222	NaN	5.80172	NaN	IGHA2	NaN	NaN	NaN	NaN	NaN	NaN	NaN	NaN	NaN	NaN	0.0230608	0.186667	0.0398551	NA	NA	1.1902	NaN	1.04497	1.37451	NaN	NaN	NaN	NaN	NaN	NaN	NaN	NaN	NaN	NaN	NaN	NaN	NaN	NaN	15	6	0	0	NaN
CAAGAAACATGTCTCC-1	2.41934	1.63662	5	553	NaN	2.44527	2.44527	NaN	NaN	1.50657	IGHA1	NaN	NaN	NaN	NaN	NaN	NaN	NaN	NaN	NaN	NaN	0.0712788	0.266667	0.0960145	NA	NA	NaN	NaN	NaN	NaN	NaN	NaN	NaN	NaN	NaN	NaN	NaN	NaN	NaN	NaN	NaN	NaN	NaN	NaN	4	18	0	0	NaN
CAAGAAAGTCAGAGGT-1	-2.72376	0.808053	8	553	1.96765	1.96765	3.97608	NaN	NaN	NaN	IGHG1	NaN	NaN	NaN	NaN	NaN	NaN	NaN	NaN	NaN	NaN	0.0503145	0.25641	0.0684685	NA	NA	NaN	1.02971	1.17936	NaN	NaN	1.05508	NaN	NaN	1.25536	NaN	NaN	NaN	1.29988	NaN	NaN	NaN	NaN	NaN	6	7	0	0	NaN
CAAGAAAGTGCGCTTG-1	-0.785025	4.77963	0	553	2.00639	2.00639	4.07631	NaN	4.0007	2.00639	IGHG1	NaN	NaN	NaN	NaN	NaN	NaN	NaN	NaN	NaN	NaN	0.033543	0.16	0.048913	NA	NA	NaN	NaN	1.05404	1.3584	NaN	1.09688	1.10843	NaN	NaN	NaN	NaN	NaN	NaN	NaN	NaN	NaN	NaN	NaN	12	8	1	0	NaN
CAAGAAATCCAAGCCG-1	-1.76829	-0.95456	1	553	1.86494	2.85455	3.51848	1.31581	5.7516	NaN	IGHG1	NaN	NaN	NaN	NaN	NaN	NaN	NaN	NaN	NaN	NaN	0.0675105	0.202381	0.0770609	NA	NA	NaN	1.10601	1.03523	NaN	1.30429	1.09854	NaN	1.09393	NaN	NaN	NaN	NaN	NaN	NaN	NaN	NaN	NaN	NaN	5	12	0	0	NaN
CAAGATCAGTTAGCGG-1	-1.50333	2.20073	0	553	NaN	1.90997	2.63505	NaN	NaN	NaN	IGHG1	NaN	NaN	NaN	NaN	NaN	NaN	NaN	NaN	NaN	NaN	0.106918	0.358025	0.125448	NA	NA	1.07341	NaN	NaN	NaN	NaN	1.16516	1.17624	NaN	NaN	NaN	NaN	NaN	NaN	NaN	NaN	NaN	NaN	NaN	7	31	0	0	NaN
CAAGATCCAAGAGGCT-1	-0.133093	4.62638	0	553	0.868252	1.87656	3.87148	2.0686	0.868252	NaN	IGHG1	NaN	NaN	1.499	1.84094	NaN	NaN	NaN	NaN	NaN	NaN	0.0587002	0.190476	0.0677362	NA	NA	1.15425	1.08373	NaN	NaN	NaN	1.07284	1.11202	NaN	1.40633	NaN	NaN	NaN	NaN	NaN	NaN	NaN	NaN	NaN	16	9	0	0	NaN
CAAGATCCAATCAGAA-1	-3.81971	1.54381	6	553	1.64593	1.98496	3.70784	NaN	NaN	1.12912	IGHG1	1.27546	NaN	NaN	NaN	NaN	NaN	NaN	1.47492	NaN	NaN	NaN	NaN	NaN	NA	NA	1.04584	NaN	NaN	NaN	NaN	1.05089	1.08516	NaN	NaN	NaN	NaN	NaN	NaN	NaN	NaN	NaN	NaN	NaN	9	3	0	0	NaN
CAAGATCCACGCGAAA-1	3.0529	0.781635	5	553	2.40888	2.40888	1.80183	2.78391	1.80183	NaN	IGHG2	1.22973	NaN	NaN	NaN	NaN	NaN	NaN	NaN	NaN	NaN	NaN	NaN	NaN	NA	NA	1.03351	NaN	NaN	NaN	NaN	1.05406	1.09589	NaN	NaN	NaN	1.15336	1.30557	1.31858	NaN	NaN	NaN	NaN	NaN	56	13	0	0	NaN
CAAGATCCATAAGACA-1	-1.39396	-1.22267	1	553	1.57834	1.07276	2.52898	1.07276	6.68365	NaN	IGHG1	NaN	NaN	NaN	NaN	NaN	NaN	NaN	NaN	NaN	NaN	0.048218	0.106667	0.0543478	NA	NA	NaN	1.07586	NaN	NaN	NaN	NaN	NaN	NaN	NaN	NaN	NaN	1.39676	NaN	1.29011	1.20077	NaN	1.21354	NaN	5	7	0	0	NaN
CAAGATCGTACAGTGG-1	-1.49042	-1.93445	1	553	NaN	1.04176	3.35035	NaN	6.95319	NaN	IGHA1	NaN	NaN	NaN	NaN	NaN	NaN	NaN	NaN	NaN	NaN	0.0649895	0.166667	0.0740741	NA	NA	1.0561	1.05577	1.03694	NaN	NaN	NaN	NaN	NaN	NaN	NaN	NaN	NaN	NaN	NaN	NaN	NaN	NaN	NaN	66	11	0	0	NaN
CAAGATCGTACCGAGA-1	-4.10474	2.31865	6	553	1.44442	NaN	3.01731	2.37194	4.48259	NaN	IGHG2	NaN	NaN	NaN	NaN	NaN	NaN	NaN	NaN	NaN	NaN	0.081761	0.16129	0.0877193	NA	NA	NaN	1.07099	NaN	NaN	NaN	1.06136	1.08857	NaN	NaN	NaN	NaN	NaN	NaN	NaN	NaN	NaN	NaN	NaN	10	22	0	0	NaN
CAAGATCGTTGCCTCT-1	0.538192	4.40369	0	553	1.10749	NaN	3.44685	2.57722	4.524	NaN	IGHA1	NaN	NaN	NaN	NaN	NaN	NaN	NaN	NaN	NaN	NaN	0.0607966	0.2	0.076087	NA	NA	1.04577	1.04879	NaN	NaN	NaN	NaN	NaN	NaN	NaN	NaN	NaN	NaN	NaN	NaN	NaN	NaN	NaN	NaN	36	24	0	0	NaN
CAAGGCCAGGTGATTA-1	-4.17877	0.0427877	6	553	1.77082	1.77082	2.749	1.77082	NaN	NaN	IGHG1	NaN	NaN	NaN	NaN	NaN	1.42787	NaN	NaN	NaN	NaN	0.0461216	0.166667	0.0617284	NA	NA	NaN	1.05226	1.21952	NaN	NaN	NaN	NaN	NaN	1.06096	NaN	NaN	NaN	NaN	NaN	NaN	NaN	NaN	NaN	0	2	0	0	NaN
CAAGGCCCATGCCTTC-1	-1.44681	3.96336	0	553	NaN	3.04283	3.71184	1.69315	NaN	1.16885	IGHG3	NaN	NaN	NaN	NaN	NaN	NaN	NaN	NaN	NaN	NaN	NaN	NaN	NaN	NA	NA	NaN	NaN	NaN	NaN	1.35454	1.0587	1.10161	NaN	NaN	NaN	NaN	NaN	NaN	NaN	NaN	NaN	NaN	NaN	22	25	0	0	NaN
CAAGGCCCATTTGCCC-1	0.18797	3.24464	0	553	1.08858	1.59739	3.48188	NaN	4.98896	NaN	IGHA1	NaN	NaN	NaN	NaN	NaN	NaN	NaN	NaN	NaN	NaN	0.0859539	0.346667	0.108696	NA	NA	NaN	NaN	1.0358	NaN	NaN	NaN	NaN	NaN	NaN	1.29417	NaN	NaN	NaN	NaN	NaN	NaN	NaN	NaN	62	18	0	0	NaN
CAAGGCCGTACAGTTC-1	-0.784405	-0.884307	1	553	1.88373	0.873177	2.70438	0.873177	6.02868	NaN	IGHA1	NaN	NaN	NaN	NaN	NaN	NaN	NaN	NaN	NaN	NaN	0.0607966	0.135802	0.0663082	NA	NA	1.13264	1.07126	1.26407	NaN	NaN	1.10963	1.12319	NaN	NaN	NaN	NaN	NaN	NaN	NaN	NaN	NaN	NaN	NaN	60	38	0	0	NaN
CAAGGCCGTATAATGG-1	-0.261648	3.57033	0	553	0.985857	2.4052	3.44176	NaN	NaN	NaN	IGHG1	NaN	NaN	NaN	NaN	NaN	NaN	NaN	NaN	NaN	NaN	0.119497	0.293333	0.134058	NA	NA	1.09534	1.12832	1.06649	NaN	NaN	1.13183	NaN	NaN	NaN	NaN	NaN	NaN	1.29949	NaN	NaN	NaN	NaN	NaN	215	6	0	0	0.985857
CAAGGCCGTTGGACCC-1	0.801411	2.78894	0	553	NaN	2.1822	3.69707	1.8316	1.287	1.287	IGHG1	NaN	NaN	NaN	NaN	NaN	NaN	NaN	NaN	NaN	NaN	0.0964361	0.211111	0.109347	NA	NA	1.05948	NaN	NaN	NaN	NaN	NaN	NaN	NaN	NaN	NaN	NaN	1.33395	NaN	NaN	1.65719	NaN	1.72096	NaN	57	24	0	0	NaN
CAAGGCCTCCATGAAC-1	-2.86119	4.02369	8	553	1.78265	NaN	4.69869	NaN	NaN	NaN	IGHG1	NaN	NaN	NaN	NaN	NaN	NaN	NaN	NaN	NaN	NaN	0.0649895	0.182796	0.0807018	NA	NA	1.26655	1.08947	NaN	NaN	NaN	1.08164	1.08375	NaN	NaN	NaN	NaN	NaN	1.54904	1.32779	NaN	NaN	NaN	NaN	6	17	0	0	NaN
CAAGGCCTCCGAAGAG-1	-2.78588	1.03606	0	553	1.00808	2.2723	3.42054	NaN	NaN	NaN	IGHG4	NaN	NaN	NaN	NaN	NaN	NaN	NaN	NaN	NaN	NaN	0.0398323	0.0967742	0.0438596	NA	NA	1.06122	1.01262	1.07722	NaN	NaN	1.06558	1.08061	NaN	NaN	NaN	NaN	NaN	NaN	NaN	NaN	NaN	NaN	NaN	3	13	0	0	NaN
CAAGTTGAGCACCGTC-1	-1.42212	0.571202	0	553	1.8654	0.860621	4.19723	2.58638	NaN	1.31621	IGHG1	NaN	NaN	NaN	NaN	NaN	1.24684	NaN	NaN	NaN	NaN	0.0503145	0.226667	0.067029	NA	NA	1.03612	NaN	1.14379	NaN	NaN	NaN	NaN	NaN	NaN	NaN	NaN	NaN	1.22158	1.20769	NaN	NaN	1.2137	NaN	5	15	0	0	NaN
CAAGTTGAGCCACCTG-1	-3.44328	-1.74755	1	553	1.45014	1.45014	3.17161	NaN	NaN	NaN	IGHG1	NaN	NaN	NaN	NaN	NaN	NaN	NaN	NaN	NaN	NaN	0.048218	0.266667	0.0742754	NA	NA	1.02372	NaN	1.01323	NaN	NaN	1.06021	NaN	NaN	NaN	NaN	1.05835	NaN	NaN	NaN	NaN	NaN	1.47613	NaN	7	7	0	0	NaN
CAAGTTGAGGTGATTA-1	2.39865	-1.08649	4	553	2.4309	NaN	1.63854	NaN	5.83826	NaN	IGHM	NaN	NaN	NaN	1.56209	NaN	NaN	NaN	NaN	NaN	NaN	NaN	NaN	NaN	NA	NA	1.10901	1.09707	NaN	NaN	NaN	1.10925	NaN	NaN	1.19392	NaN	NaN	NaN	NaN	NaN	NaN	NaN	NaN	NaN	18	20	0	0	NaN
CAAGTTGAGTACATGA-1	1.04884	1.26929	5	553	NaN	NaN	3.0729	NaN	3.6278	1.1907	IGHA1	NaN	NaN	NaN	NaN	NaN	NaN	NaN	NaN	NaN	NaN	NaN	NaN	NaN	NA	NA	NaN	1.06532	NaN	NaN	1.37895	1.05105	NaN	NaN	NaN	NaN	NaN	NaN	1.24753	NaN	NaN	1.49951	NaN	NaN	3	8	0	0	NaN
CAAGTTGCAAGGACAC-1	1.59906	-1.59154	4	553	1.37611	1.93426	2.93155	1.37611	6.44318	NaN	IGHM	NaN	NaN	NaN	NaN	NaN	NaN	NaN	NaN	NaN	NaN	0.0209644	0.0833333	0.0291439	NA	NA	NaN	1.066	1.06076	NaN	NaN	NaN	NaN	NaN	1.01381	NaN	NaN	NaN	NaN	NaN	1.26792	NaN	NaN	NaN	17	8	0	0	NaN
CAAGTTGCACCCATTC-1	-1.94094	-1.85248	1	553	1.52599	NaN	2.73429	NaN	6.63875	NaN	IGHG1	NaN	NaN	NaN	NaN	NaN	NaN	NaN	1.51973	1.40035	NaN	0.0524109	0.186667	0.0652174	NA	NA	NaN	1.07478	1.29209	NaN	NaN	NaN	NaN	NaN	NaN	NaN	NaN	1.21775	NaN	1.43767	NaN	NaN	NaN	NaN	6	10	0	0	NaN
CAAGTTGGTTCGCGAC-1	0.380767	-1.50094	4	553	1.1596	2.02366	2.48017	1.1596	7.31629	NaN	IGHA2	NaN	NaN	NaN	NaN	NaN	NaN	NaN	NaN	NaN	NaN	0.0125786	0.0666667	0.0199275	NA	NA	1.09674	NaN	NaN	NaN	NaN	NaN	NaN	NaN	NaN	NaN	NaN	NaN	NaN	NaN	NaN	NaN	NaN	NaN	16	5	0	0	NaN
CACAAACAGAGGGATA-1	-1.41637	4.81253	0	553	NaN	1.64729	4.05359	NaN	4.15721	NaN	NA	NaN	NaN	NaN	NaN	NaN	NaN	NaN	NaN	NaN	NaN	NaN	NaN	NaN	NA	NA	NaN	1.06699	NaN	NaN	NaN	1.108	NaN	NaN	NaN	NaN	NaN	NaN	NaN	NaN	NaN	NaN	NaN	NaN	50	24	0	0	NaN
CACAAACAGGCATGTG-1	-0.188657	5.05008	0	553	1.34062	1.89354	3.40633	0.662929	4.70984	1.34062	NA	NaN	NaN	NaN	NaN	NaN	NaN	NaN	NaN	NaN	NaN	NaN	NaN	NaN	NA	NA	1.04673	1.07032	NaN	1.33835	NaN	1.10806	1.15002	NaN	1.20104	NaN	NaN	NaN	NaN	NaN	NaN	1.21556	NaN	NaN	83	41	0	0	NaN
CACAAACCACGTTGGC-1	-2.55578	-1.50994	1	553	1.82197	2.43081	3.80809	1.27871	6.28702	NaN	IGHG1	NaN	NaN	NaN	NaN	NaN	NaN	NaN	NaN	NaN	NaN	NaN	NaN	NaN	NA	NA	1.04727	NaN	NaN	1.3124	NaN	NaN	NaN	NaN	NaN	NaN	NaN	NaN	NaN	NaN	NaN	NaN	1.39926	NaN	5	34	0	0	NaN
CACAAACCATTGAGCT-1	-0.907319	0.619179	0	553	2.43717	1.98298	3.97411	1.12756	NaN	1.64408	IGHG1	NaN	NaN	NaN	NaN	NaN	NaN	NaN	1.28226	NaN	NaN	0.0398323	0.152778	0.0528233	NA	NA	1.04007	1.04332	NaN	NaN	NaN	1.0657	1.09551	NaN	NaN	NaN	NaN	NaN	NaN	NaN	NaN	NaN	NaN	NaN	3	5	0	0	NaN
CACAAACGTCAACTGT-1	2.90283	0.296557	5	553	1.61652	1.95349	2.20509	NaN	6.7071	NaN	IGHM	NaN	NaN	NaN	1.45077	NaN	NaN	NaN	NaN	NaN	NaN	NaN	NaN	NaN	NA	NA	1.05557	NaN	NaN	1.31181	NaN	NaN	NaN	NaN	NaN	NaN	NaN	NaN	NaN	NaN	1.50071	NaN	NaN	NaN	8	8	0	0	NaN
CACAAACGTCAATACC-1	-2.21958	-1.24197	1	553	NaN	NaN	4.0587	NaN	1.51649	NaN	IGHG1	NaN	NaN	NaN	NaN	NaN	NaN	NaN	NaN	NaN	NaN	0.0377358	0.115385	0.0468468	NA	NA	1.16543	1.05405	NaN	NaN	NaN	NaN	NaN	NaN	NaN	NaN	NaN	NaN	NaN	1.38715	NaN	NaN	1.47088	NaN	3	1	0	0	NaN
CACAAACTCCTGCAGG-1	-2.32533	5.11503	8	553	NaN	1.19213	3.07486	1.19213	6.66934	NaN	IGHA1	1.54897	NaN	NaN	NaN	1.20995	NaN	NaN	NaN	NaN	1.19082	NaN	NaN	NaN	NA	NA	NaN	NaN	NaN	NaN	NaN	NaN	NaN	NaN	1.36159	NaN	NaN	NaN	1.49252	NaN	NaN	NaN	NaN	NaN	35	48	0	0	NaN
CACAAACTCGGCGCAT-1	0.82612	-0.825875	4	553	1.82699	NaN	3.39058	NaN	6.71853	NaN	NA	NaN	NaN	NaN	NaN	NaN	NaN	NaN	NaN	NaN	NaN	NaN	NaN	NaN	NA	NA	NaN	NaN	NaN	NaN	NaN	NaN	NaN	NaN	NaN	NaN	NaN	NaN	NaN	1.48966	NaN	NaN	NaN	NaN	3	15	0	0	NaN
CACACAAAGCCCAACC-1	2.42334	1.88508	5	553	1.98316	NaN	2.87404	1.1277	4.21706	NaN	IGHG1	NaN	NaN	NaN	NaN	NaN	NaN	NaN	NaN	NaN	NaN	NaN	NaN	NaN	NA	NA	NaN	NaN	1.27003	1.29779	NaN	NaN	NaN	1.20143	1.14964	NaN	NaN	NaN	NaN	NaN	NaN	NaN	NaN	NaN	67	9	0	0	NaN
CACACAACATACTACG-1	1.76826	4.42801	0	553	1.72056	1.90726	2.90163	NaN	5.56147	NaN	IGHA1	1.29438	NaN	NaN	NaN	1.19582	NaN	NaN	NaN	NaN	NaN	0.0628931	0.166667	0.0758377	NA	NA	NaN	1.05997	NaN	NaN	NaN	1.12079	1.16566	NaN	NaN	1.17109	NaN	NaN	NaN	NaN	NaN	1.39204	NaN	NaN	74	42	0	0	NaN
CACACAACATCCTAGA-1	-0.430652	-1.81689	4	553	1.51607	1.02142	3.31989	NaN	6.2605	NaN	IGHG1	NaN	NaN	NaN	NaN	NaN	NaN	NaN	1.41926	NaN	NaN	0.0545073	0.253333	0.0724638	NA	NA	1.05079	1.10207	NaN	NaN	NaN	NaN	NaN	NaN	NaN	NaN	NaN	NaN	NaN	1.5821	NaN	NaN	NaN	NaN	11	10	0	0	NaN
CACACAACATTTGCTT-1	0.264287	-2.47001	0	553	NaN	2.24107	3.94003	NaN	NaN	NaN	IGHA1	NaN	NaN	NaN	NaN	NaN	NaN	NaN	NaN	NaN	NaN	0.0882353	0.236842	0.106884	NA	NA	NaN	NaN	NaN	NaN	NaN	NaN	NaN	NaN	NaN	NaN	1.01952	NaN	NaN	NaN	NaN	NaN	NaN	NaN	7	2	0	0	NaN
CACACAAGTCTAAAGA-1	2.20292	-0.22218	5	553	2.42675	1.63488	3.58615	1.11985	NaN	NaN	IGHD	NaN	NaN	NaN	NaN	NaN	1.20472	NaN	NaN	NaN	1.32899	0.081761	0.24	0.0996377	NA	NA	NaN	NaN	NaN	NaN	NaN	NaN	NaN	NaN	NaN	NaN	NaN	NaN	NaN	NaN	NaN	NaN	NaN	NaN	4	10	0	0	NaN
CACACAAGTTTAAGCC-1	-1.24237	-2.44523	1	553	1.71597	2.6869	4.24033	NaN	NaN	NaN	IGHG1	NaN	NaN	NaN	NaN	NaN	NaN	NaN	NaN	NaN	NaN	0.0922432	0.293333	0.112319	NA	NA	NaN	NaN	1.08444	NaN	NaN	NaN	NaN	NaN	NaN	NaN	NaN	NaN	NaN	NaN	NaN	NaN	NaN	NaN	2	4	0	0	NaN
CACACAATCATACGGT-1	1.85263	5.13476	9	553	1.16458	NaN	3.38979	NaN	6.10105	NaN	IGHA1	NaN	NaN	NaN	NaN	NaN	NaN	NaN	NaN	NaN	NaN	0.0590717	0.154762	0.062724	NA	NA	NaN	NaN	NaN	NaN	NaN	NaN	NaN	NaN	NaN	NaN	NaN	NaN	NaN	NaN	NaN	NaN	NaN	NaN	53	27	0	0	NaN
CACACAATCCAAACAC-1	-2.39683	-0.619622	1	553	2.71192	2.54279	3.76525	NaN	4.3608	NaN	IGHG1	NaN	NaN	NaN	NaN	NaN	NaN	1.4981	1.39932	NaN	NaN	0.0566038	0.269231	0.0846847	NA	NA	NaN	1.12957	NaN	NaN	NaN	1.10584	NaN	NaN	NaN	NaN	NaN	NaN	NaN	NaN	NaN	NaN	1.29178	NaN	30	3	0	0	NaN
CACACAATCCGTCAAA-1	0.77213	4.73065	0	553	2.37474	1.44678	4.2834	2.21085	4.58987	0.964965	IGHG1	NaN	NaN	NaN	1.50671	NaN	NaN	NaN	NaN	NaN	NaN	NaN	NaN	NaN	NA	NA	1.06685	1.07488	1.06743	NaN	NaN	1.09738	NaN	NaN	NaN	NaN	1.0505	NaN	NaN	NaN	NaN	NaN	NaN	NaN	21	9	0	0	NaN
CACACAATCCTCCTAG-1	-0.545199	-1.71863	0	553	NaN	1.57575	3.25514	NaN	NaN	NaN	IGHG1	NaN	NaN	NaN	NaN	NaN	NaN	NaN	NaN	NaN	NaN	0.0838574	0.146667	0.0869565	NA	NA	NaN	NaN	NaN	NaN	NaN	NaN	NaN	NaN	NaN	NaN	NaN	1.2019	NaN	NaN	NaN	NaN	NaN	NaN	7	1	0	0	NaN
CACACAATCTAACGGT-1	1.96532	3.87378	4	553	1.80141	NaN	3.26922	1.80141	6.86907	NaN	IGHM	NaN	NaN	NaN	NaN	NaN	NaN	NaN	NaN	NaN	NaN	0.0461216	0.106667	0.0525362	NA	NA	NaN	1.15895	NaN	NaN	NaN	1.14938	1.19066	NaN	NaN	NaN	NaN	NaN	NaN	NaN	NaN	1.38978	NaN	NaN	28	1	0	0	1.26104
CACACAATCTTAACCT-1	3.35237	1.19162	5	553	3.23604	2.2748	2.91517	3.00554	3.79841	NaN	IGHG1	NaN	NaN	NaN	NaN	NaN	NaN	NaN	NaN	NaN	NaN	NaN	NaN	NaN	NA	NA	NaN	NaN	1.04645	NaN	NaN	NaN	NaN	NaN	NaN	NaN	NaN	1.43266	NaN	1.27144	1.3237	NaN	1.39851	NaN	80	6	0	0	NaN
CACACCTAGCCTATGT-1	-3.75891	-0.150844	1	553	1.99771	3.35385	3.82002	1.99771	NaN	NaN	IGHG1	1.17276	NaN	NaN	NaN	NaN	1.38672	1.26755	1.55934	1.38761	1.17116	0.0649895	0.155556	0.0740741	NA	NA	NaN	1.0469	1.04922	NaN	NaN	NaN	NaN	NaN	1.0195	NaN	NaN	NaN	NaN	NaN	NaN	NaN	NaN	NaN	8	5	0	0	NaN
CACACCTAGTACACCT-1	2.13816	-0.126439	5	553	NaN	2.40154	NaN	2.40154	5.02126	NaN	IGHG2	NaN	NaN	NaN	NaN	NaN	NaN	NaN	NaN	NaN	NaN	0.0251572	0.0967742	0.0333333	NA	NA	NaN	NaN	NaN	NaN	NaN	NaN	NaN	NaN	NaN	NaN	NaN	NaN	NaN	NaN	NaN	NaN	NaN	NaN	0	0	0	0	NaN
CACACCTGTCTTCAAG-1	0.925748	4.11526	0	553	NaN	NaN	3.14397	1.8119	5.93123	NaN	IGHG1	NaN	NaN	NaN	NaN	NaN	NaN	NaN	NaN	NaN	NaN	0.0587002	0.133333	0.0652557	NA	NA	NaN	1.01322	1.09091	NaN	NaN	1.06547	1.11741	NaN	1.36164	NaN	1.04016	NaN	NaN	NaN	NaN	NaN	1.38301	NaN	97	14	0	0	NaN
CACACTCAGAATAGGG-1	-2.78333	1.08402	0	553	1.57166	2.35485	4.0309	1.06723	NaN	NaN	IGHG1	NaN	NaN	NaN	NaN	NaN	1.37672	NaN	1.28601	NaN	NaN	0.0630252	0.216495	0.0837696	NA	NA	1.11831	1.08105	1.09929	NaN	NaN	1.07675	1.10874	NaN	NaN	NaN	NaN	NaN	NaN	NaN	NaN	NaN	NaN	NaN	6	17	0	0	NaN
CACACTCAGAATGTGT-1	-1.48531	-1.34241	1	553	2.25489	2.25489	3.10618	NaN	6.36898	NaN	IGHG3	NaN	NaN	NaN	NaN	NaN	1.28912	NaN	NaN	NaN	NaN	NaN	NaN	NaN	NA	NA	1.15227	1.08763	1.14451	NaN	NaN	1.09398	1.10573	NaN	NaN	NaN	NaN	NaN	NaN	NaN	NaN	NaN	NaN	NaN	3	15	0	0	NaN
CACACTCAGGCTAGGT-1	-0.465527	1.9085	0	553	NaN	2.43817	3.4768	NaN	4.27042	NaN	IGHG1	NaN	NaN	NaN	NaN	NaN	NaN	NaN	1.50377	NaN	NaN	0.0607966	0.173333	0.0724638	NA	NA	NaN	NaN	NaN	NaN	NaN	NaN	NaN	NaN	NaN	NaN	NaN	NaN	NaN	NaN	NaN	NaN	NaN	NaN	4	11	0	0	NaN
CACACTCCAATGGTCT-1	-2.89102	0.580123	0	553	1.59629	1.59629	3.99117	2.38294	NaN	NaN	IGHG2	NaN	NaN	NaN	NaN	NaN	NaN	NaN	NaN	NaN	NaN	0.0566038	0.0933333	0.0597826	NA	NA	NaN	1.07351	NaN	1.30033	NaN	1.08279	NaN	NaN	NaN	NaN	NaN	NaN	NaN	NaN	NaN	NaN	NaN	NaN	5	10	0	0	NaN
CACAGGCAGAGTACAT-1	0.220129	4.43988	0	553	2.52451	2.38362	3.65677	2.75787	NaN	NaN	IGHG2	NaN	NaN	NaN	NaN	NaN	NaN	1.18608	1.16347	1.22979	NaN	0.0272537	0.16092	0.0390071	NA	NA	1.08128	1.08796	NaN	NaN	NaN	1.11534	1.14582	NaN	NaN	NaN	NaN	NaN	NaN	NaN	1.36867	NaN	NaN	NaN	45	26	0	0	0.97104
CACAGGCAGTCCGTAT-1	-4.07356	2.1691	6	553	1.25725	1.25725	3.35595	2.1456	5.21845	NaN	IGHG2	NaN	NaN	NaN	NaN	NaN	NaN	NaN	NaN	NaN	NaN	NaN	NaN	NaN	NA	NA	NaN	NaN	NaN	1.1488	NaN	NaN	NaN	NaN	NaN	NaN	NaN	NaN	NaN	NaN	NaN	NaN	NaN	NaN	44	29	0	0	NaN
CACAGGCAGTTGAGTA-1	-2.36697	-2.37242	1	553	1.41235	1.97563	4.4409	NaN	7.08208	NaN	IGHG1	NaN	NaN	NaN	NaN	NaN	NaN	NaN	NaN	NaN	NaN	0.0377358	0.0444444	0.0388007	NA	NA	1.00715	1.03114	1.05889	NaN	NaN	NaN	NaN	NaN	NaN	NaN	NaN	NaN	NaN	1.28697	NaN	NaN	NaN	NaN	13	0	0	0	NaN
CACAGGCCAATCAGAA-1	-4.33867	-0.487143	6	553	2.50438	2.71104	3.02834	NaN	NaN	NaN	IGHG1	NaN	NaN	NaN	NaN	NaN	NaN	NaN	1.34456	1.34689	1.24716	0.0461216	0.183908	0.0620567	NA	NA	1.08516	1.07631	NaN	NaN	NaN	1.09407	1.07926	1.21402	NaN	NaN	NaN	NaN	NaN	1.39508	NaN	NaN	NaN	NaN	6	3	0	0	NaN
CACAGGCCAGCATGAG-1	-2.28075	3.39312	0	553	2.38455	2.81939	3.54108	NaN	NaN	NaN	IGHG1	NaN	NaN	NaN	NaN	NaN	NaN	NaN	NaN	NaN	NaN	0.0230608	0.16092	0.0390071	NA	NA	NaN	1.02329	NaN	NaN	NaN	1.06838	1.10054	NaN	1.33785	NaN	1.10436	NaN	NaN	NaN	NaN	NaN	NaN	NaN	5	19	0	0	NaN
CACAGGCGTAAATGAC-1	0.801616	0.446143	0	553	1.34508	NaN	3.55711	1.89867	NaN	NaN	IGHD	NaN	NaN	NaN	NaN	NaN	NaN	NaN	NaN	NaN	NaN	0.0859539	0.185185	0.09319	NA	NA	NaN	1.07157	NaN	NaN	NaN	1.07629	NaN	NaN	NaN	NaN	NaN	NaN	NaN	NaN	NaN	NaN	NaN	NaN	1	7	0	0	NaN
CACAGGCGTCCAGTGC-1	1.50816	-1.66255	4	553	NaN	2.11233	3.12686	1.53336	7.28739	NaN	IGHM	NaN	NaN	NaN	NaN	NaN	NaN	NaN	NaN	NaN	NaN	0.0251572	0.08	0.0289855	NA	NA	NaN	NaN	1.02259	1.36784	NaN	NaN	NaN	NaN	NaN	NaN	NaN	NaN	NaN	NaN	NaN	NaN	NaN	NaN	7	2	1	0	NaN
CACAGGCGTTGGAGGT-1	-0.0153738	3.76739	0	553	1.42709	2.61493	3.94478	NaN	NaN	NaN	IGHG1	NaN	NaN	NaN	NaN	NaN	NaN	NaN	1.43155	NaN	NaN	NaN	NaN	NaN	NA	NA	NaN	1.064	NaN	NaN	NaN	NaN	NaN	NaN	NaN	NaN	NaN	NaN	NaN	NaN	NaN	NaN	1.51656	NaN	16	4	0	0	NaN
CACAGTAAGATCCGAG-1	-2.20948	1.61089	0	553	1.07836	2.17013	3.5257	NaN	NaN	1.58509	IGHG3	NaN	NaN	NaN	NaN	NaN	NaN	NaN	NaN	NaN	NaN	0.0864979	0.246914	0.106306	NA	NA	NaN	1.03876	NaN	NaN	1.16093	NaN	NaN	NaN	NaN	NaN	NaN	NaN	NaN	NaN	NaN	NaN	NaN	NaN	4	11	0	0	NaN
CACAGTAAGTTACGGG-1	-3.79305	1.64044	6	553	2.14178	2.50731	4.55316	1.05732	3.15886	NaN	IGHG1	NaN	NaN	NaN	NaN	NaN	NaN	NaN	NaN	NaN	NaN	0.0295359	0.107143	0.0376344	NA	NA	NaN	NaN	NaN	1.33755	1.30376	NaN	NaN	NaN	NaN	NaN	NaN	NaN	NaN	NaN	NaN	NaN	NaN	NaN	15	3	0	0	NaN
CACAGTACAAAGGTGC-1	-2.90965	1.59527	0	553	1.51899	2.8364	3.69495	1.02382	NaN	1.02382	IGHG3	NaN	NaN	NaN	NaN	NaN	NaN	NaN	1.48228	1.27918	NaN	0.0859539	0.217949	0.100901	NA	NA	NaN	NaN	NaN	NaN	NaN	NaN	NaN	NaN	NaN	NaN	NaN	NaN	NaN	NaN	NaN	NaN	NaN	NaN	4	3	0	0	NaN
CACAGTACATTTCACT-1	-2.14188	1.62983	0	553	1.02737	2.10107	2.84162	2.10107	NaN	1.52332	IGHG1	NaN	NaN	NaN	NaN	NaN	NaN	NaN	NaN	NaN	NaN	0.0733753	0.173333	0.0815217	NA	NA	NaN	1.06914	NaN	NaN	NaN	NaN	NaN	NaN	NaN	NaN	1.09039	1.24349	1.26396	1.14852	NaN	NaN	NaN	NaN	2	9	0	0	NaN
CACAGTAGTACAGCAG-1	-1.0666	-0.991158	4	553	1.79343	NaN	4.11284	1.25419	6.42525	NaN	IGHG1	NaN	NaN	NaN	NaN	NaN	NaN	NaN	1.49192	NaN	NaN	0.00209644	0	0.00175439	NA	NA	1.20955	1.13785	NaN	NaN	NaN	1.12731	1.14427	NaN	NaN	NaN	NaN	NaN	NaN	NaN	NaN	NaN	1.49938	NaN	4	3	0	0	NaN
CACAGTAGTCTGATCA-1	-1.77012	0.834651	0	553	2.48258	2.2801	4.16881	1.16141	NaN	NaN	IGHG1	NaN	NaN	NaN	NaN	NaN	NaN	NaN	NaN	NaN	NaN	NaN	NaN	NaN	NA	NA	NaN	1.05988	NaN	1.24364	NaN	1.08103	NaN	NaN	1.17005	NaN	NaN	1.28536	NaN	NaN	NaN	NaN	1.42794	NaN	24	1	0	0	NaN
CACAGTAGTTACGACT-1	0.459419	3.5577	0	553	2.24062	1.47239	3.63643	0.985752	NaN	NaN	IGHG1	NaN	NaN	NaN	NaN	NaN	NaN	NaN	NaN	NaN	NaN	0.0440252	0.166667	0.0540541	NA	NA	1.06531	1.07619	1.01435	1.18811	NaN	1.06905	1.10616	NaN	1.24665	NaN	NaN	NaN	NaN	NaN	NaN	NaN	NaN	NaN	16	17	0	0	NaN
CACAGTATCCAAACAC-1	-3.62636	-0.204003	0	553	2.26856	NaN	2.90859	1.67387	6.32004	NaN	IGHG1	NaN	NaN	NaN	NaN	NaN	1.50111	NaN	1.34348	NaN	NaN	0.0125786	0.0777778	0.0194004	NA	NA	1.22563	1.11023	1.12839	NaN	NaN	NaN	NaN	NaN	NaN	1.04252	NaN	NaN	NaN	NaN	NaN	NaN	NaN	NaN	0	4	0	0	NaN
CACAGTATCCTTTACA-1	0.538037	2.65598	0	553	2.26856	1.00544	3.47184	1.82444	5.35046	NaN	IGHA1	NaN	NaN	NaN	NaN	NaN	NaN	NaN	NaN	NaN	NaN	0.0440252	0.115385	0.0504505	NA	NA	NaN	1.04861	NaN	NaN	NaN	NaN	NaN	NaN	NaN	NaN	NaN	NaN	NaN	NaN	NaN	NaN	NaN	NaN	15	5	0	0	NaN
CACAGTATCGAGCCCA-1	-1.43226	2.5233	0	553	NaN	2.25368	4.74177	1.89939	4.42348	NaN	IGHG1	NaN	NaN	NaN	NaN	NaN	NaN	NaN	NaN	NaN	NaN	NaN	NaN	NaN	NA	NA	NaN	NaN	NaN	NaN	NaN	NaN	NaN	NaN	NaN	NaN	NaN	NaN	NaN	NaN	NaN	NaN	NaN	NaN	7	14	0	0	NaN
CACAGTATCGGTCTAA-1	2.08556	0.647312	4	553	NaN	1.41106	2.47241	NaN	6.57747	1.41106	IGHM	NaN	NaN	NaN	1.48488	NaN	NaN	NaN	NaN	NaN	NaN	0.0356394	0.111111	0.0458554	NA	NA	NaN	NaN	NaN	NaN	NaN	NaN	NaN	NaN	NaN	NaN	NaN	NaN	NaN	NaN	1.45393	NaN	NaN	NaN	29	4	0	0	NaN
CACATAGAGTATGACA-1	-0.429075	2.82824	0	553	1.67846	2.91394	3.79713	1.15646	NaN	NaN	IGHG1	NaN	NaN	NaN	NaN	NaN	NaN	NaN	NaN	NaN	NaN	0.056962	0.209877	0.0684685	NA	NA	NaN	1.09741	NaN	NaN	NaN	NaN	NaN	NaN	NaN	NaN	NaN	NaN	NaN	NaN	NaN	1.58156	NaN	NaN	5	4	0	0	NaN
CACATAGCAAGCTGGA-1	-2.06535	2.08849	0	553	3.16469	2.61013	3.78061	2.4052	NaN	NaN	IGHG1	NaN	NaN	NaN	NaN	NaN	NaN	NaN	NaN	NaN	NaN	0.0587002	0.24359	0.0774775	NA	NA	NaN	1.08748	NaN	NaN	NaN	1.10217	NaN	NaN	NaN	NaN	NaN	NaN	NaN	NaN	NaN	NaN	NaN	NaN	21	11	0	0	NaN
CACATAGCACGCATCG-1	-3.54317	1.06386	6	553	1.53607	2.11537	3.34453	NaN	NaN	NaN	IGHG2	NaN	NaN	NaN	NaN	NaN	NaN	NaN	NaN	NaN	NaN	0.0733753	0.306667	0.0996377	NA	NA	NaN	1.05999	NaN	NaN	1.10448	NaN	NaN	NaN	NaN	NaN	NaN	NaN	NaN	NaN	NaN	NaN	NaN	NaN	5	2	0	0	NaN
CACATAGCAGGGTATG-1	-1.1367	3.77719	0	553	1.14028	3.00315	4.54984	NaN	NaN	NaN	IGHG4	NaN	NaN	NaN	NaN	NaN	NaN	NaN	1.51169	1.31163	1.2823	0.0691824	0.213333	0.0851449	NA	NA	1.06417	1.08217	NaN	NaN	NaN	NaN	NaN	NaN	NaN	NaN	NaN	NaN	NaN	NaN	NaN	NaN	NaN	NaN	39	11	0	0	NaN
CACATAGGTCTAAACC-1	1.54354	-1.25564	4	553	2.33111	1.73071	3.57893	2.07531	6.3816	NaN	IGHA1	NaN	NaN	NaN	NaN	NaN	NaN	NaN	NaN	NaN	NaN	NaN	NaN	NaN	NA	NA	1.14489	1.16287	1.28903	NaN	1.28823	1.12951	1.14833	NaN	NaN	NaN	NaN	NaN	NaN	NaN	NaN	NaN	NaN	NaN	4	1	0	0	NaN
CACATAGTCCGTAGGC-1	-0.479776	2.85007	0	553	1.98677	2.23957	3.34163	1.64763	NaN	1.13054	IGHA2	NaN	NaN	NaN	NaN	NaN	NaN	NaN	NaN	NaN	NaN	0.0377358	0.123457	0.046595	NA	NA	1.04453	1.05729	1.04624	NaN	NaN	NaN	NaN	NaN	NaN	NaN	NaN	NaN	NaN	1.33962	NaN	NaN	NaN	NaN	12	12	0	0	NaN
CACATAGTCCGTTGCT-1	-4.3842	0.817862	6	553	2.09997	NaN	3.11341	NaN	2.93994	NaN	IGHG3	NaN	NaN	NaN	NaN	NaN	1.31829	1.1427	1.67356	1.18509	NaN	0.100629	0.208333	0.102004	NA	NA	1.0938	1.07093	NaN	NaN	NaN	1.08567	1.09113	NaN	NaN	NaN	NaN	NaN	1.45784	NaN	NaN	NaN	1.32453	NaN	4	24	0	0	NaN
CACATAGTCTGCGACG-1	-2.68415	-0.45454	1	553	1.48547	1.81247	3.14462	1.27054	5.73183	0.617487	NA	NaN	NaN	NaN	NaN	NaN	1.41675	1.18391	1.50521	1.40491	1.14526	NaN	NaN	NaN	NA	NA	1.0235	1.08325	NaN	1.26711	NaN	1.14114	NaN	NaN	NaN	NaN	NaN	1.28118	NaN	NaN	NaN	NaN	NaN	NaN	114	51	0	0	NaN
CACATTTCACGGCGTT-1	1.17207	-1.66408	4	553	NaN	NaN	2.67508	NaN	7.41851	NaN	IGHM	NaN	NaN	NaN	NaN	NaN	NaN	NaN	1.30309	NaN	NaN	0.00838574	0.04	0.0126812	NA	NA	1.19414	1.10453	1.50666	1.22088	NaN	NaN	NaN	NaN	NaN	NaN	NaN	NaN	NaN	NaN	1.30605	NaN	NaN	NaN	10	1	0	0	NaN
CACATTTCAGGAATGC-1	-1.3209	-0.963751	1	553	1.27536	NaN	3.54211	NaN	6.70791	NaN	IGHA1	NaN	NaN	NaN	NaN	NaN	NaN	NaN	NaN	NaN	NaN	NaN	NaN	NaN	NA	NA	1.03994	1.07481	NaN	NaN	NaN	1.09149	NaN	NaN	NaN	NaN	NaN	NaN	NaN	NaN	NaN	NaN	NaN	NaN	3	15	0	0	NaN
CACATTTGTGCTCTTC-1	1.68239	-1.52468	4	553	1.03821	1.03821	3.04764	NaN	6.94771	NaN	IGHM	NaN	NaN	NaN	NaN	NaN	NaN	NaN	NaN	NaN	NaN	0.00628931	0.0769231	0.00900901	NA	NA	1.09358	1.17337	1.11332	NaN	NaN	1.12334	1.15315	NaN	NaN	NaN	NaN	NaN	NaN	1.27249	NaN	1.57839	NaN	NaN	17	2	0	0	NaN
CACATTTTCAAAGACA-1	-4.14462	0.64998	6	553	2.5221	1.71953	4.50366	NaN	NaN	NaN	IGHG1	NaN	NaN	NaN	NaN	NaN	1.26849	NaN	1.52842	NaN	NaN	0.0754717	0.333333	0.105647	NA	NA	1.05173	1.07524	NaN	1.20359	NaN	1.07899	1.10116	1.17914	NaN	NaN	NaN	1.26303	NaN	NaN	NaN	NaN	NaN	NaN	1	8	0	0	NaN
CACATTTTCCCAGGTG-1	-1.30999	0.550863	0	553	2.08286	1.50712	3.58732	NaN	NaN	NaN	IGHG1	NaN	NaN	NaN	NaN	NaN	NaN	NaN	1.30751	1.36532	NaN	0.048218	0.28	0.076087	NA	NA	1.06401	NaN	NaN	NaN	NaN	1.06614	1.06783	NaN	1.1564	NaN	NaN	NaN	NaN	1.2854	NaN	1.4417	1.34108	NaN	6	8	0	0	NaN
CACATTTTCGTACGGC-1	-3.08886	0.479301	6	553	NaN	2.3737	3.32421	NaN	NaN	NaN	IGHG1	NaN	NaN	NaN	NaN	NaN	NaN	NaN	NaN	NaN	NaN	0.0524109	0.24	0.0742754	NA	NA	NaN	NaN	NaN	1.33226	NaN	NaN	NaN	NaN	1.39878	NaN	1.30525	NaN	NaN	1.24446	NaN	NaN	NaN	NaN	4	10	0	0	NaN
CACCACTAGAATAGGG-1	-3.70925	-2.68632	1	553	1.99404	NaN	1.99404	NaN	NaN	NaN	IGHA2	NaN	NaN	NaN	NaN	NaN	NaN	NaN	NaN	NaN	NaN	NaN	NaN	NaN	NA	NA	1.01952	1.16469	1.28021	NaN	NaN	NaN	NaN	NaN	NaN	NaN	NaN	NaN	NaN	NaN	NaN	NaN	1.32727	NaN	2	2	0	0	NaN
CACCACTAGGATGTAT-1	0.229154	2.4503	0	553	2.30146	NaN	4.34904	NaN	2.0466	NaN	IGHG1	NaN	NaN	NaN	NaN	NaN	NaN	NaN	NaN	NaN	NaN	0.0377358	0.125	0.0455373	NA	NA	1.0319	1.10295	NaN	NaN	NaN	1.08528	1.12745	NaN	NaN	NaN	NaN	1.26619	NaN	NaN	1.27625	NaN	NaN	NaN	4	10	0	0	NaN
CACCACTAGTTCGATC-1	0.314827	2.38228	0	553	NaN	2.50078	4.17981	1.33447	NaN	1.33447	IGHD	NaN	NaN	NaN	NaN	NaN	NaN	NaN	NaN	NaN	NaN	0.0859539	0.345679	0.114695	NA	NA	1.12393	1.1294	1.05458	NaN	1.26813	1.08087	1.07733	NaN	1.23056	NaN	NaN	NaN	NaN	NaN	NaN	NaN	NaN	NaN	2	3	0	0	NaN
CACCACTCAGCTATTG-1	2.36342	4.51827	9	553	1.71934	NaN	3.07333	NaN	3.93943	NaN	IGHG3	NaN	NaN	1.51922	NaN	NaN	NaN	NaN	NaN	NaN	NaN	0.0649895	0.2	0.0811287	NA	NA	1.09454	1.09297	NaN	NaN	NaN	1.05238	1.11395	NaN	1.40653	NaN	1.31213	NaN	NaN	1.22049	1.22125	NaN	1.17838	NaN	93	37	0	0	NaN
CACCACTGTACCATCA-1	0.36927	5.09325	6	553	1.1997	1.72957	4.18867	1.72957	2.32985	NaN	IGHG1	NaN	NaN	NaN	NaN	NaN	NaN	NaN	NaN	NaN	NaN	0.0400844	0.259259	0.0684685	NA	NA	NaN	1.06885	NaN	NaN	1.07497	NaN	NaN	NaN	NaN	NaN	NaN	NaN	NaN	1.50271	NaN	NaN	NaN	NaN	112	5	0	0	NaN
CACCACTGTACCTACA-1	1.57733	4.20525	0	553	2.32	NaN	3.23745	NaN	NaN	NaN	IGHG1	1.24854	1.289	1.69815	NaN	NaN	NaN	NaN	1.474	1.25777	NaN	0.067086	0.16	0.0724638	NA	NA	1.10133	1.18843	1.15928	NaN	NaN	1.14854	1.1916	NaN	NaN	NaN	NaN	1.32152	NaN	1.22801	NaN	NaN	NaN	NaN	12	29	0	0	NaN
CACCACTTCCACTGGG-1	-3.11766	0.80658	0	553	1.68523	2.6519	3.58766	1.68523	NaN	NaN	IGHG1	NaN	NaN	NaN	NaN	NaN	NaN	NaN	NaN	NaN	NaN	0.0377358	0.186667	0.0525362	NA	NA	NaN	NaN	NaN	NaN	NaN	1.07581	1.09996	NaN	NaN	NaN	NaN	NaN	NaN	NaN	NaN	NaN	NaN	NaN	8	5	0	0	NaN
CACCACTTCCTGTAGA-1	-2.46479	4.5676	8	553	NaN	1.81505	3.53861	2.16471	4.92178	NaN	IGHA1	NaN	NaN	NaN	NaN	NaN	NaN	NaN	1.48258	NaN	NaN	0.0949367	0.172414	0.0891266	NA	NA	1.21566	1.06339	1.15368	NaN	NaN	1.05767	1.11521	1.07243	NaN	NaN	NaN	NaN	1.31662	1.36499	NaN	NaN	NaN	NaN	39	21	0	0	NaN
CACCAGGAGCCACCTG-1	-1.40525	0.861028	0	553	1.26231	2.61505	3.4469	NaN	1.26231	1.26231	IGHG1	NaN	NaN	NaN	NaN	NaN	NaN	NaN	NaN	1.40881	NaN	NaN	NaN	NaN	NA	NA	NaN	1.03249	1.22126	NaN	NaN	1.04091	1.08314	NaN	1.14304	NaN	NaN	NaN	NaN	NaN	NaN	NaN	NaN	NaN	10	2	0	0	NaN
CACCAGGAGTGTGAAT-1	-2.18331	-2.36473	1	553	1.64256	2.87207	3.53652	NaN	6.23352	NaN	IGHG1	NaN	NaN	NaN	NaN	NaN	NaN	NaN	1.43328	NaN	NaN	NaN	NaN	NaN	NA	NA	1.23249	1.0661	1.11662	NaN	NaN	NaN	NaN	NaN	1.00079	NaN	NaN	NaN	1.38381	1.43446	NaN	NaN	NaN	NaN	9	2	0	0	NaN
CACCAGGAGTTTAGGA-1	-2.24485	2.64857	0	553	1.54168	1.96301	3.75234	NaN	NaN	NaN	IGHG1	NaN	NaN	NaN	NaN	NaN	NaN	1.41414	NaN	NaN	1.25812	0.0964361	0.319444	0.120219	NA	NA	1.03746	1.03413	1.14186	1.3428	NaN	1.10479	1.11254	NaN	NaN	1.21134	1.04458	NaN	1.36667	NaN	NaN	1.12183	NaN	NaN	5	14	0	0	NaN
CACCAGGCACAACGCC-1	0.216954	3.39273	0	553	2.00941	NaN	3.64123	NaN	NaN	NaN	IGHG1	NaN	NaN	NaN	NaN	NaN	NaN	NaN	NaN	NaN	NaN	0.0566038	0.205128	0.0738739	NA	NA	1.1904	1.12001	1.25899	NaN	NaN	1.10636	1.15989	NaN	NaN	NaN	1.17087	NaN	NaN	NaN	NaN	NaN	NaN	NaN	11	12	0	0	NaN
CACCAGGCATAGAAAC-1	-4.35412	0.740375	6	553	NaN	2.06322	3.26556	1.19102	NaN	NaN	IGHG2	NaN	NaN	NaN	NaN	NaN	1.22146	NaN	1.52689	NaN	NaN	0.0377358	0.230769	0.0576577	NA	NA	NaN	NaN	NaN	1.11319	NaN	NaN	NaN	NaN	NaN	NaN	1.04155	1.39572	NaN	NaN	NaN	NaN	NaN	NaN	59	4	0	0	NaN
CACCAGGTCAACCATG-1	-3.30539	-0.183493	1	553	1.87266	1.87266	2.48584	NaN	1.04211	NaN	IGHG1	NaN	NaN	NaN	NaN	NaN	NaN	NaN	1.37692	NaN	NaN	0.0295359	0.206897	0.0534759	NA	NA	NaN	1.0497	NaN	NaN	NaN	1.07686	NaN	NaN	NaN	NaN	NaN	NaN	NaN	NaN	NaN	NaN	NaN	NaN	3	10	0	0	NaN
CACCAGGTCTCATTCA-1	-2.8845	0.546879	1	553	2.35312	2.51947	3.88346	1.57015	NaN	1.06598	IGHG3	NaN	NaN	NaN	NaN	NaN	NaN	NaN	NaN	NaN	NaN	0.0419287	0.16	0.0543478	NA	NA	1.13336	1.05618	1.19127	NaN	NaN	1.08022	1.09526	NaN	NaN	1.05404	NaN	NaN	NaN	NaN	NaN	NaN	NaN	NaN	16	5	0	0	NaN
CACCAGGTCTCTTGAT-1	-0.428882	3.26873	0	553	2.1934	2.32152	3.35248	0.477938	5.72005	0.477938	NA	NaN	NaN	NaN	NaN	NaN	NaN	NaN	NaN	NaN	NaN	NaN	NaN	NaN	NA	NA	NaN	1.0808	NaN	NaN	NaN	1.17322	1.19778	NaN	1.24287	NaN	NaN	1.30189	NaN	NaN	NaN	NaN	1.34189	NaN	144	28	0	0	NaN
CACCTTGAGGCGCTCT-1	-1.07724	-1.01843	4	553	2.3808	1.0861	3.83173	NaN	5.88659	NaN	IGHG1	NaN	NaN	NaN	NaN	NaN	NaN	NaN	NaN	NaN	NaN	0.0628931	0.148148	0.0752688	NA	NA	NaN	1.14908	NaN	1.06898	NaN	1.13696	1.14615	NaN	NaN	NaN	NaN	NaN	NaN	NaN	NaN	NaN	NaN	NaN	7	7	0	0	NaN
CACCTTGAGGTAGCTG-1	-2.12195	1.96807	0	553	2.4344	2.29475	3.75269	0.911073	NaN	NaN	IGHG1	NaN	NaN	NaN	NaN	NaN	NaN	1.30381	1.47078	1.35474	NaN	0.104822	0.205128	0.10991	NA	NA	1.10327	1.12403	1.22066	NaN	1.17438	1.16479	1.17941	NaN	NaN	NaN	NaN	NaN	NaN	1.40449	NaN	1.21985	NaN	NaN	10	36	0	0	NaN
CACCTTGAGGTGCACA-1	0.2211	5.19272	6	553	2.03413	1.78913	3.82555	NaN	NaN	1.46391	IGHG2	NaN	NaN	NaN	NaN	NaN	NaN	NaN	NaN	NaN	NaN	0.0524109	0.173333	0.0688406	NA	NA	1.0105	1.07131	NaN	NaN	NaN	1.09012	1.13284	NaN	NaN	NaN	1.51297	NaN	NaN	NaN	NaN	NaN	NaN	NaN	315	8	0	0	1.46391
CACCTTGAGGTGTGGT-1	-1.58134	4.66224	8	553	1.62695	1.96466	3.51769	1.11322	5.81173	NaN	IGHG1	NaN	NaN	NaN	NaN	NaN	NaN	NaN	1.39533	1.16652	NaN	0.0398323	0.166667	0.0582011	NA	NA	1.08226	1.10435	NaN	NaN	NaN	1.11223	NaN	NaN	NaN	NaN	NaN	NaN	NaN	NaN	NaN	NaN	1.28611	NaN	16	12	0	0	NaN
CACCTTGAGTGTACGG-1	-1.32124	1.78747	0	553	2.34047	1.89186	3.94517	1.05683	5.04299	1.05683	IGHA1	NaN	NaN	NaN	NaN	NaN	NaN	NaN	NaN	NaN	NaN	NaN	NaN	NaN	NA	NA	NaN	NaN	NaN	1.40284	NaN	1.0892	NaN	NaN	NaN	NaN	NaN	NaN	NaN	NaN	NaN	NaN	NaN	NaN	3	4	0	0	NaN
CACCTTGCACAGACTT-1	-1.08474	1.45923	0	553	2.23527	1.64374	3.75525	1.12728	1.12728	NaN	IGHG1	NaN	NaN	NaN	NaN	NaN	NaN	NaN	NaN	NaN	NaN	0.0356394	0.128205	0.045045	NA	NA	NaN	1.09521	1.03239	NaN	NaN	1.09896	NaN	NaN	NaN	NaN	NaN	NaN	NaN	NaN	NaN	NaN	NaN	NaN	19	1	0	0	NaN
CACCTTGCAGTATGCT-1	3.16113	6.57729	9	553	0.790843	1.94966	4.66209	NaN	2.56898	NaN	IGHG2	NaN	NaN	NaN	NaN	1.39661	NaN	NaN	NaN	NaN	NaN	0.0649895	0.253333	0.0833333	NA	NA	NaN	1.02431	NaN	NaN	NaN	1.12084	1.14572	NaN	NaN	NaN	NaN	1.28244	NaN	1.34855	1.29549	1.28043	1.19011	NaN	52	20	0	0	NaN
CACCTTGGTCTAGCGC-1	0.322019	3.92074	0	553	1.27685	NaN	3.18915	1.27685	3.07651	NaN	IGHG1	NaN	NaN	NaN	NaN	NaN	NaN	NaN	NaN	NaN	NaN	0.0733753	0.155556	0.0828924	NA	NA	1.10287	1.09431	NaN	NaN	NaN	1.12355	1.13483	NaN	NaN	NaN	1.08829	NaN	NaN	NaN	NaN	NaN	NaN	NaN	11	8	0	0	NaN
CACCTTGGTCTAGTCA-1	-1.32798	4.73681	0	553	3.16924	1.71522	4.70401	NaN	NaN	NaN	IGHG1	NaN	NaN	NaN	NaN	NaN	NaN	NaN	NaN	NaN	NaN	0.0524109	0.2	0.0688406	NA	NA	NaN	NaN	NaN	NaN	NaN	1.11219	1.13139	NaN	NaN	NaN	NaN	NaN	NaN	NaN	NaN	NaN	NaN	NaN	42	213	0	0	NaN
CACCTTGGTGTAACGG-1	-1.00495	2.59885	0	553	1.20197	2.07694	3.28066	2.33279	NaN	NaN	IGHG1	NaN	NaN	NaN	NaN	NaN	NaN	NaN	NaN	NaN	NaN	0.0377358	0.194444	0.0546448	Spike-specific	NA	1.1155	1.10299	NaN	NaN	NaN	1.10029	NaN	NaN	NaN	NaN	NaN	NaN	NaN	NaN	NaN	1.40318	NaN	NaN	26	5	0	0	NaN
CACCTTGTCACATAGC-1	1.53067	3.3002	0	553	2.03862	0.982081	3.19377	1.46788	4.58354	1.46788	IGHA1	NaN	NaN	NaN	1.55334	NaN	NaN	NaN	NaN	NaN	NaN	0.0545073	0.206897	0.072695	NA	NA	1.10535	1.10232	1.02552	NaN	NaN	1.08663	1.1521	NaN	1.08258	NaN	NaN	NaN	NaN	NaN	NaN	NaN	1.42148	NaN	169	12	0	0	NaN
CACCTTGTCATGTGGT-1	-1.03482	1.05031	0	553	2.62141	1.80862	3.53115	2.41628	NaN	NaN	IGHG1	NaN	NaN	NaN	NaN	NaN	NaN	NaN	1.45886	NaN	NaN	0.0943396	0.194444	0.105647	NA	NA	1.08395	1.12078	NaN	NaN	NaN	1.12382	1.14063	NaN	NaN	NaN	NaN	NaN	NaN	NaN	NaN	NaN	NaN	NaN	6	6	0	0	NaN
CACTCCAAGATCGGGT-1	-3.17192	-1.17066	1	553	2.22619	1.12041	4.03927	1.12041	5.43955	NaN	IGHG1	NaN	NaN	NaN	NaN	NaN	1.44468	NaN	NaN	NaN	NaN	0.0230608	0.12	0.0344203	NA	NA	NaN	1.05034	NaN	1.27911	NaN	NaN	NaN	NaN	NaN	NaN	NaN	NaN	NaN	NaN	NaN	NaN	NaN	NaN	7	1	0	0	NaN
CACTCCAAGATGAGAG-1	3.11346	0.19252	5	553	NaN	1.38569	2.56421	NaN	4.81949	NaN	IGHG1	NaN	NaN	NaN	NaN	NaN	NaN	NaN	1.46909	1.33027	NaN	0.0628931	0.148148	0.0752688	NA	NA	1.04047	1.05356	NaN	NaN	NaN	NaN	NaN	NaN	NaN	NaN	NaN	NaN	NaN	NaN	NaN	NaN	NaN	NaN	6	1	0	0	NaN
CACTCCAAGGGAAACA-1	-2.2236	-1.20869	1	553	3.18175	NaN	3.67583	NaN	6.07432	NaN	IGHG1	1.1651	NaN	NaN	NaN	NaN	NaN	1.16409	1.62371	NaN	NaN	0.0125786	0.0897436	0.0216216	NA	NA	NaN	1.11848	NaN	NaN	NaN	1.10739	1.11607	NaN	NaN	NaN	NaN	1.44089	NaN	NaN	1.24734	1.46419	1.38504	NaN	6	9	0	0	NaN
CACTCCACACTGTTAG-1	1.25519	0.0717918	0	553	NaN	NaN	3.61628	2.30755	5.22854	2.0525	IGHG1	NaN	NaN	NaN	NaN	NaN	NaN	NaN	NaN	NaN	NaN	0.0272537	0.111111	0.0346084	NA	NA	NaN	NaN	NaN	1.03698	NaN	NaN	NaN	NaN	NaN	NaN	NaN	NaN	NaN	NaN	NaN	NaN	NaN	NaN	9	21	0	0	NaN
CACTCCAGTCGAGTTT-1	-0.777257	5.04921	0	553	1.23157	1.76699	4.39541	NaN	5.88648	NaN	IGHG1	NaN	NaN	NaN	NaN	NaN	NaN	NaN	NaN	NaN	NaN	0.0524109	0.15942	0.0622711	NA	NA	NaN	1.05423	NaN	NaN	NaN	NaN	NaN	NaN	NaN	NaN	NaN	NaN	NaN	NaN	NaN	NaN	NaN	NaN	39	12	0	0	NaN
CAGAATCAGGGAAACA-1	-1.41413	4.05424	0	553	1.11985	1.81824	3.28859	0.709121	3.69446	NaN	IGHD	1.52623	NaN	NaN	NaN	1.17674	NaN	1.22876	NaN	1.1722	NaN	0.0796646	0.25641	0.0990991	NA	NA	NaN	NaN	NaN	NaN	NaN	1.07179	1.13023	NaN	1.3325	1.25269	NaN	NaN	1.26572	NaN	1.4093	NaN	NaN	NaN	148	28	0	0	NaN
CAGAATCAGTCCCACG-1	-1.2867	-0.867252	1	553	1.40453	0.930906	3.74936	NaN	6.63356	NaN	IGHG1	NaN	NaN	NaN	NaN	NaN	NaN	NaN	NaN	NaN	NaN	0.0691824	0.186667	0.0797101	NA	NA	NaN	1.0483	NaN	NaN	NaN	NaN	NaN	NaN	NaN	NaN	NaN	NaN	NaN	1.52487	NaN	NaN	NaN	NaN	3	5	0	0	NaN
CAGAATCCAAACCCAT-1	-0.969374	0.884451	0	553	2.51539	2.31225	4.09653	NaN	1.1861	NaN	IGHG1	NaN	NaN	NaN	NaN	NaN	1.3743	NaN	1.51572	NaN	NaN	0.0503145	0.188889	0.0687831	NA	NA	1.22943	1.03563	1.03635	NaN	NaN	1.06478	1.0906	NaN	NaN	NaN	1.22989	NaN	1.24953	NaN	1.13121	1.07469	NaN	NaN	6	25	0	0	NaN
CAGAATCCAGAGCCAA-1	2.74898	1.88678	5	553	NaN	1.83734	2.44752	1.01521	6.92064	1.01521	IGHA1	NaN	NaN	NaN	NaN	NaN	NaN	NaN	NaN	NaN	NaN	0.0632911	0.234568	0.0792793	NA	NA	NaN	NaN	NaN	1.43053	NaN	1.09968	NaN	NaN	NaN	NaN	NaN	NaN	NaN	NaN	NaN	NaN	NaN	NaN	32	6	0	0	NaN
CAGAATCGTCTTCGTC-1	-1.01708	3.42916	0	553	1.96448	2.58493	3.95304	1.62678	1.11309	1.11309	IGHG1	NaN	NaN	NaN	NaN	NaN	NaN	NaN	NaN	NaN	NaN	0.0859539	0.2	0.0978261	NA	NA	1.05071	1.0412	1.04315	NaN	NaN	1.05758	1.07975	NaN	NaN	1.04384	NaN	NaN	NaN	NaN	NaN	NaN	NaN	NaN	82	8	0	0	NaN
CAGAGAGAGATGTTAG-1	-2.00421	0.694586	0	553	2.17634	1.92578	2.17634	1.59067	NaN	1.08299	IGHG3	NaN	NaN	NaN	NaN	NaN	NaN	NaN	1.45236	NaN	NaN	NaN	NaN	NaN	NA	NA	NaN	1.0658	NaN	NaN	NaN	1.06622	1.08482	NaN	1.3925	NaN	NaN	NaN	NaN	NaN	NaN	NaN	NaN	NaN	12	9	0	0	NaN
CAGAGAGAGCAGACTG-1	0.736103	-3.02331	0	553	NaN	2.08163	4.26515	3.09343	5.04591	NaN	IGHG1	NaN	NaN	NaN	NaN	NaN	NaN	NaN	NaN	NaN	NaN	0.0230608	0.0769231	0.0288288	NA	NA	1.11539	1.21235	1.34422	NaN	NaN	NaN	NaN	NaN	NaN	NaN	NaN	NaN	NaN	1.32194	NaN	NaN	NaN	NaN	32	6	0	0	NaN
CAGAGAGAGTGACTCT-1	-1.43821	3.1143	0	553	NaN	1.2711	3.60839	NaN	NaN	1.2711	IGHG1	NaN	NaN	NaN	NaN	NaN	NaN	NaN	NaN	NaN	NaN	0.0274262	0.119048	0.0322581	NA	NA	1.05075	1.04175	NaN	NaN	NaN	1.05125	NaN	NaN	NaN	NaN	1.29021	NaN	NaN	NaN	NaN	NaN	NaN	NaN	14	20	0	0	1.2711
CAGAGAGCAAACAACA-1	1.84197	-1.33844	4	553	1.99789	1.13927	2.62082	NaN	6.85491	NaN	IGHM	1.23637	NaN	NaN	NaN	NaN	1.22323	1.34525	1.4993	NaN	NaN	0.00209644	0.0133333	0.00362319	NA	NA	1.01658	1.13037	1.3441	NaN	NaN	1.10442	1.1692	NaN	NaN	NaN	NaN	NaN	NaN	NaN	NaN	1.45031	NaN	NaN	78	0	0	0	NaN
CAGAGAGCAGGGTATG-1	1.88669	5.52851	9	553	NaN	NaN	4.11118	0.931745	6.7127	NaN	IGHA2	NaN	NaN	NaN	NaN	1.45959	NaN	NaN	NaN	NaN	NaN	0.0146751	0.133333	0.0271739	NA	NA	NaN	NaN	NaN	NaN	NaN	1.07386	1.11105	1.11404	NaN	NaN	NaN	NaN	NaN	NaN	NaN	NaN	NaN	NaN	16	44	0	0	NaN
CAGAGAGCAGTGACAG-1	-0.204974	1.3125	0	553	NaN	NaN	2.73834	NaN	5.07564	NaN	NA	NaN	NaN	NaN	NaN	NaN	NaN	NaN	1.55929	NaN	NaN	NaN	NaN	NaN	NA	NA	1.0618	1.10941	NaN	NaN	NaN	NaN	NaN	NaN	NaN	NaN	NaN	NaN	NaN	NaN	NaN	NaN	NaN	NaN	11	11	0	0	NaN
CAGAGAGGTCCGAATT-1	-2.0062	-2.3445	1	553	NaN	NaN	3.00982	NaN	NaN	NaN	IGHG1	NaN	NaN	NaN	NaN	NaN	NaN	1.32337	1.57528	1.16131	NaN	NaN	NaN	NaN	NA	NA	1.07339	NaN	NaN	NaN	NaN	1.07845	NaN	NaN	NaN	NaN	NaN	NaN	NaN	1.45446	NaN	NaN	NaN	NaN	4	8	0	0	NaN
CAGAGAGGTCTCTTAT-1	-1.0074	-0.873592	1	553	2.31821	1.04081	3.13454	1.04081	5.60603	NaN	IGHG1	NaN	NaN	NaN	NaN	NaN	NaN	NaN	NaN	NaN	NaN	NaN	NaN	NaN	NA	NA	NaN	1.04967	NaN	NaN	NaN	1.11329	1.12285	NaN	NaN	NaN	NaN	NaN	NaN	NaN	NaN	NaN	NaN	NaN	13	29	0	0	NaN
CAGAGAGTCACGCATA-1	-1.34639	-1.40011	4	553	NaN	2.01347	3.29425	NaN	5.05461	NaN	IGHG1	NaN	NaN	NaN	NaN	NaN	NaN	NaN	NaN	NaN	NaN	NaN	NaN	NaN	NA	NA	NaN	1.05074	NaN	NaN	NaN	1.04029	NaN	NaN	NaN	NaN	NaN	NaN	NaN	NaN	NaN	NaN	NaN	NaN	194	80	0	0	NaN
CAGAGAGTCAGCCTAA-1	-3.78595	1.45398	6	553	1.3576	2.90805	4.50526	NaN	NaN	NaN	IGHG2	NaN	NaN	NaN	NaN	NaN	NaN	NaN	NaN	1.36405	NaN	0.0712788	0.25	0.0907504	NA	NA	NaN	NaN	NaN	1.1114	NaN	NaN	NaN	NaN	NaN	NaN	NaN	NaN	NaN	NaN	NaN	NaN	NaN	NaN	10	5	0	0	NaN
CAGATCAAGATAGGAG-1	0.889818	3.59666	5	553	3.29675	1.77149	3.94008	2.01573	1.44765	NaN	IGHG1	NaN	NaN	NaN	NaN	NaN	NaN	NaN	NaN	NaN	NaN	0.048218	0.11828	0.054386	NA	NA	1.0683	1.08537	1.122	NaN	NaN	1.09102	NaN	1.25646	NaN	NaN	NaN	1.34008	NaN	NaN	1.31751	NaN	NaN	NaN	68	37	0	0	NaN
CAGATCAAGCCTATGT-1	-2.79284	0.773772	1	553	2.54506	3.19818	4.43883	NaN	3.70465	NaN	IGHG3	NaN	NaN	NaN	NaN	NaN	1.26909	NaN	1.44569	NaN	NaN	0.0754717	0.294872	0.0972973	NA	NA	NaN	NaN	NaN	NaN	NaN	1.07433	NaN	1.239	NaN	NaN	NaN	NaN	NaN	NaN	NaN	NaN	NaN	NaN	1	5	0	0	NaN
CAGATCAAGTCCATAC-1	-3.31429	1.20884	6	553	NaN	3.09321	1.20556	NaN	NaN	1.20556	IGHG1	1.43291	NaN	NaN	NaN	NaN	NaN	NaN	NaN	NaN	NaN	0.101266	0.204301	0.118166	NA	NA	NaN	1.04812	NaN	NaN	NaN	NaN	NaN	NaN	NaN	NaN	NaN	NaN	1.35296	1.23008	NaN	1.23991	1.12518	NaN	3	6	0	0	NaN
CAGATCACAATCCAAC-1	1.67329	5.19532	6	553	2.08194	1.01342	3.09377	NaN	2.82108	NaN	IGHG2	NaN	NaN	1.50715	NaN	NaN	NaN	NaN	NaN	NaN	NaN	0.0485232	0.238095	0.0716846	NA	NA	1.08113	1.09066	1.14673	NaN	NaN	1.0785	1.13451	NaN	1.05647	NaN	1.04694	NaN	1.6728	NaN	NaN	1.25225	NaN	NaN	52	5	0	0	NaN
CAGATCACATGATCCA-1	-2.33244	2.33532	0	553	2.33002	2.13091	3.42394	NaN	1.04929	1.04929	IGHG3	NaN	NaN	NaN	NaN	NaN	NaN	NaN	NaN	NaN	NaN	0.14135	0.306667	0.154827	NA	NA	NaN	NaN	NaN	NaN	NaN	1.06583	NaN	NaN	NaN	NaN	NaN	NaN	1.34742	NaN	NaN	NaN	NaN	NaN	6	18	0	0	NaN
CAGATCAGTGAGGGTT-1	-2.60255	1.74006	0	553	2.66682	1.84965	3.32461	NaN	NaN	1.84965	IGHG1	NaN	NaN	NaN	NaN	NaN	NaN	NaN	NaN	NaN	NaN	0.0880503	0.308642	0.111111	NA	NA	1.11259	1.07131	NaN	NaN	NaN	1.09408	NaN	NaN	1.18691	NaN	NaN	NaN	NaN	NaN	NaN	NaN	NaN	NaN	3	4	0	0	NaN
CAGATCAGTGCAACGA-1	-3.09024	-1.33813	1	553	1.48534	1.48534	3.65276	1.48534	NaN	NaN	IGHG1	NaN	NaN	NaN	NaN	NaN	NaN	NaN	NaN	NaN	NaN	NaN	NaN	NaN	NA	NA	NaN	NaN	NaN	NaN	NaN	NaN	NaN	NaN	NaN	NaN	NaN	NaN	1.19491	NaN	NaN	1.236	NaN	NaN	9	1	0	0	NaN
CAGATCAGTTACTGAC-1	-1.92336	1.86311	0	553	2.30511	1.31038	3.90674	NaN	5.68773	NaN	IGHG1	NaN	NaN	NaN	NaN	NaN	NaN	NaN	NaN	NaN	NaN	0.0545073	0.2	0.0652174	NA	NA	1.05494	1.10145	NaN	NaN	NaN	NaN	NaN	NaN	NaN	NaN	NaN	NaN	NaN	NaN	NaN	NaN	NaN	NaN	48	20	0	1	NaN
CAGATCATCTAACGGT-1	-1.67646	1.41305	0	553	1.16458	2.65518	3.94556	2.48682	NaN	1.6881	IGHG1	NaN	NaN	NaN	NaN	NaN	NaN	1.42335	NaN	NaN	NaN	0.0545073	0.122222	0.0652557	NA	NA	NaN	NaN	NaN	NaN	NaN	1.04589	NaN	NaN	NaN	NaN	NaN	NaN	NaN	NaN	NaN	NaN	NaN	NaN	2	16	0	0	NaN
CAGCAGCAGACCTTTG-1	-2.419	-1.50455	1	553	NaN	2.04251	3.47547	2.04251	4.62152	NaN	IGHA1	NaN	NaN	NaN	NaN	NaN	1.16187	1.32855	1.31982	1.44539	NaN	0.048218	0.193548	0.0701754	NA	NA	1.16148	1.08718	NaN	NaN	NaN	1.06946	1.08438	NaN	NaN	NaN	NaN	NaN	NaN	1.46889	NaN	NaN	NaN	NaN	5	2	0	0	NaN
CAGCAGCAGGACAGCT-1	0.154149	-0.644343	0	553	1.72557	1.1963	2.69781	NaN	6.32292	NaN	IGHG1	NaN	NaN	NaN	NaN	NaN	NaN	NaN	NaN	NaN	NaN	0.0506329	0.226667	0.0637523	NA	NA	1.14348	1.0963	NaN	NaN	NaN	NaN	NaN	NaN	1.3569	NaN	NaN	NaN	NaN	NaN	NaN	NaN	NaN	NaN	2	2	0	0	NaN
CAGCAGCCAAAGGCGT-1	-3.81542	2.2089	6	553	2.38915	1.78375	3.57417	NaN	NaN	NaN	IGHG1	NaN	NaN	NaN	NaN	NaN	NaN	NaN	NaN	NaN	NaN	0.0443038	0.142857	0.0483871	NA	NA	NaN	1.06488	1.06497	1.33895	NaN	NaN	NaN	NaN	NaN	NaN	NaN	NaN	NaN	NaN	NaN	NaN	NaN	NaN	21	4	0	0	NaN
CAGCAGCGTGATGTCT-1	-2.11596	-2.27998	1	553	NaN	NaN	2.83407	NaN	5.08231	NaN	IGHG1	NaN	NaN	NaN	1.59723	NaN	NaN	NaN	NaN	NaN	NaN	0.033543	0.12	0.0434783	NA	NA	1.18324	1.08042	1.01981	NaN	NaN	NaN	NaN	NaN	1.24106	NaN	NaN	NaN	NaN	NaN	1.3001	1.34255	NaN	NaN	4	10	0	0	NaN
CAGCAGCGTGTCAATC-1	-2.34546	0.647763	0	553	NaN	1.89859	3.24251	NaN	NaN	NaN	IGHG1	NaN	NaN	NaN	NaN	NaN	NaN	NaN	NaN	NaN	NaN	0.081761	0.226667	0.0960145	NA	NA	NaN	NaN	NaN	NaN	NaN	NaN	NaN	NaN	NaN	NaN	NaN	NaN	NaN	NaN	NaN	NaN	NaN	NaN	6	3	0	0	NaN
CAGCAGCTCGCACTCT-1	1.27312	3.84728	0	553	1.20425	2.85301	3.86462	1.20425	NaN	1.20425	IGHG1	NaN	NaN	1.48927	NaN	NaN	NaN	NaN	NaN	NaN	NaN	0.111111	0.233333	0.118166	NA	NA	NaN	1.04643	1.00582	NaN	1.10605	1.07647	1.11085	NaN	1.27376	NaN	NaN	NaN	NaN	NaN	NaN	NaN	NaN	NaN	9	15	0	0	NaN
CAGCAGCTCGCATGAT-1	-0.360547	2.07585	0	553	NaN	1.94664	2.77339	0.916801	3.72652	0.916801	IGHA2	NaN	NaN	NaN	1.51745	NaN	NaN	NaN	NaN	NaN	NaN	NaN	NaN	NaN	NA	NA	NaN	NaN	NaN	NaN	1.23083	1.04025	1.07025	NaN	1.17706	1.06216	1.05612	NaN	NaN	NaN	NaN	NaN	NaN	NaN	39	0	0	0	NaN
CAGCATAAGGGTGTGT-1	-0.179721	1.51963	0	553	1.27221	1.27221	3.85517	NaN	NaN	1.27221	NA	NaN	NaN	NaN	1.52693	NaN	NaN	NaN	NaN	NaN	NaN	NaN	NaN	NaN	NA	NA	1.05522	NaN	NaN	NaN	1.30065	1.04226	1.07396	NaN	1.35536	NaN	1.14803	NaN	NaN	NaN	NaN	NaN	NaN	NaN	7	7	0	0	NaN
CAGCATAAGTTGAGTA-1	0.263025	2.47928	0	553	2.35221	1.42781	3.38528	1.42781	0.949643	NaN	IGHG1	NaN	NaN	NaN	NaN	NaN	NaN	NaN	1.36865	NaN	NaN	0.0545073	0.133333	0.0615942	NA	NA	NaN	1.09167	NaN	NaN	NaN	NaN	1.12932	NaN	NaN	NaN	NaN	NaN	NaN	NaN	NaN	NaN	NaN	NaN	9	14	0	0	NaN
CAGCATACAGGGTACA-1	-4.19271	0.485517	6	553	NaN	3.20251	3.20251	1.08728	NaN	NaN	IGHG1	NaN	NaN	NaN	NaN	NaN	1.40954	NaN	1.59637	1.2704	1.2528	0.0461216	0.133333	0.0599647	NA	NA	NaN	NaN	NaN	NaN	NaN	NaN	NaN	NaN	NaN	NaN	NaN	NaN	NaN	NaN	NaN	NaN	NaN	NaN	25	2	0	0	NaN
CAGCATACAGTATGCT-1	-0.34113	-0.359789	0	553	NaN	1.78183	3.81697	NaN	NaN	NaN	IGHG1	NaN	NaN	NaN	NaN	NaN	NaN	NaN	NaN	NaN	NaN	0.0587002	0.0967742	0.0631579	NA	NA	1.19834	1.10719	NaN	NaN	NaN	NaN	NaN	NaN	1.16365	NaN	NaN	NaN	NaN	NaN	NaN	NaN	NaN	NaN	33	2	0	0	NaN
CAGCATAGTAATTGGA-1	2.44885	0.119065	5	553	2.24899	2.24899	2.61865	NaN	1.65615	NaN	IGHG1	NaN	NaN	NaN	NaN	NaN	NaN	NaN	NaN	NaN	NaN	NaN	NaN	NaN	NA	NA	NaN	NaN	NaN	NaN	1.02411	NaN	NaN	NaN	NaN	NaN	NaN	NaN	NaN	NaN	NaN	NaN	NaN	NaN	4	2	0	0	NaN
CAGCATATCTGATACG-1	-3.57258	-1.79361	1	553	2.02423	NaN	4.20025	2.02423	NaN	NaN	IGHG1	NaN	NaN	NaN	NaN	NaN	1.33481	NaN	1.39515	NaN	NaN	0.0566038	0.16	0.067029	NA	NA	NaN	NaN	NaN	NaN	NaN	NaN	NaN	1.05601	NaN	NaN	NaN	NaN	NaN	1.53524	NaN	NaN	NaN	NaN	3	9	0	0	NaN
CAGCATATCTTGCCGT-1	-2.63481	0.366688	1	553	1.4417	1.4417	3.01393	0.96086	NaN	NaN	IGHG1	NaN	NaN	NaN	NaN	NaN	NaN	NaN	NaN	NaN	NaN	0.0607966	0.24	0.0778986	NA	NA	1.06173	1.06745	NaN	NaN	NaN	NaN	NaN	NaN	1.06783	NaN	NaN	NaN	NaN	NaN	NaN	NaN	NaN	NaN	2	3	0	0	NaN
CAGCCGACACTATCTT-1	-2.19662	0.15517	0	553	1.89554	2.51059	2.88861	NaN	1.34236	NaN	IGHG1	1.38694	NaN	NaN	NaN	NaN	1.20017	NaN	NaN	NaN	NaN	0.0587002	0.155556	0.0723104	NA	NA	NaN	1.05179	NaN	NaN	NaN	1.07468	1.09378	NaN	NaN	NaN	NaN	NaN	1.24646	1.37868	1.34498	1.38739	NaN	NaN	40	25	0	0	NaN
CAGCCGACAGCGTTCG-1	-0.825442	-1.006	1	553	1.8886	NaN	3.02701	1.33633	3.82605	NaN	IGHG1	NaN	NaN	NaN	NaN	NaN	NaN	NaN	1.27969	NaN	NaN	0.0859539	0.32	0.108696	NA	NA	NaN	NaN	NaN	NaN	NaN	NaN	NaN	NaN	NaN	NaN	NaN	NaN	NaN	NaN	NaN	NaN	1.49937	NaN	6	6	0	0	NaN
CAGCCGACATTCTCAT-1	-2.57289	-0.47504	1	553	2.25891	2.25891	3.73098	NaN	NaN	NaN	NA	NaN	NaN	NaN	NaN	NaN	NaN	1.25349	1.2613	NaN	NaN	NaN	NaN	NaN	NA	NA	NaN	1.06363	NaN	NaN	NaN	NaN	NaN	NaN	NaN	NaN	NaN	NaN	NaN	NaN	NaN	NaN	1.31542	NaN	4	1	0	0	NaN
CAGCCGAGTCCTGCTT-1	-4.32077	0.903112	6	553	1.73282	2.07755	3.86211	NaN	3.58141	NaN	IGHG2	NaN	NaN	NaN	NaN	NaN	NaN	NaN	NaN	NaN	NaN	0.0188679	0.115385	0.0324324	NA	NA	1.06403	1.07256	1.1337	1.30539	NaN	1.03002	1.06624	NaN	1.12125	NaN	1.32412	NaN	NaN	NaN	NaN	1.72153	NaN	NaN	28	6	0	0	NaN
CAGCGACAGATGCCTT-1	1.37999	4.91791	9	553	1.09423	NaN	3.42762	1.60418	4.80566	1.09423	IGHG1	NaN	NaN	NaN	NaN	NaN	NaN	NaN	NaN	NaN	NaN	0.0251572	0.155556	0.042328	NA	NA	NaN	NaN	NaN	NaN	NaN	NaN	1.10595	NaN	NaN	NaN	NaN	NaN	NaN	NaN	NaN	NaN	NaN	NaN	17	34	0	0	NaN
CAGCGACAGCAATATG-1	-2.69027	-0.956046	1	553	NaN	2.31	3.16489	NaN	3.25635	NaN	IGHG1	NaN	NaN	NaN	NaN	NaN	NaN	NaN	NaN	NaN	NaN	0.048218	0.12	0.0525362	NA	NA	1.04804	1.05204	1.19319	NaN	NaN	1.04026	NaN	NaN	NaN	NaN	NaN	NaN	NaN	NaN	NaN	NaN	NaN	NaN	45	2	0	0	NaN
CAGCGACAGCAATCTC-1	0.982895	-1.89847	4	553	1.36007	0.895364	2.91119	1.36007	6.6061	NaN	IGHA2	NaN	NaN	NaN	NaN	NaN	NaN	NaN	NaN	NaN	NaN	0.0273109	0.195122	0.046595	NA	NA	1.15792	1.23184	1.22037	NaN	NaN	NaN	NaN	NaN	NaN	NaN	NaN	NaN	NaN	NaN	NaN	NaN	NaN	NaN	54	9	0	0	NaN
CAGCGACAGCTTATCG-1	-1.31387	-4.06752	0	553	2.12359	1.54341	3.28705	NaN	5.15897	NaN	IGHA1	NaN	NaN	NaN	NaN	NaN	NaN	NaN	1.66597	1.38182	NaN	0.0251572	0.148148	0.0394265	NA	NA	1.10388	NaN	1.29891	NaN	NaN	NaN	NaN	NaN	NaN	NaN	NaN	NaN	NaN	NaN	NaN	NaN	NaN	NaN	16	11	0	0	NaN
CAGCGACAGGAGTTGC-1	1.01938	4.77269	0	553	NaN	NaN	3.34916	2.31842	NaN	NaN	IGHG1	NaN	NaN	NaN	NaN	NaN	NaN	NaN	NaN	NaN	NaN	0.0356394	0.226667	0.0525362	NA	NA	1.0245	1.08757	NaN	NaN	NaN	1.06408	1.10999	NaN	1.19145	NaN	NaN	NaN	NaN	NaN	NaN	NaN	NaN	NaN	12	7	0	0	NaN
CAGCGACCAACACCCG-1	-3.27748	1.1876	6	553	1.11501	2.42019	3.57915	NaN	NaN	1.62908	IGHG2	NaN	NaN	NaN	NaN	NaN	NaN	NaN	NaN	NaN	NaN	0.0377358	0.173333	0.0525362	NA	NA	1.06625	NaN	NaN	NaN	NaN	1.07421	NaN	NaN	1.02595	NaN	NaN	NaN	NaN	NaN	NaN	NaN	NaN	NaN	41	15	0	0	NaN
CAGCGACCAATTGCTG-1	-2.30363	2.31564	0	553	0.784054	2.8018	4.08305	NaN	0.784054	NaN	IGHG1	NaN	NaN	NaN	NaN	NaN	NaN	NaN	NaN	NaN	NaN	0.0691824	0.293333	0.0960145	NA	NA	1.02143	NaN	NaN	NaN	NaN	NaN	NaN	NaN	NaN	NaN	NaN	NaN	NaN	NaN	NaN	NaN	NaN	NaN	0	42	0	0	NaN
CAGCGACCACCTGGTG-1	-4.00531	-0.754642	1	553	1.53308	NaN	3.27438	NaN	5.49869	NaN	IGHG2	NaN	NaN	NaN	NaN	NaN	NaN	NaN	NaN	NaN	NaN	NaN	NaN	NaN	NA	NA	1.26742	1.06842	1.20524	NaN	1.19466	NaN	NaN	NaN	NaN	NaN	NaN	NaN	NaN	NaN	NaN	NaN	NaN	NaN	42	10	0	0	NaN
CAGCGACGTACAGTGG-1	3.29618	1.13803	5	553	1.03038	NaN	1.52698	1.52698	6.40177	1.03038	IGHM	NaN	NaN	NaN	NaN	NaN	NaN	NaN	NaN	NaN	NaN	0.0461216	0.211111	0.0634921	NA	NA	NaN	1.07345	NaN	1.17265	1.10945	1.06424	1.09799	NaN	NaN	NaN	NaN	NaN	NaN	NaN	NaN	NaN	NaN	NaN	298	3	0	0	NaN
CAGCGACGTAGGAGTC-1	-2.01245	1.5837	0	553	1.49708	NaN	2.99959	2.43412	3.15895	NaN	IGHG1	NaN	NaN	NaN	NaN	NaN	NaN	1.21684	1.34995	1.28541	NaN	0.134172	0.266667	0.144928	NA	NA	1.19308	1.13939	NaN	NaN	NaN	1.1396	1.14038	NaN	NaN	NaN	NaN	NaN	NaN	NaN	NaN	NaN	NaN	NaN	9	11	0	0	NaN
CAGCGACGTCTCTCGT-1	-0.775827	3.60866	0	553	1.52459	NaN	3.78689	1.52459	NaN	NaN	IGHG2	NaN	NaN	NaN	NaN	NaN	NaN	NaN	NaN	NaN	NaN	NaN	NaN	NaN	NA	NA	NaN	NaN	NaN	NaN	NaN	NaN	NaN	NaN	NaN	NaN	NaN	NaN	NaN	NaN	NaN	NaN	NaN	NaN	11	1	0	0	NaN
CAGCGACGTTATCACG-1	0.524252	1.90273	0	553	1.5703	1.5703	3.44886	NaN	2.51965	NaN	IGHG1	NaN	NaN	NaN	1.46711	NaN	NaN	NaN	NaN	NaN	NaN	0.0293501	0.173333	0.0416667	NA	NA	NaN	1.02946	NaN	NaN	NaN	NaN	NaN	NaN	1.18557	NaN	NaN	NaN	NaN	NaN	NaN	NaN	NaN	NaN	10	11	0	0	NaN
CAGCGACGTTCGGCAC-1	-0.838672	2.26492	0	553	1.93985	1.93985	4.28348	NaN	NaN	NaN	IGHG1	NaN	NaN	NaN	NaN	NaN	NaN	NaN	1.38662	NaN	NaN	0.155136	0.288889	0.165785	NA	NA	NaN	NaN	NaN	NaN	NaN	1.05147	NaN	NaN	NaN	NaN	NaN	NaN	NaN	NaN	NaN	NaN	NaN	NaN	59	29	0	0	NaN
CAGCGACTCCGCGGTA-1	-3.68428	-0.282599	6	553	1.22934	NaN	2.57222	1.22934	4.47828	NaN	IGHG2	NaN	NaN	NaN	NaN	NaN	NaN	NaN	NaN	NaN	NaN	0.0314465	0.111111	0.0382514	NA	NA	NaN	NaN	NaN	1.22911	NaN	NaN	NaN	NaN	NaN	NaN	NaN	NaN	NaN	NaN	NaN	1.24593	1.32125	NaN	19	13	1	0	NaN
CAGCGACTCGGAAACG-1	-2.659	-1.77753	1	553	NaN	NaN	2.19758	2.19758	3.80705	NaN	IGHG1	NaN	NaN	NaN	NaN	NaN	NaN	NaN	1.56097	NaN	NaN	0.0545073	0.146667	0.0652174	NA	NA	NaN	NaN	NaN	NaN	NaN	1.0591	NaN	NaN	NaN	NaN	NaN	NaN	NaN	1.50936	NaN	NaN	NaN	NaN	2	2	0	0	NaN
CAGCTAAGTAGTAGTA-1	-3.33933	-1.35858	1	553	2.11777	2.11777	2.74889	NaN	NaN	NaN	IGHG1	NaN	NaN	NaN	NaN	NaN	NaN	1.34497	1.28975	1.23666	NaN	0.0293501	0.12	0.0362319	NA	NA	1.12819	1.08017	1.26992	NaN	NaN	1.08155	1.07948	NaN	NaN	NaN	NaN	NaN	NaN	NaN	NaN	1.58708	NaN	NaN	3	9	0	0	NaN
CAGCTAAGTTCATGGT-1	-4.35744	-0.182425	6	553	1.90985	1.90985	4.06938	1.90985	5.6034	NaN	IGHA1	NaN	NaN	NaN	NaN	NaN	1.33141	NaN	1.39228	NaN	NaN	0.0251572	0.111111	0.0364583	NA	NA	1.15844	1.1209	1.07248	NaN	NaN	1.0861	1.12347	1.13521	1.1706	NaN	NaN	NaN	NaN	NaN	NaN	NaN	NaN	NaN	12	20	0	0	NaN
CAGCTAATCATTGCCC-1	-2.96392	-0.449288	0	553	NaN	NaN	3.48917	NaN	5.25516	NaN	IGHG1	NaN	NaN	NaN	NaN	NaN	NaN	NaN	NaN	NaN	NaN	0.0754717	0.166667	0.0864865	NA	NA	1.12761	NaN	NaN	NaN	NaN	NaN	NaN	NaN	NaN	NaN	NaN	NaN	NaN	NaN	NaN	NaN	NaN	NaN	4	14	0	0	NaN
CAGCTGGAGAGTGAGA-1	-2.3388	5.11325	8	553	2.50394	1.43716	4.10035	0.957188	2.83578	NaN	IGHG1	1.72301	NaN	NaN	NaN	NaN	1.19462	1.56976	1.57956	1.17572	NaN	NaN	NaN	NaN	NA	NA	NaN	1.04824	NaN	NaN	NaN	NaN	NaN	NaN	1.20985	NaN	NaN	NaN	1.76819	NaN	NaN	NaN	NaN	NaN	22	35	0	0	NaN
CAGCTGGAGATGGGTC-1	-3.77003	3.03843	6	553	2.55038	1.7448	3.65838	NaN	5.04055	NaN	IGHG2	1.40702	NaN	NaN	NaN	NaN	1.20783	1.37355	1.70017	NaN	NaN	0.0230608	0.0833333	0.0291439	NA	NA	1.01818	1.02181	NaN	1.36258	NaN	1.07296	1.06411	NaN	NaN	NaN	NaN	NaN	1.62803	NaN	NaN	1.11629	NaN	NaN	15	8	0	0	NaN
CAGCTGGCACACCGCA-1	-0.327375	-0.436911	0	553	1.32042	NaN	2.86048	1.87026	6.44944	NaN	IGHG1	NaN	NaN	NaN	NaN	NaN	NaN	NaN	NaN	NaN	NaN	NaN	NaN	NaN	NA	NA	NaN	1.07877	1.06675	NaN	NaN	1.07735	1.0912	NaN	NaN	NaN	NaN	NaN	NaN	1.45064	NaN	NaN	NaN	NaN	16	21	0	0	NaN
CAGCTGGCAGGGCATA-1	-2.32306	-2.40564	1	553	1.2665	1.2665	2.79058	1.2665	5.37095	NaN	IGHG1	1.39089	NaN	NaN	NaN	NaN	NaN	1.47316	1.32614	1.1808	NaN	0.0524109	0.213333	0.0688406	NA	NA	1.07071	1.04264	1.29879	1.29358	1.16449	1.0525	1.08953	NaN	NaN	NaN	NaN	NaN	NaN	NaN	NaN	NaN	NaN	NaN	17	11	0	0	NaN
CAGCTGGGTTAGATGA-1	1.83318	3.92603	0	553	1.34038	1.89326	1.89326	NaN	NaN	NaN	IGHG1	NaN	NaN	NaN	NaN	NaN	NaN	NaN	1.42842	NaN	NaN	0.0775681	0.179487	0.0882883	NA	NA	NaN	1.11698	NaN	1.23265	NaN	1.12205	NaN	NaN	NaN	NaN	NaN	NaN	NaN	NaN	NaN	NaN	NaN	NaN	36	15	0	0	NaN
CAGCTGGTCTGCGTAA-1	1.77805	-1.60866	4	553	NaN	NaN	1.68882	NaN	7.04996	NaN	IGHM	NaN	NaN	NaN	1.59966	NaN	1.17092	NaN	1.41984	NaN	NaN	0.0167715	0.11828	0.0315789	NA	NA	1.25516	1.12814	1.20111	1.02229	NaN	NaN	NaN	NaN	1.31391	NaN	1.14838	NaN	NaN	NaN	NaN	NaN	NaN	NaN	27	4	0	0	NaN
CAGGTGCAGCCACGCT-1	-2.88159	0.550777	0	553	NaN	1.18028	4.12541	1.18028	NaN	1.18028	IGHG3	NaN	NaN	NaN	NaN	NaN	NaN	1.16518	1.66072	1.13671	NaN	0.0440252	0.2	0.0597826	NA	NA	NaN	1.03507	1.07053	NaN	NaN	1.06267	1.11422	NaN	NaN	NaN	NaN	NaN	NaN	NaN	NaN	NaN	NaN	NaN	12	10	0	0	NaN
CAGGTGCAGCGCCTTG-1	-1.35508	0.556708	0	553	1.91452	1.58017	3.93428	NaN	2.67382	1.07428	IGHG1	NaN	NaN	NaN	NaN	NaN	NaN	NaN	NaN	NaN	NaN	NaN	NaN	NaN	NA	NA	1.04712	1.02995	1.22461	NaN	1.19355	1.07121	1.09836	NaN	1.22032	NaN	NaN	NaN	NaN	1.54403	NaN	1.30151	NaN	NaN	21	9	0	0	NaN
CAGGTGCCACATTCGA-1	-1.73048	4.14306	0	553	1.12125	1.63654	4.4278	NaN	1.97492	NaN	IGHG1	NaN	NaN	NaN	NaN	NaN	NaN	NaN	NaN	NaN	NaN	NaN	NaN	NaN	NA	NA	NaN	1.02424	NaN	NaN	NaN	1.08664	NaN	NaN	NaN	NaN	NaN	NaN	NaN	NaN	NaN	NaN	NaN	NaN	26	25	0	0	NaN
CAGGTGCTCAAAGTAG-1	-3.72566	2.26375	6	553	1.69842	1.69842	4.03982	2.04095	NaN	1.1733	IGHG2	NaN	NaN	NaN	NaN	NaN	NaN	NaN	1.4836	NaN	1.23206	0.0251572	0.16	0.0416667	NA	NA	NaN	NaN	NaN	NaN	NaN	NaN	NaN	NaN	NaN	NaN	NaN	NaN	1.50414	NaN	NaN	1.29331	NaN	NaN	200	7	0	0	NaN
CAGGTGCTCAACACGT-1	-1.24477	-1.58501	1	553	2.05732	2.21812	2.58664	0.860779	6.27405	NaN	IGHG1	NaN	NaN	NaN	NaN	NaN	NaN	NaN	NaN	NaN	NaN	0.0461216	0.2	0.0634058	NA	NA	NaN	1.04536	NaN	1.22709	NaN	1.12758	1.14263	1.06156	NaN	NaN	NaN	NaN	NaN	NaN	NaN	NaN	NaN	NaN	6	17	0	0	NaN
CAGGTGCTCACATGCA-1	-1.41989	-3.85116	0	553	2.50576	1.89106	3.30529	2.33963	5.76191	NaN	IGHG1	NaN	NaN	NaN	NaN	NaN	NaN	NaN	1.34669	NaN	NaN	0.12369	0.36	0.146739	NA	NA	1.02388	1.10273	1.09782	NaN	NaN	1.12878	1.14432	NaN	NaN	NaN	1.24874	NaN	NaN	NaN	NaN	NaN	NaN	NaN	4	22	0	0	NaN
CAGGTGCTCTGTACGA-1	-2.33417	0.603105	0	553	1.50357	1.50357	2.44175	NaN	NaN	NaN	IGHG1	NaN	NaN	NaN	NaN	NaN	NaN	NaN	NaN	NaN	NaN	NaN	NaN	NaN	NA	NA	1.2002	NaN	NaN	NaN	NaN	1.06328	NaN	NaN	NaN	NaN	NaN	NaN	NaN	NaN	NaN	1.25727	NaN	NaN	66	7	0	0	NaN
CAGTAACAGAGAACAG-1	0.86332	3.94457	0	553	1.68864	1.16504	3.70644	1.68864	NaN	NaN	IGHG1	NaN	NaN	NaN	NaN	NaN	NaN	NaN	NaN	NaN	NaN	0.0607966	0.204301	0.0842105	NA	NA	1.20548	1.11655	1.03063	NaN	NaN	1.12286	1.14291	NaN	1.02954	NaN	1.1116	NaN	NaN	NaN	NaN	NaN	NaN	NaN	23	17	0	0	NaN
CAGTAACCAGGAATCG-1	-4.09916	0.407222	6	553	2.82244	1.99158	3.14177	NaN	4.77112	NaN	IGHG2	NaN	NaN	NaN	NaN	NaN	NaN	NaN	NaN	NaN	NaN	0.0314465	0.195402	0.0514184	NA	NA	1.01331	1.05131	NaN	NaN	NaN	NaN	NaN	NaN	NaN	NaN	NaN	NaN	NaN	NaN	NaN	NaN	NaN	NaN	6	11	0	0	NaN
CAGTAACTCTGCGTAA-1	-1.52878	-1.78797	1	553	1.12799	1.12799	3.08623	NaN	6.7615	NaN	IGHG1	NaN	NaN	NaN	NaN	NaN	NaN	NaN	NaN	NaN	NaN	NaN	NaN	NaN	NA	NA	NaN	1.07696	NaN	NaN	NaN	NaN	NaN	NaN	NaN	NaN	NaN	NaN	NaN	1.27865	NaN	NaN	1.23523	NaN	4	9	0	0	NaN
CAGTCCTCAATTGCTG-1	-2.97558	0.29641	0	553	2.73362	NaN	1.91034	NaN	4.32836	NaN	IGHG3	NaN	NaN	NaN	NaN	NaN	NaN	NaN	NaN	NaN	NaN	0.0461216	0.0666667	0.0493827	NA	NA	NaN	NaN	NaN	NaN	NaN	1.04896	NaN	NaN	1.38594	NaN	NaN	NaN	NaN	NaN	NaN	NaN	NaN	NaN	3	8	0	0	NaN
CAGTCCTCAGTAACGG-1	-1.70636	2.28043	0	553	NaN	1.72336	3.59161	NaN	NaN	NaN	IGHG1	NaN	NaN	NaN	NaN	NaN	NaN	NaN	NaN	NaN	NaN	0.104822	0.293333	0.128623	NA	NA	1.04697	1.1746	1.13271	1.18534	NaN	1.19128	1.19244	NaN	NaN	NaN	NaN	NaN	NaN	NaN	NaN	NaN	NaN	NaN	3	4	0	0	NaN
CAGTCCTGTGACGCCT-1	-0.106534	2.80496	0	553	1.3561	2.26624	2.26624	1.3561	1.3561	1.3561	IGHG2	NaN	NaN	NaN	NaN	NaN	NaN	NaN	NaN	NaN	NaN	0.0419287	0.306667	0.0724638	NA	NA	1.21096	NaN	NaN	NaN	1.2899	NaN	NaN	NaN	1.08149	NaN	1.5453	NaN	NaN	NaN	NaN	NaN	NaN	NaN	71	13	0	0	NaN
CAGTCCTGTTTGACTG-1	-1.24071	4.85071	0	553	1.94986	1.94986	3.71807	2.20132	5.51398	NaN	IGHG4	1.18911	NaN	NaN	NaN	NaN	NaN	NaN	NaN	NaN	NaN	NaN	NaN	NaN	NA	NA	1.17898	1.01985	1.27604	NaN	1.25112	NaN	NaN	1.0253	NaN	NaN	1.17508	NaN	1.33827	NaN	NaN	NaN	NaN	NaN	5	11	0	0	NaN
CATATGGAGCGTCTAT-1	-2.89806	3.33902	8	553	2.05645	2.31163	4.16878	NaN	1.18562	NaN	IGHG1	1.36412	NaN	NaN	NaN	NaN	NaN	NaN	NaN	NaN	NaN	0.067086	0.236111	0.0874317	NA	NA	NaN	NaN	NaN	NaN	NaN	NaN	NaN	NaN	1.11428	NaN	NaN	NaN	1.43902	NaN	NaN	NaN	NaN	NaN	45	145	0	0	1.18562
CATATGGCAACACCTA-1	-1.06002	2.39008	0	553	2.07308	2.32881	3.80693	1.19889	NaN	NaN	IGHG1	NaN	NaN	NaN	NaN	NaN	NaN	NaN	NaN	NaN	NaN	0.056962	0.226667	0.0673953	NA	NA	NaN	NaN	NaN	NaN	NaN	NaN	NaN	1.1056	NaN	NaN	NaN	NaN	NaN	1.5012	NaN	NaN	NaN	NaN	10	6	0	0	NaN
CATATGGCAGTCGTGC-1	-1.47052	2.14677	0	553	1.15274	1.15274	2.9088	NaN	1.15274	NaN	IGHA1	NaN	NaN	NaN	NaN	NaN	NaN	NaN	NaN	1.3114	1.30077	0.0964361	0.371795	0.120721	NA	NA	NaN	NaN	1.01365	NaN	NaN	NaN	NaN	NaN	NaN	NaN	NaN	NaN	NaN	NaN	NaN	NaN	NaN	NaN	2	5	0	0	NaN
CATATGGCATGCCTTC-1	-0.647972	-1.5202	1	553	NaN	NaN	2.17031	NaN	6.60434	NaN	NA	NaN	NaN	NaN	NaN	NaN	NaN	NaN	NaN	NaN	NaN	NaN	NaN	NaN	NA	NA	1.05721	1.07338	1.24012	NaN	NaN	NaN	NaN	NaN	NaN	NaN	NaN	NaN	NaN	NaN	NaN	NaN	NaN	NaN	23	13	0	0	NaN
CATATGGGTACGACCC-1	-3.54786	0.0457488	6	553	NaN	1.65546	2.61787	1.65546	6.46234	NaN	IGHG2	NaN	NaN	NaN	NaN	NaN	1.36488	NaN	1.39171	NaN	NaN	0.0125786	0.0107527	0.0122807	NA	NA	NaN	1.03561	1.03085	1.24641	1.01539	NaN	NaN	NaN	NaN	NaN	NaN	NaN	NaN	NaN	NaN	NaN	NaN	NaN	42	6	1	0	NaN
CATATGGGTAGGGTAC-1	-0.350086	-0.328871	0	553	2.50541	2.50541	3.37148	1.33819	5.69129	NaN	IGHG1	NaN	NaN	NaN	NaN	NaN	NaN	NaN	NaN	NaN	NaN	0.0209644	0.111111	0.0304659	NA	NA	NaN	1.07684	NaN	1.1642	NaN	NaN	NaN	NaN	NaN	NaN	NaN	NaN	NaN	NaN	NaN	NaN	NaN	NaN	21	11	0	0	NaN
CATATGGGTATAGGGC-1	1.7247	4.28656	4	553	1.54428	1.04461	1.87593	NaN	6.74342	NaN	IGHM	1.40367	NaN	1.64863	1.3511	NaN	NaN	NaN	1.338	NaN	NaN	NaN	NaN	NaN	NA	NA	NaN	1.0645	NaN	NaN	NaN	1.09151	1.12291	NaN	NaN	NaN	NaN	NaN	NaN	NaN	1.33043	NaN	NaN	NaN	205	7	0	0	NaN
CATATGGTCAAACAAG-1	-4.11141	1.25169	6	553	1.96501	NaN	3.38878	NaN	7.01708	NaN	IGHA1	NaN	NaN	NaN	NaN	NaN	NaN	NaN	NaN	NaN	NaN	0.0524109	0.253333	0.0778986	NA	NA	NaN	1.05335	NaN	NaN	NaN	1.09402	NaN	NaN	NaN	NaN	NaN	NaN	NaN	1.39983	NaN	NaN	NaN	NaN	19	7	0	0	NaN
CATATGGTCAAGATCC-1	-0.180834	-0.0226321	0	553	NaN	2.04798	3.94432	NaN	5.90159	NaN	IGHG1	NaN	NaN	NaN	NaN	NaN	NaN	NaN	NaN	NaN	NaN	0.0524109	0.15942	0.0622711	NA	NA	NaN	NaN	1.08128	NaN	NaN	1.06895	NaN	NaN	NaN	NaN	NaN	NaN	NaN	NaN	NaN	NaN	NaN	NaN	20	24	0	0	NaN
CATATGGTCATGGTCA-1	-2.20792	1.82399	0	553	1.95635	2.31355	4.01929	1.39544	NaN	NaN	IGHG1	NaN	NaN	NaN	NaN	NaN	1.30599	NaN	1.39481	NaN	NaN	0.136268	0.195402	0.143617	NA	NA	NaN	1.07642	1.03977	NaN	NaN	1.06168	NaN	NaN	NaN	NaN	NaN	NaN	NaN	NaN	NaN	NaN	NaN	NaN	6	5	0	0	NaN
CATATGGTCCTATGTT-1	-2.82078	-0.476565	1	553	1.59503	1.93047	3.34989	NaN	NaN	NaN	IGHG1	NaN	NaN	NaN	NaN	NaN	NaN	1.34732	NaN	NaN	NaN	NaN	NaN	NaN	NA	NA	NaN	NaN	NaN	NaN	NaN	1.06624	1.09463	NaN	NaN	NaN	NaN	NaN	NaN	NaN	NaN	NaN	NaN	NaN	3	6	0	0	NaN
CATATTCAGGCTATCT-1	-2.3826	1.45435	0	553	2.74745	2.5402	4.13247	1.92295	NaN	NaN	IGHG3	NaN	NaN	NaN	NaN	NaN	NaN	NaN	NaN	NaN	NaN	0.0943396	0.36	0.117754	NA	NA	NaN	NaN	NaN	NaN	NaN	NaN	NaN	NaN	NaN	NaN	NaN	NaN	NaN	NaN	NaN	NaN	1.29269	NaN	15	2	0	0	NaN
CATATTCCAGCTGCTG-1	1.87023	-1.51239	4	553	1.14831	1.66878	3.68264	NaN	7.0884	NaN	IGHM	NaN	NaN	NaN	NaN	NaN	NaN	NaN	1.48684	NaN	NaN	0.0104822	0.0933333	0.0181159	NA	NA	1.06297	1.09842	NaN	NaN	NaN	1.10808	NaN	NaN	NaN	NaN	NaN	NaN	NaN	NaN	NaN	NaN	NaN	NaN	1	6	0	0	NaN
CATATTCGTATAGGGC-1	0.595812	2.91732	0	553	2.07841	1.8316	3.00704	1.8316	4.87021	NaN	IGHA1	NaN	NaN	NaN	NaN	NaN	NaN	NaN	NaN	NaN	1.32462	0.0524109	0.153846	0.0594595	NA	NA	1.01135	1.03409	1.08916	NaN	NaN	1.06832	1.08474	NaN	NaN	NaN	NaN	NaN	NaN	NaN	NaN	1.42221	NaN	NaN	152	11	0	0	NaN
CATATTCGTGATAAAC-1	-4.08436	2.10797	6	553	1.73879	1.20753	3.3722	1.73879	3.09589	1.20753	IGHG2	NaN	NaN	NaN	NaN	NaN	NaN	NaN	1.30009	NaN	NaN	0.0314465	0.091954	0.0336879	NA	NA	NaN	1.0529	NaN	NaN	1.16648	NaN	NaN	1.33611	NaN	NaN	NaN	NaN	NaN	NaN	NaN	NaN	NaN	NaN	30	16	0	0	NaN
CATATTCTCAGCTCGG-1	-0.657752	4.39127	0	553	NaN	NaN	4.89938	NaN	NaN	1.21749	IGHG1	NaN	NaN	NaN	NaN	NaN	NaN	NaN	NaN	NaN	NaN	0.0796646	0.234568	0.0967742	NA	NA	NaN	1.07112	NaN	1.02453	NaN	NaN	NaN	NaN	NaN	NaN	NaN	NaN	NaN	NaN	NaN	NaN	1.54067	NaN	6	10	0	0	NaN
CATATTCTCGTTTGCC-1	2.25478	0.167091	5	553	1.35268	1.90741	2.90179	NaN	1.90741	NaN	IGHG1	NaN	NaN	NaN	NaN	NaN	1.42345	NaN	NaN	NaN	NaN	0.0628931	0.125	0.0655738	NA	NA	NaN	1.04191	NaN	NaN	NaN	NaN	NaN	NaN	NaN	NaN	NaN	1.29602	NaN	NaN	NaN	NaN	1.44806	NaN	2	5	0	0	NaN
CATCAAGAGCGAGAAA-1	1.37044	3.84086	9	553	1.84493	1.51552	3.77554	NaN	4.81653	1.02097	IGHA1	NaN	NaN	NaN	NaN	NaN	NaN	NaN	NaN	NaN	NaN	0.0985325	0.24	0.106884	NA	NA	NaN	1.05695	NaN	NaN	NaN	1.08192	1.13613	NaN	1.02232	1.1547	NaN	NaN	NaN	NaN	NaN	NaN	NaN	NaN	46	12	0	0	NaN
CATCAAGAGGATCGCA-1	-4.36942	0.119203	6	553	1.37258	2.75541	2.75541	NaN	NaN	NaN	IGHG1	NaN	NaN	NaN	NaN	NaN	NaN	NaN	NaN	NaN	NaN	0.00628931	0.115385	0.0162162	NA	NA	1.04632	1.06349	NaN	1.30263	NaN	NaN	NaN	1.14824	NaN	NaN	NaN	NaN	NaN	NaN	NaN	NaN	NaN	NaN	4	8	0	0	NaN
CATCAAGCAATAGCGG-1	2.3221	1.00751	5	553	1.67387	NaN	2.26856	1.67387	NaN	NaN	IGHG1	NaN	NaN	NaN	NaN	NaN	NaN	NaN	NaN	NaN	NaN	0.0464135	0.2	0.0619308	NA	NA	NaN	1.09142	1.05261	NaN	NaN	1.06904	NaN	NaN	NaN	NaN	NaN	1.27379	NaN	NaN	NaN	1.34843	1.47904	NaN	16	3	0	0	NaN
CATCAAGCACCACGTG-1	-3.79487	0.0532137	6	553	3.46448	3.46448	3.68134	NaN	NaN	NaN	IGHG1	NaN	NaN	NaN	NaN	NaN	NaN	NaN	1.49039	NaN	NaN	0.100629	0.208333	0.111111	NA	NA	1.14844	NaN	1.18084	NaN	NaN	NaN	NaN	NaN	NaN	NaN	NaN	NaN	NaN	NaN	NaN	NaN	NaN	NaN	24	2	0	0	NaN
CATCAAGCAGTCCTTC-1	0.5362	1.70195	0	553	2.11713	2.48164	3.27999	1.53765	NaN	NaN	IGHD	NaN	NaN	NaN	NaN	NaN	NaN	NaN	NaN	NaN	NaN	0.0901468	0.293333	0.11413	NA	NA	NaN	NaN	1.27759	NaN	NaN	NaN	NaN	NaN	NaN	NaN	NaN	NaN	NaN	NaN	NaN	NaN	NaN	NaN	9	11	0	0	NaN
CATCAAGCATTGGTAC-1	1.08876	5.0253	0	553	1.73943	1.41813	3.25945	0.941842	4.71934	NaN	IGHG1	NaN	NaN	NaN	NaN	NaN	NaN	NaN	NaN	NaN	NaN	0.0628931	0.138889	0.0692168	NA	NA	NaN	1.04191	NaN	1.40016	NaN	1.08813	1.11044	NaN	1.20723	NaN	NaN	NaN	NaN	NaN	NaN	NaN	NaN	NaN	22	8	0	0	NaN
CATCAAGGTACTCGCG-1	0.943465	4.80134	6	553	1.99331	NaN	3.34894	NaN	6.38472	1.65375	IGHG2	NaN	NaN	NaN	NaN	NaN	NaN	NaN	NaN	NaN	NaN	0.0356394	0.282051	0.0630631	NA	NA	1.23861	1.1145	1.32102	1.10144	NaN	1.09602	1.14837	NaN	1.62065	NaN	1.20781	NaN	NaN	NaN	NaN	1.47058	1.35476	NaN	11	11	0	0	NaN
CATCAAGGTAGGGACT-1	-2.55978	3.70286	8	553	1.60291	2.70043	4.36139	1.09318	NaN	1.60291	IGHG1	NaN	NaN	NaN	NaN	NaN	NaN	NaN	NaN	NaN	NaN	0.102725	0.24	0.112319	NA	NA	NaN	NaN	NaN	NaN	NaN	NaN	NaN	NaN	NaN	NaN	NaN	NaN	1.48978	NaN	NaN	NaN	1.40214	NaN	6	14	0	0	NaN
CATCAAGGTCTTGTCC-1	-4.20716	1.73642	6	553	NaN	NaN	4.22489	1.9379	6.56294	NaN	IGHG2	NaN	NaN	NaN	NaN	NaN	NaN	NaN	NaN	NaN	NaN	0.0167715	0.0444444	0.021164	NA	NA	NaN	1.02658	1.12316	NaN	NaN	1.03821	1.07689	NaN	NaN	NaN	1.25295	NaN	NaN	NaN	NaN	NaN	NaN	NaN	6	4	0	0	NaN
CATCAAGGTTCGAATC-1	-1.347	1.39348	0	553	2.53031	1.35824	4.2534	1.35824	3.18282	NaN	IGHG1	NaN	NaN	NaN	NaN	NaN	NaN	NaN	NaN	NaN	NaN	0.176101	0.52	0.201087	NA	NA	1.22308	1.04349	1.02714	NaN	1.15089	NaN	NaN	NaN	1.16957	NaN	NaN	NaN	NaN	NaN	NaN	NaN	NaN	NaN	30	6	0	0	NaN
CATCAAGTCACAAACC-1	0.367275	-1.03003	4	553	1.42015	0.943467	3.06317	1.98451	5.08156	NaN	IGHG1	NaN	NaN	NaN	NaN	NaN	NaN	NaN	NaN	NaN	NaN	0.0314465	0.213333	0.0525362	NA	NA	NaN	1.20884	1.15596	1.3447	NaN	1.14958	NaN	NaN	NaN	NaN	NaN	NaN	NaN	1.57957	NaN	NaN	NaN	NaN	9	10	0	0	NaN
CATCAAGTCACTCTTA-1	2.45072	0.174002	5	553	1.12531	1.64139	2.43412	1.12531	NaN	NaN	IGHG3	NaN	NaN	NaN	NaN	NaN	NaN	NaN	NaN	NaN	NaN	0.0607966	0.153846	0.0648649	NA	NA	NaN	1.1342	NaN	NaN	NaN	1.09475	1.12899	NaN	NaN	NaN	NaN	NaN	NaN	NaN	1.16188	NaN	NaN	NaN	34	2	0	0	NaN
CATCAGACAAGGCTCC-1	-0.0462272	4.86063	6	553	1.38345	2.29917	4.40297	2.94085	5.19473	1.38345	IGHG2	NaN	NaN	NaN	NaN	NaN	NaN	NaN	NaN	NaN	NaN	0.0251572	0.111111	0.0352734	NA	NA	NaN	NaN	1.06426	NaN	NaN	1.1074	NaN	NaN	NaN	NaN	NaN	NaN	NaN	NaN	NaN	NaN	NaN	NaN	24	17	0	0	NaN
CATCAGAGTTAAAGTG-1	-3.05046	0.273657	0	553	2.52765	2.52765	4.56511	1.91132	NaN	NaN	IGHG1	NaN	NaN	NaN	NaN	NaN	NaN	NaN	NaN	NaN	NaN	NaN	NaN	NaN	NA	NA	NaN	1.04627	1.01895	NaN	NaN	NaN	NaN	NaN	NaN	NaN	NaN	NaN	NaN	NaN	NaN	NaN	NaN	NaN	1	3	0	0	NaN
CATCAGAGTTACGCGC-1	1.55006	5.52852	9	553	2.14139	1.25384	4.48449	NaN	5.51694	NaN	NA	NaN	NaN	NaN	NaN	NaN	NaN	NaN	NaN	NaN	NaN	NaN	NaN	NaN	NA	NA	NaN	1.02989	NaN	NaN	NaN	1.07549	1.12028	NaN	1.04226	NaN	1.03521	NaN	NaN	NaN	NaN	NaN	NaN	NaN	46	9	0	0	NaN
CATCAGATCATAAAGG-1	1.63146	2.26415	0	553	1.68846	2.92555	2.65559	NaN	1.68846	NaN	IGHA1	NaN	NaN	NaN	NaN	NaN	NaN	NaN	1.29162	NaN	NaN	NaN	NaN	NaN	NA	NA	NaN	1.09321	NaN	NaN	NaN	1.08598	1.10617	NaN	NaN	NaN	1.04029	1.47499	1.23143	NaN	1.24115	NaN	1.17225	NaN	51	7	0	0	NaN
CATCAGATCGCCGTGA-1	-1.42683	2.2612	0	553	NaN	1.57393	4.06703	NaN	NaN	NaN	IGHG1	NaN	NaN	NaN	NaN	NaN	NaN	NaN	NaN	NaN	NaN	0.109015	0.373333	0.13587	NA	NA	NaN	1.04238	NaN	NaN	NaN	NaN	NaN	NaN	NaN	NaN	NaN	NaN	NaN	NaN	NaN	NaN	NaN	NaN	17	6	0	0	NaN
CATCAGATCTCGGACG-1	-1.70506	-2.32666	1	553	NaN	NaN	3.2255	NaN	6.45989	NaN	IGHA1	NaN	NaN	NaN	NaN	NaN	NaN	NaN	NaN	NaN	NaN	0.0566038	0.226667	0.0724638	NA	NA	NaN	NaN	NaN	NaN	NaN	NaN	NaN	NaN	NaN	NaN	NaN	NaN	NaN	1.24909	NaN	NaN	NaN	NaN	0	1	0	0	NaN
CATCCACAGCCAGTTT-1	0.477939	4.48496	0	553	1.662	2.62536	3.87054	2.25546	NaN	1.14261	IGHA1	NaN	NaN	NaN	NaN	NaN	1.4814	NaN	1.29629	1.18567	1.11363	0.0943396	0.208333	0.102004	NA	NA	1.07397	1.10131	NaN	NaN	NaN	1.11903	1.13518	NaN	NaN	NaN	NaN	NaN	NaN	NaN	NaN	NaN	NaN	NaN	68	58	0	1	NaN
CATCCACAGGCTCAGA-1	-1.11489	2.51295	0	553	1.05353	1.05353	3.48896	NaN	NaN	NaN	IGHG2	NaN	NaN	NaN	NaN	NaN	NaN	NaN	NaN	NaN	NaN	NaN	NaN	NaN	NA	NA	1.03738	NaN	1.03034	NaN	NaN	NaN	NaN	NaN	NaN	1.04194	NaN	NaN	NaN	NaN	1.2376	NaN	NaN	NaN	3	2	0	0	NaN
CATCCACAGTACGTAA-1	0.501555	-1.68326	4	553	2.53805	NaN	3.73272	NaN	7.39083	NaN	IGHA1	NaN	NaN	NaN	NaN	NaN	NaN	NaN	NaN	NaN	NaN	0.0209644	0.0555556	0.0218579	NA	NA	1.09659	NaN	1.1136	NaN	NaN	NaN	NaN	NaN	NaN	NaN	NaN	1.25126	NaN	NaN	NaN	1.44759	NaN	NaN	2	0	0	0	NaN
CATCCACGTCACTGGC-1	1.19628	3.10731	0	553	2.25791	2.56405	3.65526	NaN	0.997916	NaN	IGHG1	NaN	NaN	NaN	1.64678	NaN	1.20832	NaN	NaN	NaN	NaN	0.0754717	0.166667	0.0864865	NA	NA	1.06605	1.11589	NaN	NaN	NaN	1.07977	1.14196	NaN	1.16155	NaN	1.35326	NaN	NaN	NaN	NaN	NaN	NaN	NaN	132	4	0	0	NaN
CATCCACGTCCGCTGA-1	-0.751429	0.769249	0	553	NaN	NaN	3.72623	NaN	NaN	NaN	IGHG3	NaN	NaN	NaN	NaN	NaN	NaN	NaN	NaN	NaN	NaN	0.104822	0.343434	0.131944	NA	NA	NaN	NaN	1.26076	NaN	1.22568	NaN	NaN	NaN	NaN	NaN	NaN	NaN	NaN	NaN	NaN	NaN	NaN	NaN	47	8	0	0	NaN
CATCCACGTCCGTTAA-1	2.31666	-1.17078	4	553	2.33377	NaN	2.97724	1.41235	5.96409	NaN	IGHM	NaN	NaN	NaN	1.62223	NaN	NaN	NaN	NaN	NaN	NaN	NaN	NaN	NaN	NA	NA	1.06515	1.11047	1.05991	1.04669	NaN	NaN	NaN	NaN	1.23151	NaN	1.03709	NaN	NaN	NaN	NaN	NaN	NaN	NaN	60	27	0	0	NaN
CATCCACGTCGGCTCA-1	1.99395	-0.814152	4	553	1.14523	NaN	2.62893	1.14523	6.32476	1.14523	IGHM	NaN	NaN	NaN	NaN	NaN	NaN	NaN	NaN	NaN	NaN	0.0146751	0.16	0.0289855	NA	NA	1.15201	1.06494	1.14412	NaN	NaN	NaN	1.11467	NaN	NaN	NaN	NaN	1.4938	NaN	NaN	1.45504	NaN	NaN	NaN	28	0	0	0	NaN
CATCCACGTTCACCTC-1	-1.46983	-0.949063	1	553	1.72557	2.06985	3.50586	NaN	5.86305	NaN	IGHG1	NaN	NaN	NaN	NaN	NaN	NaN	NaN	NaN	NaN	NaN	0.0421941	0.179487	0.0543478	NA	NA	NaN	1.03564	NaN	NaN	1.15956	1.04979	NaN	NaN	1.45285	NaN	1.24747	NaN	NaN	NaN	NaN	NaN	NaN	NaN	12	9	0	0	NaN
CATCCACTCGGAAACG-1	3.14723	0.556478	5	553	2.04348	1.70079	2.29823	1.70079	4.72701	NaN	IGHA1	NaN	NaN	NaN	NaN	NaN	NaN	NaN	NaN	NaN	NaN	NaN	NaN	NaN	NA	NA	1.09321	1.07191	1.11252	NaN	NaN	1.0843	1.12446	NaN	NaN	NaN	1.15434	1.15453	1.09613	NaN	NaN	1.16375	NaN	NaN	5	2	0	0	NaN
CATCCACTCGTAGATC-1	-0.489149	3.93903	0	553	1.89794	1.0615	2.78042	NaN	NaN	NaN	IGHG2	1.55599	NaN	NaN	NaN	NaN	NaN	NaN	NaN	NaN	NaN	NaN	NaN	NaN	NA	NA	NaN	1.03252	NaN	NaN	NaN	1.07966	1.12156	NaN	1.20141	NaN	NaN	NaN	NaN	NaN	NaN	NaN	NaN	NaN	41	3	0	0	NaN
CATCGAAAGGATCGCA-1	-0.318652	-0.799568	1	553	NaN	NaN	2.73782	2.2005	6.15599	NaN	IGHA1	NaN	NaN	NaN	NaN	NaN	NaN	NaN	NaN	NaN	NaN	NaN	NaN	NaN	NA	NA	1.05695	1.04715	NaN	1.4032	NaN	NaN	NaN	NaN	NaN	NaN	NaN	NaN	NaN	NaN	NaN	NaN	NaN	NaN	17	3	0	0	NaN
CATCGAAAGTAATCCC-1	-1.51453	-0.831526	1	553	NaN	1.3801	3.32424	NaN	5.06696	NaN	IGHG1	NaN	NaN	NaN	NaN	NaN	NaN	NaN	NaN	NaN	NaN	0.0628931	0.129032	0.0701754	NA	NA	NaN	NaN	NaN	NaN	NaN	NaN	NaN	NaN	1.13538	NaN	NaN	NaN	NaN	1.45583	NaN	NaN	1.46647	NaN	4	8	0	0	NaN
CATCGAACAAGAGGCT-1	-2.72251	5.01187	8	553	2.57215	1.49412	2.80635	NaN	2.57215	NaN	IGHG1	1.47314	NaN	NaN	NaN	NaN	NaN	NaN	1.30028	NaN	NaN	0.0188679	0.12	0.0307971	NA	NA	1.03542	1.08857	NaN	NaN	NaN	1.09431	NaN	NaN	NaN	NaN	NaN	NaN	1.47947	NaN	NaN	NaN	NaN	NaN	29	27	0	0	NaN
CATCGGGAGAAGATTC-1	-3.85213	1.79653	6	553	1.22882	2.11041	3.79571	NaN	4.82252	NaN	IGHG2	NaN	NaN	NaN	NaN	NaN	NaN	NaN	NaN	NaN	NaN	0.0503145	0.173333	0.0615942	NA	NA	NaN	NaN	NaN	NaN	NaN	NaN	NaN	NaN	NaN	NaN	NaN	NaN	NaN	NaN	NaN	NaN	NaN	NaN	89	7	0	0	NaN
CATCGGGAGCTCCTCT-1	0.834802	3.03667	0	553	2.17065	NaN	4.33141	NaN	NaN	NaN	IGHG1	NaN	NaN	NaN	NaN	NaN	NaN	NaN	NaN	NaN	NaN	0.102725	0.253333	0.11413	NA	NA	1.03451	1.07976	NaN	NaN	NaN	NaN	NaN	NaN	NaN	NaN	NaN	1.26379	NaN	NaN	1.2606	NaN	NaN	NaN	55	12	0	0	NaN
CATCGGGAGTAATCCC-1	-1.51901	2.15357	0	553	1.47551	0.988286	2.67367	NaN	NaN	0.988286	IGHG1	NaN	NaN	NaN	NaN	NaN	NaN	NaN	NaN	NaN	NaN	0.0754717	0.28	0.0978261	NA	NA	NaN	1.06637	NaN	NaN	1.12024	NaN	NaN	NaN	NaN	NaN	NaN	NaN	NaN	NaN	NaN	NaN	NaN	NaN	9	4	0	0	NaN
CATCGGGAGTGTTAGA-1	1.12446	2.51685	0	553	NaN	1.76638	2.37018	NaN	4.48067	NaN	IGHA1	NaN	NaN	NaN	NaN	NaN	NaN	NaN	NaN	NaN	NaN	NaN	NaN	NaN	NA	NA	NaN	NaN	NaN	NaN	1.17791	NaN	NaN	NaN	1.22717	1.12363	NaN	NaN	NaN	NaN	NaN	NaN	NaN	NaN	145	33	0	0	NaN
CATCGGGCAGAGTGTG-1	-2.89327	-0.27359	1	553	1.80035	2.61223	3.72362	NaN	NaN	1.26013	IGHG1	NaN	NaN	NaN	NaN	NaN	NaN	NaN	NaN	NaN	NaN	NaN	NaN	NaN	NA	NA	NaN	NaN	NaN	NaN	NaN	1.0809	1.08675	NaN	NaN	NaN	NaN	NaN	NaN	1.3253	NaN	NaN	1.17592	NaN	20	2	0	0	NaN
CATCGGGCAGCGATCC-1	1.21314	-2.90396	0	553	NaN	1.7912	2.66197	NaN	6.13634	NaN	IGHA1	NaN	NaN	NaN	NaN	NaN	NaN	NaN	NaN	NaN	NaN	0.111111	0.294872	0.126126	NA	NA	NaN	NaN	NaN	NaN	NaN	NaN	NaN	NaN	NaN	NaN	NaN	NaN	NaN	1.34899	NaN	NaN	1.46429	NaN	2	9	0	0	NaN
CATCGGGGTCCGTTAA-1	2.83926	5.94539	9	553	2.27873	1.01264	4.10424	NaN	4.99883	NaN	IGHG4	1.223	NaN	NaN	1.49238	1.49856	NaN	NaN	NaN	NaN	1.25902	0.102725	0.288889	0.123457	NA	NA	NaN	NaN	NaN	NaN	NaN	1.05666	1.07907	NaN	NaN	NaN	NaN	NaN	NaN	NaN	1.23395	NaN	1.48639	NaN	67	40	0	0	NaN
CATCGGGGTGCAGGTA-1	0.0624412	3.94113	0	553	2.07942	1.64864	3.62165	NaN	2.37953	1.33499	IGHG1	NaN	NaN	NaN	NaN	NaN	NaN	NaN	NaN	NaN	NaN	0.0691824	0.266667	0.0869565	NA	NA	NaN	NaN	NaN	1.27412	NaN	NaN	NaN	NaN	NaN	NaN	NaN	NaN	NaN	NaN	NaN	NaN	NaN	NaN	76	20	0	0	NaN
CATCGGGGTGGTACAG-1	1.26351	0.782045	4	553	2.67995	2.17048	2.67995	NaN	7.41588	1.07862	IGHA1	NaN	NaN	1.69643	1.61877	NaN	NaN	NaN	NaN	NaN	NaN	0.0733753	0.125	0.0767888	NA	NA	1.3076	1.09038	1.14984	NaN	NaN	NaN	NaN	NaN	1.46477	NaN	1.27795	NaN	NaN	NaN	NaN	NaN	NaN	NaN	140	8	0	0	NaN
CATCGGGGTTCACCTC-1	0.573995	2.56103	0	553	2.10154	NaN	3.32935	NaN	NaN	NaN	IGHG1	NaN	NaN	NaN	NaN	NaN	NaN	NaN	NaN	NaN	NaN	0.0440252	0.266667	0.0634058	NA	NA	1.09478	1.03198	NaN	NaN	1.08905	1.06183	1.09594	NaN	NaN	NaN	1.26716	1.26322	NaN	NaN	NaN	NaN	NaN	NaN	9	7	0	0	NaN
CATCGGGTCCAAATGC-1	-4.28906	0.123087	6	553	0.799573	2.12197	3.02497	NaN	6.61576	NaN	IGHG2	NaN	NaN	NaN	NaN	NaN	1.36095	NaN	1.2487	NaN	NaN	0.0461216	0.179487	0.0612613	NA	NA	1.0299	1.07702	NaN	NaN	NaN	1.11557	1.1542	NaN	NaN	NaN	NaN	1.23118	NaN	1.41274	NaN	NaN	1.27563	NaN	3	5	0	0	NaN
CATCGGGTCCTTAATC-1	-1.10461	-1.30077	1	553	0.967385	NaN	3.29942	NaN	2.01813	NaN	IGHG1	NaN	NaN	NaN	1.64592	NaN	NaN	NaN	NaN	NaN	NaN	NaN	NaN	NaN	NA	NA	1.12688	1.04741	NaN	1.40155	NaN	1.05342	1.07896	NaN	1.28011	NaN	NaN	NaN	NaN	NaN	NaN	NaN	NaN	NaN	5	6	0	0	NaN
CATCGGGTCGGCGGTT-1	2.60982	2.09729	5	553	NaN	1.19389	NaN	1.72273	5.41205	NaN	IGHA1	NaN	NaN	NaN	NaN	NaN	NaN	NaN	NaN	NaN	NaN	0.07173	0.32	0.0965392	NA	NA	1.08481	1.03438	NaN	NaN	1.10606	1.04478	1.07531	NaN	1.23471	1.06601	1.07179	1.17443	1.24552	1.36967	1.21997	NaN	1.14373	NaN	245	5	0	0	1.19389
CATCGGGTCTCGCTTG-1	1.67557	3.2765	0	553	1.04199	NaN	2.62785	NaN	6.43458	NaN	IGHA1	NaN	NaN	NaN	NaN	NaN	NaN	NaN	1.48314	NaN	NaN	NaN	NaN	NaN	NA	NA	1.22375	1.06515	1.08868	NaN	NaN	1.06827	1.1291	NaN	NaN	NaN	NaN	NaN	NaN	NaN	NaN	NaN	NaN	NaN	29	18	0	0	NaN
CATGACACACATGGGA-1	-3.80783	1.78519	6	553	1.63405	2.59329	4.00039	NaN	NaN	NaN	IGHG2	NaN	NaN	NaN	NaN	NaN	NaN	NaN	NaN	NaN	NaN	NaN	NaN	NaN	NA	NA	NaN	NaN	NaN	1.12394	NaN	1.02777	1.04474	NaN	1.13863	NaN	NaN	NaN	1.48249	NaN	NaN	NaN	NaN	NaN	3	9	0	0	NaN
CATGACACACCTCGGA-1	2.41995	4.9782	9	553	1.88	NaN	3.42161	NaN	5.59627	NaN	IGHG2	1.33502	NaN	NaN	NaN	1.52138	NaN	NaN	NaN	NaN	NaN	0.0440252	0.208333	0.0619308	NA	NA	NaN	NaN	NaN	NaN	NaN	NaN	1.04748	NaN	1.06598	1.16666	NaN	NaN	NaN	NaN	NaN	NaN	NaN	NaN	33	15	0	0	NaN
CATGACAGTAAACACA-1	0.332124	1.45133	0	553	2.32568	NaN	2.84251	1.19647	4.11118	NaN	IGHG1	NaN	NaN	NaN	NaN	NaN	NaN	NaN	NaN	NaN	NaN	0.067086	0.247312	0.0912281	NA	NA	1.07643	1.11934	1.41448	NaN	NaN	1.10713	1.09965	NaN	NaN	NaN	NaN	NaN	NaN	NaN	NaN	NaN	NaN	NaN	35	18	0	0	NaN
CATGACAGTAAGAGGA-1	1.64308	-1.46856	4	553	1.16292	1.16292	3.38745	NaN	6.88721	1.16292	IGHM	NaN	NaN	NaN	1.54751	NaN	NaN	NaN	NaN	NaN	NaN	0.0209644	0.0888889	0.0299824	NA	NA	NaN	1.09255	NaN	1.31821	NaN	NaN	NaN	NaN	NaN	NaN	NaN	NaN	NaN	NaN	NaN	NaN	NaN	NaN	1	2	0	0	NaN
CATGACAGTGAAATCA-1	-2.91651	0.161315	1	553	NaN	1.3271	2.23112	NaN	NaN	NaN	IGHG1	NaN	NaN	NaN	NaN	NaN	1.28508	NaN	1.5757	1.30314	NaN	NaN	NaN	NaN	NA	NA	1.10472	1.05152	1.05471	1.30698	NaN	1.08579	NaN	NaN	NaN	NaN	NaN	NaN	NaN	NaN	NaN	NaN	NaN	NaN	1	2	0	0	NaN
CATGACAGTGGAAAGA-1	0.340862	1.731	0	553	1.47955	0.99158	2.24892	0.99158	5.21555	NaN	IGHA1	NaN	NaN	NaN	1.57113	NaN	NaN	NaN	NaN	NaN	NaN	0.0691824	0.133333	0.0724638	NA	NA	1.02699	NaN	NaN	NaN	NaN	1.03622	1.10741	NaN	1.38955	NaN	NaN	NaN	1.41836	NaN	NaN	NaN	NaN	NaN	26	9	0	0	NaN
CATGACAGTTAAGACA-1	-2.1778	4.01265	8	553	2.3236	1.96593	3.04262	1.40383	NaN	0.930348	IGHA2	1.33338	NaN	NaN	NaN	NaN	NaN	NaN	NaN	NaN	NaN	0.0607966	0.16	0.0688406	NA	NA	1.10929	1.08032	NaN	NaN	NaN	1.13286	NaN	NaN	NaN	NaN	NaN	NaN	1.47601	NaN	NaN	NaN	NaN	NaN	191	37	0	0	NaN
CATGACAGTTAGTGGG-1	-0.887783	-0.587768	4	553	1.66148	2.25489	3.49661	1.14217	5.52396	NaN	IGHG1	NaN	NaN	NaN	NaN	NaN	NaN	NaN	NaN	NaN	NaN	0.0398323	0.133333	0.0471014	NA	NA	1.0433	1.11832	1.25086	NaN	NaN	1.11647	1.13083	NaN	NaN	NaN	NaN	NaN	NaN	NaN	NaN	NaN	NaN	NaN	61	28	0	0	NaN
CATGACATCTGGTTCC-1	-0.656312	1.03126	0	553	1.27741	NaN	2.42916	NaN	NaN	NaN	IGHA1	NaN	NaN	NaN	NaN	NaN	NaN	1.27898	NaN	NaN	NaN	0.0833333	0.166667	0.0913978	NA	NA	NaN	1.01337	1.21357	NaN	NaN	1.06347	1.10225	NaN	NaN	NaN	1.06266	NaN	NaN	NaN	NaN	NaN	NaN	NaN	6	5	0	0	NaN
CATGCCTAGCAGGCTA-1	1.24351	4.8898	0	553	1.63239	NaN	3.46168	2.97156	4.51692	NaN	IGHG1	NaN	NaN	NaN	NaN	NaN	NaN	NaN	NaN	NaN	NaN	NaN	NaN	NaN	NA	NA	NaN	1.06872	1.19248	NaN	NaN	1.09144	1.13023	NaN	NaN	NaN	NaN	NaN	NaN	NaN	NaN	NaN	NaN	NaN	9	65	0	0	NaN
CATGCCTAGCCTTGAT-1	-1.10676	1.26277	0	553	1.49359	1.82125	4.24936	1.00303	NaN	NaN	IGHG1	NaN	NaN	NaN	NaN	NaN	1.30663	NaN	1.20996	NaN	NaN	NaN	NaN	NaN	NA	NA	NaN	1.05575	NaN	1.2161	NaN	1.07816	1.11894	NaN	1.2892	NaN	1.03371	NaN	NaN	1.28128	NaN	NaN	NaN	NaN	4	4	0	0	NaN
CATGCCTAGGATGTAT-1	-3.52339	1.80061	6	553	3.25714	2.77165	3.93085	NaN	NaN	NaN	IGHG3	NaN	NaN	NaN	NaN	NaN	NaN	NaN	NaN	NaN	NaN	0.0979167	0.292929	0.124352	NA	NA	NaN	1.11924	1.30542	NaN	NaN	NaN	1.12036	NaN	NaN	NaN	NaN	NaN	NaN	NaN	NaN	NaN	NaN	NaN	9	1	0	0	NaN
CATGCCTAGGGTCGAT-1	-0.497423	-0.865873	4	553	2.59549	NaN	2.59549	NaN	6.0319	1.41118	IGHG1	1.3632	NaN	NaN	NaN	NaN	NaN	1.44956	1.43213	NaN	NaN	0.0461216	0.128205	0.0522523	NA	NA	1.0929	1.12179	1.30014	NaN	NaN	1.10409	1.10708	NaN	NaN	NaN	NaN	NaN	NaN	NaN	NaN	NaN	NaN	NaN	6	3	0	0	NaN
CATGCCTAGTACATGA-1	2.36095	0.442587	5	553	2.09698	1.02439	1.02439	1.02439	5.67682	NaN	IGHA1	NaN	NaN	NaN	NaN	NaN	NaN	NaN	1.26846	1.32576	NaN	0.0712788	0.28	0.0923913	NA	NA	1.09938	1.03989	NaN	NaN	NaN	1.0648	1.08496	NaN	NaN	NaN	NaN	NaN	NaN	NaN	NaN	NaN	1.53819	NaN	10	0	0	0	NaN
CATGCCTCATGCTAGT-1	-0.0742334	-1.05183	4	553	NaN	NaN	2.19509	1.60752	6.19812	NaN	IGHM	NaN	NaN	NaN	NaN	NaN	NaN	NaN	NaN	NaN	NaN	NaN	NaN	NaN	NA	NA	1.13733	NaN	NaN	NaN	NaN	1.12132	1.13416	NaN	NaN	NaN	NaN	NaN	1.3453	NaN	NaN	NaN	NaN	NaN	20	7	0	0	NaN
CATGCCTGTAGCCTCG-1	2.20113	5.29607	9	553	1.86972	1.03986	3.57648	1.03986	3.20982	NaN	IGHG3	NaN	NaN	NaN	NaN	NaN	NaN	NaN	NaN	NaN	NaN	NaN	NaN	NaN	NA	NA	NaN	1.04104	NaN	NaN	NaN	1.05085	1.1169	NaN	1.4323	1.04707	NaN	NaN	NaN	NaN	NaN	NaN	NaN	NaN	56	51	0	0	NaN
CATGCCTGTTCCATGA-1	-2.27253	1.87275	0	553	1.15126	2.63712	3.96825	2.26682	NaN	1.15126	IGHG1	NaN	NaN	NaN	NaN	NaN	NaN	NaN	NaN	1.21363	NaN	0.0859539	0.333333	0.112319	NA	NA	NaN	1.04742	NaN	NaN	1.22115	1.09003	NaN	1.16754	NaN	NaN	NaN	NaN	NaN	NaN	NaN	NaN	NaN	NaN	2	3	0	0	NaN
CATGCCTTCAGCGATT-1	-0.716645	-1.65586	4	553	2.03495	1.16854	3.53396	NaN	6.88181	NaN	IGHA1	1.45884	NaN	NaN	NaN	NaN	NaN	NaN	1.1942	1.30213	NaN	0.0188679	0.0533333	0.0217391	NA	NA	NaN	1.08503	NaN	NaN	NaN	1.0522	1.0952	NaN	NaN	NaN	NaN	NaN	1.40421	NaN	NaN	NaN	NaN	NaN	12	0	0	0	NaN
CATGCCTTCCAGTAGT-1	2.31778	5.38648	9	553	1.17053	NaN	3.23714	2.29201	4.79645	1.17053	IGHM	NaN	NaN	NaN	NaN	NaN	NaN	NaN	NaN	NaN	NaN	0	0.0172414	0.00181159	NA	NA	NaN	1.15124	NaN	NaN	NaN	1.16666	1.18754	NaN	NaN	NaN	NaN	NaN	NaN	NaN	NaN	NaN	NaN	NaN	26	141	0	0	NaN
CATGCCTTCGGTGTTA-1	-0.484191	4.15163	0	553	1.8412	2.59348	4.62279	NaN	NaN	1.01814	IGHG1	NaN	NaN	NaN	NaN	NaN	NaN	NaN	NaN	NaN	NaN	NaN	NaN	NaN	NA	NA	1.06819	1.0505	1.11795	NaN	NaN	1.10186	1.1156	NaN	NaN	NaN	NaN	1.12652	1.23469	NaN	NaN	1.47401	1.16694	NaN	3	2	0	0	NaN
CATGGCGAGGCAATTA-1	-3.25378	2.4542	6	553	NaN	2.63888	4.02962	0.964965	NaN	NaN	IGHG2	NaN	NaN	NaN	NaN	NaN	NaN	NaN	NaN	NaN	NaN	0.0628931	0.294872	0.0864865	NA	NA	1.092	1.12614	1.16851	NaN	1.24713	1.1417	NaN	NaN	NaN	NaN	NaN	NaN	NaN	NaN	NaN	NaN	NaN	NaN	49	5	0	0	NaN
CATGGCGCAATACGCT-1	-0.003468	-0.108429	0	553	1.00052	1.81793	3.40899	1.00052	6.80855	NaN	IGHA1	NaN	NaN	NaN	NaN	NaN	NaN	NaN	NaN	NaN	NaN	0.0189873	0.0666667	0.0265957	NA	NA	1.02405	1.05198	NaN	NaN	NaN	NaN	NaN	NaN	1.27447	NaN	NaN	NaN	NaN	NaN	NaN	NaN	NaN	NaN	2	10	0	0	NaN
CATGGCGGTGAGGGTT-1	1.49558	-0.173574	1	553	1.69441	2.66238	3.99492	2.49392	6.2973	1.16992	IGHG1	NaN	NaN	NaN	NaN	NaN	1.42037	NaN	NaN	NaN	NaN	NaN	NaN	NaN	NA	NA	NaN	NaN	NaN	NaN	1.08944	NaN	NaN	NaN	NaN	NaN	NaN	NaN	NaN	1.48644	NaN	NaN	NaN	NaN	10	12	0	0	NaN
CATGGCGTCCACGTTC-1	0.433548	-1.67441	4	553	NaN	NaN	2.4543	NaN	7.06276	NaN	IGHA2	NaN	NaN	NaN	NaN	NaN	NaN	NaN	NaN	NaN	NaN	0.0356394	0.213333	0.0561594	NA	NA	1.20864	1.11959	NaN	NaN	NaN	NaN	NaN	NaN	1.4472	NaN	NaN	NaN	NaN	NaN	NaN	NaN	NaN	NaN	68	36	0	0	NaN
CATGGCGTCGAACGGA-1	1.82733	4.7186	9	553	NaN	NaN	2.96219	NaN	3.49939	1.19166	IGHG1	NaN	NaN	NaN	NaN	NaN	NaN	NaN	NaN	NaN	NaN	0.0232068	0.160494	0.0396396	NA	NA	NaN	1.05495	NaN	1.28924	NaN	1.07774	NaN	NaN	1.15573	NaN	NaN	NaN	NaN	NaN	NaN	NaN	NaN	NaN	60	12	0	0	NaN
CATGGCGTCTCTGCTG-1	-4.14043	1.12494	6	553	1.07581	1.9165	3.63006	1.07581	6.438	1.07581	IGHG2	NaN	NaN	NaN	1.58486	NaN	NaN	NaN	NaN	NaN	NaN	NaN	NaN	NaN	NA	NA	1.04304	1.03756	NaN	NaN	NaN	1.08709	1.11706	NaN	NaN	NaN	NaN	NaN	NaN	NaN	NaN	1.46436	NaN	NaN	3	5	0	0	NaN
CATTATCAGAAGGTTT-1	0.961839	5.11865	4	553	NaN	NaN	2.40063	NaN	5.77444	NaN	IGHM	NaN	NaN	NaN	NaN	NaN	NaN	NaN	NaN	NaN	NaN	0.0209644	0.107143	0.026738	NA	NA	1.2814	1.1923	1.27518	NaN	NaN	1.12426	NaN	NaN	NaN	NaN	NaN	NaN	NaN	NaN	NaN	1.3976	NaN	NaN	19	31	0	0	NaN
CATTATCAGATCACGG-1	1.75063	-1.65974	4	553	NaN	NaN	3.72859	NaN	6.03616	NaN	IGHM	NaN	NaN	NaN	NaN	NaN	NaN	NaN	NaN	NaN	NaN	0.00209644	0.04	0.00543478	NA	NA	1.08708	NaN	NaN	NaN	NaN	1.08533	NaN	NaN	NaN	NaN	NaN	NaN	NaN	NaN	NaN	NaN	NaN	NaN	18	9	0	0	NaN
CATTATCAGCGGCTTC-1	-0.157525	3.42858	0	553	NaN	1.32812	3.81513	NaN	1.32812	NaN	IGHG3	NaN	NaN	NaN	NaN	NaN	NaN	1.39147	NaN	NaN	NaN	0.119497	0.293333	0.13587	NA	NA	1.17803	1.06147	NaN	1.03601	NaN	1.06288	1.09634	NaN	NaN	NaN	NaN	NaN	NaN	NaN	NaN	NaN	NaN	NaN	33	6	0	0	1.32812
CATTATCAGCTGCAAG-1	1.46026	0.269972	5	553	NaN	NaN	2.64312	NaN	5.98546	NaN	IGHA1	NaN	NaN	NaN	NaN	NaN	NaN	NaN	NaN	NaN	NaN	NaN	NaN	NaN	NA	NA	NaN	NaN	NaN	NaN	NaN	NaN	NaN	NaN	1.11184	NaN	NaN	NaN	NaN	NaN	NaN	NaN	NaN	NaN	134	74	0	0	NaN
CATTATCAGCTGGAAC-1	-3.10925	0.741877	0	553	1.54298	1.87453	3.32032	NaN	5.71557	0.65213	IGHG1	NaN	NaN	NaN	NaN	NaN	NaN	NaN	1.3014	NaN	NaN	0.0649895	0.217949	0.0810811	NA	NA	1.15957	1.2112	1.19024	NaN	NaN	1.21628	1.23571	NaN	NaN	NaN	NaN	NaN	NaN	NaN	NaN	NaN	NaN	NaN	54	17	0	0	NaN
CATTATCGTACTTCTT-1	-2.1204	0.296487	0	553	2.24801	2.6776	3.68779	NaN	NaN	NaN	IGHG1	NaN	NaN	NaN	NaN	NaN	NaN	NaN	NaN	NaN	NaN	0.0587002	0.0860215	0.0596491	NA	NA	1.17257	1.10597	1.16254	NaN	NaN	1.12711	1.12976	NaN	NaN	NaN	1.0063	NaN	NaN	NaN	NaN	NaN	NaN	NaN	8	11	0	0	NaN
CATTATCGTCTCCATC-1	0.559392	2.79949	0	553	1.58865	NaN	3.11058	1.08132	6.27844	1.08132	IGHA1	NaN	NaN	NaN	NaN	NaN	NaN	NaN	NaN	NaN	NaN	NaN	NaN	NaN	NA	NA	1.09487	1.08715	NaN	NaN	NaN	1.08349	1.10166	NaN	1.2394	NaN	NaN	NaN	1.20529	NaN	NaN	NaN	NaN	NaN	26	26	0	0	NaN
CATTATCGTGGACGAT-1	1.53105	-0.658918	5	553	1.97966	NaN	2.60124	NaN	6.06745	NaN	IGHA1	NaN	NaN	NaN	NaN	NaN	NaN	NaN	NaN	NaN	NaN	0.0209644	0.133333	0.037037	NA	NA	1.20565	1.03414	1.13185	NaN	NaN	NaN	NaN	NaN	NaN	NaN	NaN	NaN	NaN	1.33162	NaN	NaN	NaN	NaN	21	2	0	0	NaN
CATTATCTCAGTTTGG-1	0.87581	-3.23937	0	553	NaN	2.19459	3.9345	1.48578	NaN	0.760559	IGHG3	NaN	NaN	NaN	NaN	NaN	NaN	NaN	NaN	NaN	NaN	0.100629	0.263889	0.116576	NA	NA	1.15275	1.22452	NaN	1.3654	NaN	NaN	NaN	NaN	NaN	NaN	NaN	NaN	NaN	NaN	NaN	NaN	NaN	NaN	5	4	0	0	NaN
CATTATCTCGCGTAGC-1	0.54058	-2.48139	4	553	2.26818	1.67352	3.12035	NaN	5.70322	NaN	NA	NaN	NaN	NaN	NaN	NaN	NaN	NaN	NaN	NaN	NaN	0.033543	0.153846	0.045045	NA	NA	1.06744	NaN	NaN	NaN	NaN	NaN	NaN	NaN	NaN	NaN	NaN	NaN	NaN	NaN	NaN	NaN	NaN	NaN	10	27	0	0	NaN
CATTATCTCGGAAATA-1	0.264224	4.77991	0	553	1.03422	2.30902	3.56799	2.30902	1.53165	NaN	IGHG1	NaN	NaN	NaN	NaN	NaN	NaN	NaN	NaN	NaN	NaN	NaN	NaN	NaN	NA	NA	1.09805	NaN	1.08856	1.242	NaN	1.03244	1.06877	NaN	NaN	NaN	NaN	1.29364	NaN	NaN	1.28064	NaN	NaN	NaN	5	18	0	0	NaN
CATTCGCAGAGTAAGG-1	-0.42492	0.841279	0	553	1.37566	1.93375	3.51258	1.93375	NaN	NaN	IGHA1	NaN	NaN	NaN	NaN	NaN	NaN	NaN	NaN	NaN	NaN	0.0775681	0.217949	0.0918919	NA	NA	NaN	NaN	NaN	NaN	NaN	NaN	NaN	NaN	NaN	NaN	NaN	NaN	NaN	NaN	NaN	NaN	1.50362	NaN	5	7	0	0	NaN
CATTCGCAGCCATCGC-1	-2.51534	2.1717	0	553	1.30103	1.30103	3.57655	1.30103	4.72977	1.30103	IGHG3	NaN	NaN	NaN	NaN	NaN	NaN	NaN	NaN	NaN	NaN	0.104822	0.343434	0.131944	NA	NA	NaN	NaN	NaN	NaN	NaN	1.04754	NaN	NaN	1.29648	NaN	NaN	NaN	NaN	NaN	NaN	NaN	1.41319	NaN	16	9	0	0	NaN
CATTCGCCAAGTCATC-1	-1.032	-0.813597	0	553	2.20941	1.10776	2.84611	NaN	3.72693	NaN	IGHG1	NaN	NaN	NaN	1.55179	NaN	NaN	NaN	NaN	NaN	NaN	0.00209644	0.0133333	0.00362319	NA	NA	1.20702	1.09455	1.09942	NaN	NaN	1.07214	1.11063	NaN	1.14823	NaN	1.04187	NaN	NaN	NaN	1.42616	1.42205	NaN	NaN	15	2	0	0	NaN
CATTCGCTCATCGATG-1	-2.16414	0.990627	0	553	1.73455	NaN	3.58345	NaN	1.20393	NaN	IGHG1	NaN	NaN	NaN	NaN	NaN	NaN	NaN	NaN	NaN	NaN	NaN	NaN	NaN	NA	NA	NaN	NaN	NaN	1.27366	NaN	NaN	NaN	NaN	1.35691	NaN	NaN	NaN	NaN	NaN	NaN	NaN	NaN	NaN	4	6	0	0	NaN
CATTCGCTCCTTAATC-1	-1.91728	1.92912	0	553	1.21365	2.09152	4.17246	NaN	NaN	NaN	IGHG3	NaN	NaN	NaN	NaN	NaN	NaN	NaN	NaN	NaN	NaN	0.0649895	0.206897	0.0815603	NA	NA	1.0558	1.0478	NaN	NaN	NaN	1.06457	NaN	NaN	NaN	NaN	NaN	NaN	NaN	NaN	NaN	NaN	NaN	NaN	3	5	0	0	NaN
CATTCGCTCGCGCCAA-1	2.90985	4.89126	9	553	1.82699	NaN	1.82699	NaN	4.55253	NaN	IGHA1	NaN	NaN	NaN	1.71104	NaN	NaN	NaN	NaN	NaN	NaN	NaN	NaN	NaN	NA	NA	1.13479	1.05747	1.13827	NaN	NaN	NaN	NaN	NaN	1.4883	NaN	NaN	NaN	1.18907	NaN	NaN	NaN	NaN	NaN	113	61	0	0	NaN
CCAATCCAGAGAACAG-1	-0.725759	0.355934	0	553	1.97528	1.97528	3.64419	NaN	5.38588	NaN	IGHG1	NaN	NaN	NaN	NaN	NaN	NaN	NaN	NaN	NaN	NaN	NaN	NaN	NaN	NA	NA	NaN	NaN	NaN	1.38301	NaN	NaN	NaN	NaN	NaN	NaN	NaN	NaN	NaN	NaN	NaN	NaN	NaN	NaN	19	13	0	0	NaN
CCAATCCCACCCAGTG-1	-4.03429	-1.96037	1	553	NaN	1.22068	1.75423	NaN	4.46616	NaN	IGHG1	NaN	NaN	NaN	NaN	NaN	1.29423	NaN	NaN	1.24391	NaN	0.081761	0.255556	0.109347	NA	NA	1.07855	1.03666	1.02333	NaN	1.25247	1.0473	1.06185	NaN	1.42692	NaN	1.04444	NaN	NaN	NaN	NaN	NaN	NaN	NaN	45	18	0	0	1.22068
CCAATCCCAGTATAAG-1	-1.27844	-1.76516	1	553	NaN	1.66634	3.91933	1.14625	6.87407	NaN	IGHG1	NaN	NaN	NaN	NaN	NaN	1.34716	NaN	NaN	NaN	NaN	NaN	NaN	NaN	NA	NA	NaN	1.11482	1.13781	NaN	NaN	1.15127	1.16049	NaN	NaN	NaN	NaN	NaN	NaN	1.69212	NaN	NaN	NaN	NaN	3	2	0	0	NaN
CCAATCCCATTTGCTT-1	-2.4405	1.23722	0	553	NaN	2.4582	3.25535	NaN	1.5176	NaN	IGHG4	NaN	NaN	NaN	NaN	NaN	NaN	NaN	NaN	NaN	NaN	0.0712788	0.146667	0.0778986	NA	NA	NaN	NaN	NaN	NaN	NaN	NaN	NaN	NaN	NaN	NaN	NaN	NaN	NaN	NaN	NaN	NaN	NaN	NaN	4	6	0	0	NaN
CCAATCCGTCCGCTGA-1	-1.64529	2.81121	0	553	1.93569	1.59991	3.03317	NaN	NaN	1.09068	IGHG1	NaN	NaN	NaN	NaN	NaN	NaN	NaN	NaN	NaN	NaN	0.121593	0.435897	0.158559	NA	NA	1.03758	1.06549	1.04882	NaN	NaN	1.05599	1.08522	1.06588	1.14835	NaN	NaN	NaN	NaN	NaN	NaN	NaN	NaN	NaN	2	18	0	0	NaN
CCAATCCGTCTAGCCG-1	1.89201	4.38283	0	553	1.61765	2.40722	2.71762	NaN	5.87101	NaN	IGHG1	NaN	NaN	NaN	NaN	NaN	NaN	NaN	NaN	NaN	NaN	0.0922432	0.319444	0.114754	NA	NA	NaN	1.04961	NaN	NaN	NaN	NaN	NaN	NaN	1.29548	NaN	NaN	NaN	NaN	NaN	NaN	NaN	NaN	NaN	305	10	0	0	1.61765
CCAATCCGTGCCTGTG-1	-2.01802	2.05267	0	553	2.44175	2.75305	4.46641	NaN	NaN	1.13096	IGHA1	NaN	NaN	NaN	NaN	NaN	NaN	NaN	NaN	NaN	NaN	0.107595	0.22619	0.116487	NA	NA	NaN	NaN	1.09108	NaN	NaN	1.06217	1.05633	NaN	NaN	NaN	NaN	NaN	NaN	NaN	NaN	NaN	NaN	NaN	10	9	0	0	NaN
CCAATCCTCGCCTGTT-1	0.279055	-3.10646	0	553	NaN	2.42609	2.80166	NaN	NaN	NaN	IGHG1	NaN	NaN	NaN	NaN	NaN	NaN	NaN	NaN	NaN	NaN	0.0712788	0.226667	0.0887681	NA	NA	1.11318	1.0411	1.13736	NaN	NaN	NaN	NaN	NaN	NaN	NaN	NaN	NaN	NaN	NaN	NaN	NaN	NaN	NaN	20	8	0	0	NaN
CCACCTAAGAGTCTGG-1	-1.45739	1.90957	0	553	3.06832	1.81262	4.07923	NaN	NaN	NaN	IGHA1	NaN	NaN	NaN	NaN	NaN	1.32444	1.30994	NaN	NaN	NaN	0.0587002	0.2	0.0742754	NA	NA	NaN	1.0387	NaN	NaN	NaN	1.06851	NaN	NaN	NaN	NaN	NaN	NaN	NaN	NaN	NaN	NaN	NaN	NaN	3	9	0	0	NaN
CCACCTAGTCTAGTGT-1	-1.36301	-1.21002	1	553	1.34803	NaN	3.38433	NaN	5.9985	NaN	IGHG1	NaN	NaN	NaN	NaN	NaN	NaN	NaN	NaN	NaN	NaN	NaN	NaN	NaN	NA	NA	NaN	NaN	NaN	NaN	NaN	NaN	NaN	NaN	NaN	NaN	NaN	NaN	NaN	1.35663	NaN	NaN	NaN	NaN	2	3	0	0	NaN
CCACCTATCTTTACGT-1	-2.41813	2.09451	0	553	1.26916	2.86938	3.28011	0.823709	NaN	NaN	IGHG1	NaN	NaN	NaN	NaN	NaN	NaN	NaN	NaN	NaN	NaN	0.0524109	0.141026	0.0594595	NA	NA	1.08711	1.02141	1.15971	NaN	NaN	1.11543	1.11696	NaN	NaN	NaN	NaN	NaN	NaN	NaN	NaN	NaN	NaN	NaN	9	36	0	0	NaN
CCACGGAAGATGCCAG-1	1.34226	-1.97802	0	553	NaN	1.89505	2.88808	NaN	4.31064	NaN	IGHG1	NaN	NaN	NaN	NaN	NaN	NaN	NaN	NaN	NaN	NaN	NaN	NaN	NaN	NA	NA	NaN	NaN	NaN	NaN	NaN	NaN	NaN	NaN	NaN	NaN	NaN	NaN	1.36222	NaN	NaN	NaN	NaN	NaN	10	1	0	0	NaN
CCACGGAAGCACACAG-1	-2.06696	0.192877	1	553	1.14743	1.14743	3.92102	NaN	1.66774	NaN	IGHG1	NaN	NaN	NaN	NaN	NaN	NaN	NaN	1.36306	1.5195	NaN	NaN	NaN	NaN	NA	NA	1.05608	NaN	NaN	NaN	NaN	1.066	1.08276	NaN	NaN	NaN	NaN	NaN	NaN	NaN	NaN	NaN	NaN	NaN	31	19	0	0	NaN
CCACGGAAGCTATGCT-1	-2.33808	1.14316	0	553	2.33963	1.55834	3.234	NaN	6.38944	NaN	IGHG1	NaN	NaN	NaN	NaN	NaN	NaN	NaN	NaN	NaN	NaN	0.0506329	0.186667	0.0619308	NA	NA	NaN	NaN	NaN	NaN	NaN	NaN	NaN	NaN	NaN	NaN	NaN	NaN	NaN	NaN	NaN	NaN	NaN	NaN	20	12	0	0	NaN
CCACGGACACTGCCAG-1	1.92555	-1.04745	4	553	NaN	1.05317	3.36732	NaN	6.66809	NaN	IGHM	NaN	NaN	NaN	1.55216	NaN	NaN	NaN	NaN	NaN	NaN	NaN	NaN	NaN	NA	NA	1.10921	1.06434	NaN	NaN	NaN	1.06188	1.10797	NaN	1.49397	NaN	1.38234	NaN	NaN	NaN	NaN	NaN	NaN	NaN	44	2	0	0	NaN
CCACGGACAGCTGTGC-1	0.35749	0.658122	0	553	NaN	2.3979	2.14007	NaN	4.45435	1.25276	IGHA1	NaN	NaN	NaN	NaN	NaN	NaN	NaN	NaN	NaN	NaN	0.0759494	0.238095	0.0878136	NA	NA	1.16109	1.02654	1.05242	NaN	NaN	NaN	1.06786	NaN	NaN	NaN	NaN	NaN	NaN	NaN	NaN	NaN	NaN	NaN	15	8	0	0	NaN
CCACGGAGTAGAAGGA-1	-1.96269	0.338252	1	553	NaN	1.21232	3.20326	1.74441	6.00916	1.21232	IGHG1	NaN	NaN	NaN	NaN	NaN	NaN	NaN	NaN	NaN	NaN	0.0607966	0.225806	0.0789474	NA	NA	NaN	1.08048	1.03623	NaN	NaN	1.08628	NaN	NaN	NaN	NaN	NaN	NaN	NaN	NaN	NaN	NaN	NaN	NaN	11	6	0	0	NaN
CCACGGAGTGAGGCTA-1	-3.83232	-0.476835	6	553	1.06249	1.89923	3.95368	NaN	6.51768	1.06249	IGHG1	NaN	NaN	NaN	NaN	NaN	NaN	NaN	NaN	NaN	NaN	0.0524109	0.261905	0.0713012	NA	NA	1.06369	NaN	NaN	NaN	NaN	NaN	NaN	NaN	NaN	NaN	NaN	NaN	NaN	NaN	NaN	NaN	NaN	NaN	3	2	0	0	NaN
CCACGGAGTGATGATA-1	0.991051	4.51337	0	553	0.693547	NaN	3.6117	1.79243	2.9452	NaN	IGHG1	NaN	NaN	NaN	NaN	NaN	NaN	NaN	NaN	NaN	NaN	0.0654008	0.122222	0.070922	NA	NA	1.02492	1.07896	1.14668	1.28732	NaN	1.1168	1.1753	NaN	1.18249	NaN	1.18823	NaN	NaN	NaN	NaN	NaN	NaN	NaN	104	39	0	0	0.693547
CCACTACAGGACACCA-1	11.234	-1.99097	0	553	2.0395	0.982708	3.79467	1.79426	5.7101	NaN	NA	NaN	NaN	NaN	NaN	NaN	1.38755	NaN	1.54209	1.40308	NaN	NaN	NaN	NaN	NA	NA	1.25124	1.13712	1.16721	NaN	1.20311	1.15301	1.15781	1.23602	1.13979	NaN	1.0624	NaN	NaN	1.45387	NaN	NaN	NaN	NaN	50	39	0	0	NaN
CCACTACAGTCGAGTG-1	2.8039	5.62807	9	553	1.183	NaN	2.38059	1.391	4.82043	0.562308	IGHG3	NaN	NaN	1.37001	1.29421	1.53263	NaN	NaN	NaN	NaN	1.18428	0.0293501	0.133333	0.0398551	NA	NA	NaN	NaN	NaN	NaN	NaN	1.11096	1.17005	NaN	NaN	NaN	NaN	NaN	NaN	NaN	1.31426	NaN	NaN	NaN	24	43	0	0	NaN
CCACTACCAATCCGAT-1	2.42347	4.97144	9	553	1.82023	1.00226	3.46698	2.06658	4.94648	NaN	IGHA1	NaN	1.41622	NaN	NaN	NaN	NaN	NaN	NaN	NaN	NaN	NaN	NaN	NaN	NA	NA	NaN	NaN	NaN	NaN	NaN	NaN	NaN	NaN	NaN	NaN	NaN	NaN	NaN	NaN	NaN	NaN	NaN	NaN	70	35	0	0	NaN
CCACTACGTCATATCG-1	-2.71008	4.77323	8	553	1.56146	2.14377	3.37565	NaN	1.05879	1.05879	IGHG1	1.42923	NaN	NaN	NaN	NaN	NaN	NaN	1.36912	NaN	NaN	0.0524109	0.194444	0.0655738	NA	NA	1.20567	1.07696	1.083	NaN	1.19689	1.07268	NaN	NaN	1.33946	NaN	1.02952	NaN	1.35598	1.14846	NaN	NaN	NaN	NaN	16	10	0	0	NaN
CCACTACGTGGTAACG-1	-0.0396371	4.83955	0	553	1.63443	1.32203	3.776	NaN	5.56967	1.32203	IGHG1	NaN	NaN	NaN	NaN	NaN	NaN	NaN	1.53511	NaN	NaN	0.0398323	0.153846	0.0504505	NA	NA	NaN	1.07683	NaN	NaN	NaN	1.14495	NaN	NaN	NaN	NaN	NaN	NaN	NaN	NaN	NaN	NaN	NaN	NaN	15	2	0	0	NaN
CCAGCGAAGAAGCCCA-1	-2.04108	0.439993	1	553	NaN	1.14934	3.68411	NaN	NaN	1.14934	IGHG1	NaN	NaN	NaN	NaN	NaN	NaN	NaN	NaN	1.48399	NaN	0.0503145	0.179487	0.0666667	NA	NA	NaN	NaN	NaN	NaN	NaN	NaN	NaN	NaN	1.07584	NaN	NaN	NaN	NaN	NaN	NaN	NaN	NaN	NaN	18	26	0	0	NaN
CCAGCGAAGACACTAA-1	-0.592697	-1.6014	4	553	NaN	1.19889	3.43764	1.19889	7.09083	NaN	IGHA1	NaN	NaN	NaN	NaN	NaN	NaN	NaN	NaN	1.24599	NaN	0.0209644	0.0493827	0.0232975	NA	NA	1.01209	1.03972	1.18415	NaN	NaN	1.07343	NaN	NaN	NaN	NaN	NaN	NaN	NaN	NaN	NaN	NaN	NaN	NaN	6	2	0	0	NaN
CCAGCGAAGCACCGCT-1	3.24484	0.975359	5	553	0.938513	0.938513	NaN	0.938513	NaN	NaN	IGHG2	NaN	1.22002	NaN	NaN	NaN	NaN	NaN	NaN	NaN	NaN	0.0859539	0.186667	0.0923913	NA	NA	1.05849	1.11319	NaN	NaN	NaN	1.12501	1.18768	NaN	NaN	NaN	1.15743	1.28995	NaN	NaN	1.30041	NaN	NaN	NaN	662	12	0	0	NaN
CCAGCGAAGGAATCGC-1	-3.67453	1.79283	6	553	2.20222	1.61393	4.1164	NaN	4.53816	NaN	IGHG2	NaN	NaN	NaN	NaN	NaN	NaN	NaN	NaN	1.2817	1.28327	NaN	NaN	NaN	NA	NA	1.06283	1.12386	1.21198	NaN	NaN	1.08779	1.10453	NaN	1.07155	NaN	1.1659	NaN	NaN	NaN	NaN	NaN	NaN	NaN	4	3	0	0	NaN
CCAGCGAAGGCAATTA-1	-4.16786	0.517484	6	553	1.17562	2.67006	2.94028	1.70116	5.59774	NaN	IGHG2	NaN	NaN	NaN	NaN	NaN	NaN	NaN	1.30321	1.31621	NaN	0.0566038	0.183908	0.0673759	NA	NA	NaN	NaN	NaN	NaN	NaN	1.05525	NaN	NaN	NaN	NaN	NaN	NaN	NaN	NaN	NaN	NaN	NaN	NaN	8	0	0	0	NaN
CCAGCGAGTACCGTTA-1	2.65627	3.31814	9	553	1.12041	NaN	3.39871	1.12041	1.63554	1.12041	IGHG1	NaN	NaN	NaN	NaN	NaN	NaN	NaN	NaN	NaN	NaN	0.0524109	0.186667	0.0688406	NA	NA	NaN	1.04682	NaN	NaN	NaN	1.04915	1.10565	NaN	NaN	1.07191	NaN	1.42732	NaN	1.4448	1.47381	NaN	NaN	NaN	100	30	0	0	NaN
CCAGCGAGTTCCGTCT-1	-3.26821	1.49315	0	553	NaN	1.53023	3.39966	NaN	NaN	NaN	IGHG2	NaN	NaN	NaN	NaN	NaN	NaN	NaN	1.58766	NaN	NaN	0.0775681	0.371795	0.10991	NA	NA	1.12331	1.07351	NaN	NaN	NaN	NaN	NaN	NaN	NaN	NaN	NaN	NaN	NaN	NaN	NaN	NaN	NaN	NaN	34	5	0	0	NaN
CCAGCGAGTTTGACTG-1	-2.37981	-0.521033	1	553	NaN	1.85912	4.36513	1.03177	5.27838	NaN	IGHG1	NaN	NaN	NaN	NaN	NaN	NaN	NaN	1.44845	NaN	NaN	0.0503145	0.191919	0.0711806	NA	NA	NaN	NaN	1.04332	1.33326	NaN	NaN	NaN	NaN	NaN	NaN	NaN	NaN	NaN	1.10943	NaN	NaN	NaN	NaN	33	20	0	0	NaN
CCAGCGATCGGCATCG-1	1.57253	-1.60633	4	553	2.08687	1.51068	3.48947	NaN	6.36284	1.51068	IGHM	NaN	NaN	NaN	NaN	NaN	NaN	NaN	NaN	NaN	NaN	0.0377358	0.0897436	0.045045	NA	NA	1.20001	1.09941	1.17295	NaN	NaN	NaN	NaN	NaN	NaN	NaN	NaN	NaN	NaN	NaN	NaN	NaN	NaN	NaN	24	3	0	0	NaN
CCATGTCAGCTAAGAT-1	-3.53635	1.10212	6	553	2.90071	2.26109	3.17455	NaN	6.70611	NaN	IGHG1	NaN	NaN	NaN	NaN	NaN	NaN	NaN	NaN	NaN	NaN	0.0209644	0.0666667	0.0253623	NA	NA	NaN	NaN	NaN	1.18031	NaN	NaN	NaN	NaN	NaN	NaN	NaN	NaN	NaN	NaN	NaN	NaN	NaN	NaN	3	5	1	0	NaN
CCATGTCAGGCGACAT-1	0.0746387	1.36232	0	553	2.22251	2.59119	4.37184	1.63222	4.4225	NaN	IGHG3	NaN	NaN	NaN	NaN	NaN	NaN	NaN	NaN	NaN	NaN	0.1174	0.291667	0.127505	NA	NA	1.05984	NaN	NaN	NaN	1.21089	NaN	NaN	NaN	1.09992	NaN	NaN	NaN	NaN	NaN	NaN	NaN	1.46874	NaN	21	2	0	0	NaN
CCATGTCAGGGTGTGT-1	-2.67606	0.0818019	1	553	1.25977	1.79993	4.88492	NaN	NaN	NaN	IGHG1	NaN	NaN	NaN	NaN	NaN	NaN	1.39669	NaN	NaN	NaN	0.0545073	0.146667	0.0652174	NA	NA	NaN	NaN	NaN	1.24178	NaN	NaN	NaN	NaN	NaN	NaN	NaN	NaN	NaN	NaN	NaN	NaN	NaN	NaN	4	9	0	0	NaN
CCATGTCCAAACTGTC-1	-2.48033	1.20922	0	553	1.76961	2.57805	4.30445	1.23381	NaN	1.23381	IGHG1	NaN	NaN	NaN	NaN	NaN	1.29672	NaN	NaN	1.33752	NaN	0.0419287	0.172043	0.0631579	NA	NA	NaN	1.0105	1.14979	NaN	NaN	1.07408	1.07256	NaN	NaN	NaN	NaN	NaN	NaN	NaN	NaN	1.44594	NaN	NaN	2	4	0	0	NaN
CCATGTCCATACCATG-1	2.7462	4.97837	9	553	1.68077	NaN	3.17558	0.738321	4.99304	NaN	IGHA1	NaN	NaN	1.59171	1.56244	1.39047	NaN	NaN	NaN	NaN	NaN	0.0712788	0.166667	0.0828924	NA	NA	NaN	NaN	NaN	NaN	NaN	1.04533	1.11533	NaN	NaN	1.09157	NaN	NaN	NaN	1.22774	1.2578	NaN	NaN	NaN	59	57	0	0	NaN
CCATGTCGTAAGGGCT-1	-2.54176	-0.258758	1	553	1.88709	3.30079	3.06963	NaN	NaN	NaN	IGHG1	NaN	NaN	NaN	NaN	NaN	NaN	NaN	NaN	NaN	NaN	0.0964361	0.293333	0.117754	NA	NA	1.02937	1.0917	1.14076	NaN	NaN	1.12843	1.1368	NaN	NaN	NaN	NaN	NaN	NaN	NaN	NaN	NaN	NaN	NaN	2	15	0	0	NaN
CCATGTCTCAAGATCC-1	-0.900247	5.26345	8	553	1.08429	1.08429	2.92402	1.59222	3.5344	NaN	IGHG1	1.47751	NaN	NaN	NaN	NaN	NaN	NaN	1.31651	NaN	NaN	NaN	NaN	NaN	NA	NA	NaN	NaN	NaN	NaN	NaN	1.04217	NaN	NaN	1.14898	NaN	NaN	NaN	1.39129	NaN	NaN	NaN	1.2659	NaN	24	35	0	0	NaN
CCATGTCTCCCTAACC-1	2.24423	5.51429	9	553	1.5712	0.820136	2.99883	1.26458	5.29454	NaN	IGHM	NaN	NaN	NaN	1.73002	NaN	NaN	NaN	NaN	NaN	NaN	0.0314465	0.0864198	0.0376344	NA	NA	NaN	NaN	NaN	NaN	NaN	1.05651	1.10177	1.14959	1.36872	1.10796	NaN	NaN	1.40902	NaN	NaN	NaN	NaN	NaN	34	52	0	0	NaN
CCATGTCTCGCCGTGA-1	0.336456	-1.69689	4	553	1.08157	1.08157	3.40916	NaN	7.2909	NaN	IGHA1	NaN	NaN	NaN	NaN	NaN	NaN	NaN	NaN	NaN	NaN	0.0293501	0.186667	0.0471014	NA	NA	NaN	1.09765	NaN	1.3164	NaN	NaN	NaN	NaN	NaN	NaN	NaN	1.3053	NaN	1.43333	1.25268	NaN	NaN	NaN	98	7	0	0	NaN
CCATTCGAGCACACAG-1	2.90492	0.234607	5	553	1.4346	1.4346	2.62408	2.36027	6.17523	NaN	IGHG1	NaN	NaN	NaN	NaN	NaN	NaN	NaN	NaN	NaN	NaN	0.067086	0.192308	0.0792793	NA	NA	NaN	NaN	NaN	NaN	NaN	NaN	NaN	NaN	NaN	NaN	NaN	NaN	NaN	NaN	NaN	NaN	1.46255	NaN	10	12	0	0	NaN
CCATTCGAGTGTGGCA-1	-1.18191	-0.271331	0	553	2.28326	NaN	3.03589	1.6872	NaN	NaN	IGHG1	NaN	NaN	NaN	NaN	NaN	NaN	NaN	NaN	NaN	NaN	NaN	NaN	NaN	NA	NA	NaN	NaN	NaN	NaN	NaN	NaN	NaN	NaN	NaN	NaN	NaN	NaN	NaN	NaN	NaN	NaN	NaN	NaN	48	13	0	0	NaN
CCATTCGCATGTTCCC-1	-0.137228	1.5013	0	553	2.04431	1.47291	3.68039	NaN	0.986173	NaN	IGHA1	NaN	NaN	NaN	NaN	NaN	NaN	NaN	NaN	NaN	NaN	0.0880503	0.32	0.11413	NA	NA	NaN	NaN	NaN	NaN	NaN	NaN	NaN	NaN	1.1883	NaN	NaN	NaN	NaN	NaN	NaN	NaN	NaN	NaN	5	3	0	0	NaN
CCATTCGGTAGATTAG-1	-0.31431	5.44869	8	553	2.07156	NaN	3.41717	NaN	4.687	NaN	IGHM	1.5943	NaN	NaN	NaN	NaN	NaN	1.30436	NaN	NaN	NaN	NaN	NaN	NaN	NA	NA	1.06874	1.05805	NaN	NaN	NaN	1.13153	1.14997	NaN	NaN	NaN	NaN	NaN	1.58331	NaN	NaN	NaN	1.54286	NaN	170	126	0	0	NaN
CCATTCGGTGTATGGG-1	-0.952006	-2.04938	4	553	1.98587	1.12983	3.60051	1.12983	7.34149	NaN	IGHM	NaN	NaN	NaN	NaN	NaN	NaN	NaN	NaN	NaN	NaN	0.00628931	0.0128205	0.00720721	NA	NA	1.02522	NaN	1.36674	NaN	NaN	NaN	1.14181	NaN	NaN	NaN	NaN	NaN	NaN	NaN	NaN	NaN	NaN	NaN	52	1	0	0	NaN
CCATTCGGTGTCGCTG-1	-1.96795	-1.50672	1	553	1.00665	1.82604	4.03539	1.00665	6.29986	NaN	IGHG1	NaN	NaN	NaN	NaN	NaN	NaN	NaN	NaN	NaN	NaN	0.0440252	0.115385	0.0522523	NA	NA	NaN	1.05048	NaN	NaN	NaN	1.07269	NaN	NaN	NaN	NaN	NaN	NaN	NaN	NaN	1.27781	NaN	NaN	NaN	1	4	0	0	NaN
CCATTCGTCCGATATG-1	-3.89115	-0.762919	1	553	1.93502	1.93502	1.93502	NaN	1.37677	NaN	IGHG3	1.53821	NaN	NaN	NaN	NaN	1.18821	1.4327	1.20518	NaN	NaN	0.0991561	0.347222	0.111722	NA	NA	1.07865	1.03123	1.02861	NaN	NaN	1.0433	1.07663	NaN	NaN	NaN	1.04988	1.24781	1.24017	1.03908	1.31457	1.29912	1.28652	NaN	12	0	0	0	NaN
CCATTCGTCTCGTATT-1	-2.2216	1.49702	0	553	NaN	NaN	3.70945	NaN	NaN	NaN	IGHG1	NaN	NaN	NaN	NaN	NaN	NaN	NaN	NaN	NaN	NaN	0.0356394	0.186667	0.0561594	NA	NA	NaN	NaN	NaN	NaN	NaN	NaN	NaN	NaN	1.19173	NaN	NaN	NaN	NaN	NaN	NaN	NaN	NaN	NaN	9	10	0	0	NaN
CCATTCGTCTGACCTC-1	1.34445	2.45739	0	553	1.51247	1.84165	3.81163	1.01848	1.01848	NaN	IGHG3	NaN	NaN	NaN	1.5715	NaN	NaN	NaN	NaN	NaN	NaN	0.067086	0.173333	0.076087	NA	NA	NaN	1.04065	NaN	NaN	NaN	1.05427	1.09621	NaN	NaN	NaN	NaN	NaN	NaN	NaN	NaN	NaN	NaN	NaN	198	6	0	0	NaN
CCCAATCAGTTACCCA-1	0.781229	4.48125	0	553	1.93123	NaN	2.54913	NaN	4.61774	NaN	IGHG1	NaN	NaN	1.56955	NaN	NaN	NaN	NaN	NaN	NaN	NaN	NaN	NaN	NaN	NA	NA	NaN	1.06301	NaN	1.23486	NaN	1.06827	1.10851	NaN	NaN	NaN	NaN	NaN	NaN	NaN	NaN	1.41931	NaN	NaN	32	76	0	0	NaN
CCCAATCCAGCCTTGG-1	-2.40748	0.486353	0	553	2.17117	1.07913	3.52683	1.07913	NaN	NaN	IGHG1	NaN	NaN	NaN	NaN	NaN	NaN	NaN	NaN	NaN	NaN	0.0440252	0.24	0.0597826	NA	NA	NaN	1.07999	NaN	NaN	NaN	1.07688	1.11053	NaN	1.27379	NaN	NaN	NaN	NaN	NaN	NaN	NaN	NaN	NaN	11	13	1	0	NaN
CCCAATCCAGCTGCTG-1	-0.829924	3.21099	0	553	NaN	1.98343	4.64838	1.98343	NaN	NaN	IGHG3	NaN	NaN	NaN	NaN	NaN	NaN	NaN	NaN	NaN	NaN	NaN	NaN	NaN	NA	NA	NaN	1.03205	NaN	NaN	NaN	1.07306	NaN	NaN	NaN	NaN	1.02331	NaN	NaN	NaN	NaN	NaN	1.41887	NaN	34	3	0	0	NaN
CCCAATCCAGGCTGAA-1	0.350659	1.41362	0	553	NaN	1.15556	3.69298	NaN	5.72232	NaN	IGHG2	NaN	NaN	NaN	NaN	NaN	NaN	NaN	NaN	NaN	NaN	0.0443038	0.238095	0.0698925	NA	NA	1.07445	1.07929	NaN	NaN	NaN	1.10972	1.13836	NaN	NaN	NaN	NaN	NaN	NaN	1.26083	NaN	NaN	NaN	NaN	18	18	0	0	NaN
CCCAATCCATCCCATC-1	-3.98982	-0.168561	6	553	NaN	2.36448	3.45069	0.95798	NaN	NaN	IGHG2	NaN	NaN	NaN	NaN	NaN	NaN	NaN	NaN	NaN	NaN	0.081761	0.32	0.106884	NA	NA	NaN	NaN	NaN	NaN	NaN	NaN	NaN	NaN	NaN	NaN	NaN	NaN	NaN	NaN	NaN	NaN	NaN	NaN	40	2	0	0	NaN
CCCAATCGTCACCTAA-1	1.17851	-1.64756	4	553	NaN	1.51178	2.71729	1.51178	7.01772	NaN	IGHM	NaN	NaN	NaN	1.50932	NaN	NaN	NaN	NaN	NaN	NaN	0.0209644	0.111111	0.0340502	NA	NA	1.14174	NaN	1.22112	NaN	NaN	NaN	NaN	NaN	NaN	NaN	1.18297	NaN	NaN	NaN	NaN	1.73542	NaN	NaN	10	3	0	0	NaN
CCCAATCGTCGACTGC-1	-2.58277	-1.45893	1	553	NaN	NaN	3.87512	NaN	6.06292	NaN	IGHA1	NaN	NaN	NaN	NaN	NaN	NaN	NaN	1.352	NaN	NaN	0.0251572	0.0888889	0.0352734	NA	NA	NaN	NaN	NaN	NaN	NaN	NaN	NaN	NaN	NaN	1.08705	NaN	NaN	NaN	NaN	NaN	NaN	NaN	NaN	10	4	0	0	NaN
CCCAATCGTTCTCATT-1	-2.43201	-1.65931	1	553	2.63813	1.44615	3.60317	NaN	6.76231	NaN	IGHG1	NaN	NaN	NaN	NaN	NaN	1.38606	1.38387	1.79266	1.34541	NaN	NaN	NaN	NaN	NA	NA	1.07861	NaN	1.07365	NaN	NaN	1.10915	1.12178	NaN	NaN	NaN	NaN	1.25252	NaN	NaN	NaN	NaN	NaN	NaN	6	3	0	0	NaN
CCCAATCTCATGTCTT-1	-2.43398	0.390178	1	553	NaN	2.01291	4.08372	NaN	NaN	1.15111	IGHG1	NaN	NaN	NaN	NaN	NaN	NaN	NaN	NaN	NaN	NaN	NaN	NaN	NaN	NA	NA	NaN	NaN	NaN	NaN	NaN	NaN	NaN	NaN	NaN	NaN	NaN	NaN	NaN	NaN	NaN	NaN	NaN	NaN	3	8	0	0	NaN
CCCAATCTCGCCATAA-1	1.6807	3.23834	0	553	1.60497	NaN	3.13015	1.09489	5.91601	NaN	IGHA1	NaN	NaN	NaN	NaN	NaN	NaN	NaN	NaN	NaN	NaN	0.106918	0.306667	0.128623	NA	NA	NaN	1.06756	1.24088	NaN	NaN	1.08052	1.13518	NaN	1.41696	NaN	1.27198	NaN	1.35975	NaN	1.2133	NaN	NaN	NaN	63	29	0	0	NaN
CCCAGTTAGGTGATAT-1	-0.418278	3.29794	0	553	1.91997	1.36363	3.40465	2.27533	NaN	1.36363	IGHG1	NaN	NaN	NaN	NaN	NaN	NaN	NaN	NaN	NaN	NaN	0.0649895	0.193548	0.0807018	NA	NA	NaN	1.0761	1.04912	NaN	NaN	1.0774	NaN	1.22395	NaN	NaN	NaN	NaN	NaN	1.31872	NaN	1.40756	NaN	NaN	12	15	0	0	NaN
CCCAGTTAGTAGCCGA-1	-1.8777	-1.82789	1	553	NaN	2.05004	3.87903	NaN	7.03708	NaN	IGHG1	NaN	NaN	NaN	NaN	NaN	NaN	NaN	NaN	NaN	NaN	NaN	NaN	NaN	NA	NA	NaN	NaN	NaN	NaN	NaN	NaN	NaN	NaN	NaN	NaN	NaN	NaN	NaN	1.3964	NaN	NaN	NaN	NaN	2	1	0	0	NaN
CCCAGTTGTCGCGGTT-1	-1.5463	2.63057	0	553	1.97083	1.40814	3.63916	1.40814	NaN	1.40814	IGHG3	1.25594	NaN	NaN	NaN	NaN	NaN	NaN	NaN	NaN	NaN	0.0712788	0.133333	0.0778986	NA	NA	NaN	NaN	1.18129	NaN	1.14055	NaN	NaN	NaN	1.0114	NaN	NaN	1.51832	1.50303	NaN	NaN	NaN	1.16339	NaN	32	20	0	0	NaN
CCCAGTTTCAAGATCC-1	-1.77838	0.333784	0	553	NaN	2.96146	3.23612	NaN	NaN	NaN	IGHG1	NaN	NaN	NaN	NaN	NaN	NaN	NaN	NaN	NaN	NaN	0.0964361	0.217949	0.104505	NA	NA	NaN	NaN	1.11304	NaN	NaN	NaN	NaN	NaN	NaN	NaN	NaN	NaN	NaN	NaN	NaN	NaN	NaN	NaN	2	4	0	0	NaN
CCCAGTTTCCTGCCAT-1	0.795181	-1.74324	4	553	NaN	NaN	2.35321	2.35321	6.8939	NaN	IGHA1	NaN	NaN	NaN	NaN	NaN	NaN	NaN	NaN	NaN	NaN	0.0506329	0.25	0.0716846	NA	NA	1.27657	1.1785	1.35669	NaN	NaN	NaN	NaN	NaN	1.3566	NaN	NaN	NaN	NaN	NaN	NaN	NaN	NaN	NaN	0	8	0	0	NaN
CCCAGTTTCGTTTAGG-1	-0.533721	4.54296	0	553	1.72823	1.72823	2.70083	NaN	2.84534	NaN	IGHG1	1.24725	NaN	NaN	NaN	NaN	NaN	NaN	NaN	NaN	NaN	NaN	NaN	NaN	NA	NA	NaN	NaN	NaN	NaN	NaN	1.06275	1.07663	NaN	NaN	NaN	NaN	NaN	NaN	NaN	NaN	NaN	1.55613	NaN	26	16	0	0	NaN
CCCATACAGCCCTAAT-1	1.2976	-1.79962	4	553	NaN	NaN	2.23994	NaN	6.42628	NaN	IGHM	NaN	NaN	NaN	NaN	NaN	NaN	NaN	NaN	NaN	NaN	0.0377358	0.141026	0.0522523	NA	NA	NaN	NaN	NaN	NaN	NaN	NaN	NaN	NaN	NaN	NaN	NaN	NaN	NaN	NaN	NaN	NaN	NaN	NaN	45	7	0	0	NaN
CCCATACCACACGCTG-1	1.65954	-1.09194	4	553	NaN	1.84291	2.45357	NaN	6.7956	1.29677	IGHA1	NaN	NaN	NaN	NaN	NaN	NaN	NaN	NaN	NaN	NaN	0.0316456	0.0952381	0.0358423	NA	NA	NaN	NaN	NaN	NaN	NaN	NaN	NaN	NaN	NaN	NaN	NaN	NaN	NaN	NaN	NaN	NaN	NaN	NaN	12	8	0	0	NaN
CCCATACCACCCATGG-1	2.24904	5.45819	9	553	1.96395	NaN	3.4047	1.72198	5.32173	NaN	IGHG1	NaN	NaN	NaN	1.59436	NaN	NaN	NaN	NaN	NaN	NaN	NaN	NaN	NaN	NA	NA	NaN	NaN	NaN	NaN	NaN	NaN	NaN	NaN	1.06976	NaN	NaN	NaN	NaN	NaN	NaN	NaN	NaN	NaN	21	17	0	0	NaN
CCCATACTCAATAAGG-1	-1.75647	1.16419	0	553	NaN	2.70364	2.33111	NaN	NaN	NaN	IGHG1	NaN	NaN	NaN	NaN	NaN	NaN	NaN	1.2936	1.30621	1.23766	0.0775681	0.233333	0.0970018	NA	NA	NaN	1.03334	NaN	NaN	NaN	NaN	NaN	NaN	NaN	NaN	NaN	NaN	NaN	NaN	NaN	NaN	1.3264	NaN	1	6	0	0	NaN
CCCATACTCACGAAGG-1	-2.82799	-2.53272	1	553	NaN	NaN	2.3658	NaN	5.62075	NaN	IGHG3	1.59252	NaN	NaN	NaN	NaN	NaN	NaN	NaN	NaN	NaN	0.0880503	0.307692	0.108108	NA	NA	1.14611	NaN	NaN	NaN	NaN	NaN	NaN	NaN	NaN	NaN	1.09587	NaN	NaN	NaN	NaN	NaN	NaN	NaN	64	4	0	0	NaN
CCCATACTCCAGAGGA-1	2.89053	0.632209	5	553	NaN	NaN	1.33488	NaN	NaN	NaN	IGHG3	1.26814	NaN	NaN	NaN	NaN	NaN	NaN	NaN	NaN	NaN	0.0880503	0.246914	0.109319	NA	NA	NaN	NaN	NaN	NaN	1.13532	NaN	NaN	NaN	NaN	NaN	NaN	NaN	NaN	NaN	NaN	NaN	1.2879	NaN	4	3	0	0	NaN
CCCATACTCCGCTGTT-1	-0.600412	5.00222	0	553	NaN	1.76598	3.01501	NaN	3.9949	NaN	IGHG2	NaN	NaN	NaN	NaN	NaN	NaN	NaN	NaN	NaN	NaN	0.103376	0.283951	0.120721	NA	NA	NaN	NaN	NaN	1.29804	NaN	NaN	NaN	NaN	NaN	NaN	NaN	NaN	NaN	NaN	NaN	NaN	NaN	NaN	30	40	0	0	NaN
CCCTCCTAGGACATTA-1	-0.125991	1.75454	0	553	NaN	1.67988	2.27519	1.67988	1.67988	NaN	IGHG3	NaN	NaN	NaN	NaN	NaN	NaN	1.40627	NaN	NaN	NaN	NaN	NaN	NaN	NA	NA	NaN	NaN	NaN	NaN	NaN	NaN	NaN	NaN	NaN	NaN	NaN	NaN	NaN	NaN	NaN	NaN	NaN	NaN	19	6	0	0	NaN
CCCTCCTCAAGTAATG-1	1.37103	3.73048	0	553	NaN	3.41483	4.42308	NaN	NaN	NaN	IGHG1	NaN	NaN	NaN	NaN	NaN	NaN	NaN	NaN	NaN	NaN	0.0712788	0.122222	0.0740741	NA	NA	1.10674	1.11815	1.13287	NaN	NaN	1.11228	NaN	NaN	NaN	NaN	NaN	NaN	NaN	1.30159	NaN	NaN	NaN	NaN	20	9	0	0	NaN
CCCTCCTCAATCGAAA-1	0.900264	2.54098	0	553	1.79329	0.981977	3.04627	NaN	4.41663	0.981977	IGHA1	NaN	NaN	NaN	NaN	NaN	NaN	1.26999	1.50067	1.30206	NaN	0.126582	0.266667	0.132969	NA	NA	1.11812	1.16733	1.0794	NaN	NaN	1.16076	1.15312	NaN	NaN	NaN	NaN	NaN	NaN	NaN	NaN	NaN	NaN	NaN	73	21	0	0	NaN
CCCTCCTCAGCGTTCG-1	-0.513029	4.70898	0	553	NaN	2.36798	3.75954	NaN	5.56312	NaN	IGHG1	NaN	NaN	NaN	NaN	NaN	NaN	NaN	NaN	NaN	NaN	NaN	NaN	NaN	NA	NA	1.02371	1.14826	1.01228	1.44189	NaN	1.18091	1.19217	NaN	NaN	NaN	NaN	NaN	NaN	NaN	NaN	NaN	NaN	NaN	18	6	0	0	NaN
CCCTCCTCAGCTCGCA-1	-0.0406857	4.28396	6	553	1.80564	2.67807	2.88738	NaN	0.99126	NaN	IGHG1	NaN	NaN	NaN	NaN	NaN	NaN	NaN	NaN	NaN	NaN	0.0587002	0.182796	0.0719298	NA	NA	NaN	1.04921	NaN	NaN	NaN	NaN	1.11021	NaN	NaN	NaN	NaN	NaN	NaN	NaN	NaN	NaN	NaN	NaN	50	11	0	0	NaN
CCCTCCTGTACGCTGC-1	-1.93763	0.252756	1	553	0.793355	2.74275	2.36897	NaN	7.37122	NaN	IGHA1	NaN	NaN	NaN	NaN	NaN	NaN	NaN	NaN	NaN	NaN	0.081761	0.25	0.101604	NA	NA	NaN	1.05954	1.14278	NaN	1.28532	NaN	1.12056	NaN	NaN	NaN	NaN	NaN	NaN	NaN	NaN	NaN	NaN	NaN	16	9	0	0	NaN
CCCTCCTGTGCGAAAC-1	-3.35301	2.81168	6	553	NaN	3.30768	3.80375	2.48218	3.85148	NaN	IGHG1	NaN	NaN	NaN	NaN	NaN	NaN	NaN	NaN	NaN	NaN	0.0104822	0	0.00877193	NA	NA	NaN	NaN	NaN	NaN	NaN	1.08789	1.11196	NaN	NaN	NaN	NaN	NaN	NaN	1.396	NaN	NaN	NaN	NaN	79	9	0	0	NaN
CCCTCCTGTGTTTGGT-1	-1.16977	1.86393	0	553	1.51621	2.45657	3.99496	NaN	NaN	NaN	IGHG3	NaN	NaN	NaN	NaN	NaN	NaN	NaN	1.46585	1.52972	NaN	0.119497	0.222222	0.12204	NA	NA	NaN	NaN	1.03138	NaN	NaN	1.08543	1.07294	NaN	NaN	NaN	NaN	NaN	NaN	NaN	NaN	1.33958	NaN	NaN	13	0	0	0	1.51621
CCCTCCTTCGAGGTAG-1	-0.459243	3.03029	0	553	2.15507	2.25989	3.59132	1.06716	4.29689	1.06716	IGHG1	NaN	NaN	NaN	NaN	NaN	1.30055	1.23985	1.25109	1.12044	1.22838	0.048218	0.180556	0.0637523	NA	NA	1.0317	1.14736	1.03982	NaN	NaN	1.20803	1.22114	NaN	NaN	NaN	NaN	NaN	NaN	1.29549	1.24159	1.38431	NaN	NaN	20	12	0	0	NaN
CCCTCCTTCTGAAAGA-1	-2.3703	0.600904	1	553	1.82677	3.47453	3.92258	2.1771	NaN	NaN	IGHG3	NaN	NaN	NaN	NaN	NaN	NaN	NaN	NaN	NaN	NaN	0.0880503	0.188889	0.100529	NA	NA	1.11147	NaN	NaN	NaN	NaN	1.13699	1.1423	NaN	NaN	NaN	NaN	NaN	1.23298	NaN	NaN	1.20469	NaN	NaN	9	4	0	0	NaN
CCCTCCTTCTGTCTCG-1	0.894259	1.10487	5	553	2.49678	1.69696	2.49678	2.80944	4.34087	NaN	IGHA1	NaN	NaN	NaN	NaN	NaN	1.35462	NaN	1.62098	1.34107	1.15374	0.121593	0.293333	0.134058	NA	NA	1.09831	1.10243	NaN	NaN	NaN	1.09993	1.10938	1.21033	NaN	NaN	NaN	NaN	NaN	NaN	NaN	NaN	NaN	NaN	42	1	0	0	NaN
CCGGGATAGGCCCGTT-1	-4.12082	-0.421774	6	553	1.18185	1.18185	3.25287	NaN	4.38345	NaN	IGHG3	NaN	NaN	NaN	NaN	NaN	NaN	NaN	NaN	NaN	NaN	0.0775681	0.230769	0.0954955	NA	NA	NaN	NaN	NaN	NaN	NaN	NaN	NaN	NaN	NaN	NaN	NaN	NaN	NaN	NaN	NaN	NaN	NaN	NaN	1	3	0	0	NaN
CCGGGATCAAAGAATC-1	-3.03944	-0.907992	1	553	1.98967	NaN	2.612	NaN	NaN	NaN	IGHG1	NaN	NaN	NaN	NaN	NaN	NaN	NaN	NaN	NaN	NaN	0.0461216	0.148148	0.0573477	NA	NA	1.28035	1.17446	1.4605	NaN	NaN	1.12883	NaN	NaN	NaN	NaN	NaN	NaN	NaN	NaN	NaN	1.55269	NaN	NaN	6	1	0	0	NaN
CCGGGATCAATGGACG-1	0.60989	4.57488	0	553	1.14508	1.14508	3.67804	NaN	6.44042	1.14508	IGHG1	NaN	NaN	NaN	NaN	NaN	NaN	NaN	NaN	NaN	NaN	0.0419287	0.106667	0.0471014	NA	NA	NaN	NaN	NaN	NaN	NaN	NaN	NaN	NaN	NaN	NaN	NaN	NaN	NaN	NaN	NaN	NaN	NaN	NaN	5	19	0	0	NaN
CCGGGATCAGTCGATT-1	-4.14411	-0.120186	6	553	3.02427	1.77406	2.89766	1.23761	6.22971	NaN	IGHG2	NaN	NaN	NaN	NaN	NaN	1.35214	NaN	1.48975	NaN	NaN	0.0440252	0.17284	0.0537634	NA	NA	NaN	1.0283	NaN	NaN	NaN	1.04568	NaN	NaN	NaN	NaN	NaN	NaN	NaN	NaN	NaN	NaN	NaN	NaN	6	17	0	0	NaN
CCGGGATGTAGAAGGA-1	2.10932	0.279097	5	553	1.67106	NaN	2.90532	2.90532	NaN	NaN	IGHG3	NaN	NaN	NaN	NaN	NaN	NaN	NaN	NaN	NaN	NaN	NaN	NaN	NaN	NA	NA	1.05131	NaN	1.43169	NaN	NaN	NaN	NaN	NaN	NaN	NaN	NaN	NaN	NaN	NaN	NaN	NaN	1.58054	NaN	10	10	0	0	NaN
CCGGGATGTCTTCAAG-1	-2.7179	-0.0126792	1	553	1.68415	NaN	2.92055	NaN	NaN	NaN	IGHG1	NaN	NaN	NaN	NaN	NaN	NaN	NaN	NaN	NaN	NaN	NaN	NaN	NaN	NA	NA	NaN	NaN	NaN	NaN	NaN	NaN	NaN	NaN	NaN	NaN	NaN	NaN	NaN	NaN	NaN	1.36744	NaN	NaN	6	8	0	0	NaN
CCGGGATGTTTGTTTC-1	-1.65828	-1.92906	1	553	2.5017	1.17577	2.29884	NaN	7.06145	NaN	IGHG1	NaN	NaN	NaN	NaN	NaN	1.19287	NaN	1.20959	1.09891	NaN	0.033543	0.111111	0.0400729	NA	NA	1.06982	1.05852	1.30565	NaN	NaN	NaN	NaN	NaN	NaN	NaN	NaN	NaN	NaN	NaN	NaN	NaN	NaN	NaN	29	7	0	0	NaN
CCGGGATTCAAAGACA-1	-0.0999693	5.19624	0	553	1.80141	1.26104	4.18192	0.817373	5.14583	0.817373	IGHG1	1.35057	NaN	NaN	1.59169	NaN	NaN	1.17809	1.68248	NaN	NaN	0.0125786	0.0533333	0.0181159	NA	NA	NaN	1.03675	1.04416	1.23666	NaN	1.10263	1.10394	NaN	1.14789	NaN	NaN	NaN	NaN	NaN	NaN	NaN	NaN	NaN	11	16	0	0	NaN
CCGGGATTCTTGACGA-1	0.351608	4.24204	0	553	2.67236	1.17732	3.33035	NaN	NaN	NaN	IGHG1	NaN	NaN	NaN	NaN	NaN	NaN	NaN	NaN	NaN	NaN	0.0712788	0.2	0.0833333	NA	NA	1.0412	1.06341	1.01807	NaN	NaN	1.07204	NaN	NaN	NaN	NaN	NaN	NaN	NaN	NaN	NaN	NaN	NaN	NaN	47	6	0	0	NaN
CCGGTAGAGACTTTCG-1	1.90203	0.495723	5	553	1.56504	1.56504	3.83718	1.56504	NaN	NaN	IGHG1	NaN	NaN	NaN	NaN	NaN	NaN	NaN	NaN	NaN	NaN	NaN	NaN	NaN	NA	NA	NaN	1.08588	1.01188	1.42842	NaN	1.11582	NaN	1.00147	NaN	NaN	NaN	NaN	NaN	NaN	NaN	NaN	NaN	NaN	0	1	0	0	NaN
CCGGTAGAGAGTGACC-1	1.82961	-1.56377	4	553	2.13435	NaN	3.42772	1.55303	6.41067	NaN	IGHM	NaN	NaN	NaN	NaN	NaN	NaN	NaN	NaN	NaN	NaN	0.0104822	0.0864198	0.0197133	NA	NA	NaN	1.09695	1.50026	NaN	NaN	1.08259	1.11098	NaN	NaN	NaN	NaN	NaN	NaN	NaN	NaN	1.41268	NaN	NaN	2	2	0	0	NaN
CCGGTAGAGGCGATAC-1	-3.89456	-1.76711	1	553	1.41849	2.81267	2.98494	1.41849	NaN	NaN	IGHG1	NaN	NaN	NaN	NaN	NaN	NaN	NaN	NaN	NaN	NaN	0.132075	0.373333	0.152174	NA	NA	1.08676	1.06025	NaN	NaN	NaN	1.05886	NaN	NaN	NaN	NaN	NaN	NaN	NaN	NaN	NaN	NaN	NaN	NaN	1	2	0	0	NaN
CCGGTAGCAGACGCCT-1	-2.24556	-1.30155	1	553	1.14963	1.67036	4.3921	1.14963	5.25132	NaN	IGHG1	NaN	NaN	NaN	NaN	NaN	NaN	NaN	NaN	NaN	NaN	0.0545073	0.135802	0.0663082	NA	NA	1.16807	1.13704	1.08604	NaN	NaN	NaN	NaN	NaN	NaN	NaN	NaN	NaN	NaN	NaN	NaN	NaN	NaN	NaN	4	3	0	0	NaN
CCGGTAGCATGCAACT-1	-2.73543	4.61407	8	553	2.89353	0.93634	3.60181	NaN	4.88887	NaN	IGHA1	1.31364	NaN	NaN	1.41784	NaN	NaN	1.26089	1.3358	NaN	NaN	0.106918	0.253333	0.119565	NA	NA	1.08886	1.05159	1.03726	NaN	NaN	1.09191	1.1225	NaN	1.23015	NaN	1.31353	1.3413	1.50667	1.11755	1.15597	1.30704	NaN	NaN	37	23	0	0	NaN
CCGGTAGGTCGATTGT-1	-1.07519	-1.17281	4	553	1.49923	1.49923	3.36128	NaN	5.85457	NaN	IGHG1	NaN	NaN	NaN	NaN	NaN	NaN	NaN	NaN	NaN	NaN	NaN	NaN	NaN	NA	NA	1.02415	NaN	1.25654	1.04731	NaN	1.09806	1.10345	NaN	NaN	NaN	NaN	NaN	NaN	NaN	NaN	NaN	NaN	NaN	5	7	0	0	NaN
CCGGTAGTCACTATTC-1	-3.40437	0.874063	0	553	1.58135	2.16596	3.57665	1.58135	NaN	NaN	IGHG1	NaN	NaN	NaN	NaN	NaN	NaN	NaN	NaN	NaN	NaN	0.0759494	0.145833	0.0824561	NA	NA	1.05243	1.09211	1.19522	1.40316	1.0738	1.11394	1.12909	1.18426	1.15451	NaN	NaN	NaN	NaN	NaN	NaN	NaN	NaN	NaN	270	11	0	0	NaN
CCGGTAGTCATCGGAT-1	-0.0516704	-0.778903	4	553	1.90133	1.34739	3.77759	NaN	6.2578	NaN	IGHG1	NaN	NaN	NaN	NaN	NaN	NaN	NaN	NaN	NaN	NaN	NaN	NaN	NaN	NA	NA	1.0944	1.06832	NaN	NaN	NaN	NaN	NaN	NaN	1.14037	NaN	NaN	NaN	NaN	NaN	NaN	NaN	NaN	NaN	6	2	0	0	NaN
CCGGTAGTCCAGTAGT-1	2.43742	4.97935	9	553	2.05893	NaN	3.34464	0.996728	NaN	0.996728	IGHG1	NaN	NaN	1.46735	NaN	1.36662	NaN	NaN	NaN	NaN	NaN	0.0230608	0.139785	0.0403509	NA	NA	NaN	1.03729	NaN	NaN	NaN	1.0815	1.12775	NaN	NaN	NaN	NaN	NaN	NaN	NaN	NaN	NaN	NaN	NaN	54	17	0	0	NaN
CCGGTAGTCGCAGGCT-1	0.305967	-0.0334617	0	553	1.66686	2.90044	3.68034	1.66686	NaN	NaN	IGHG1	NaN	NaN	NaN	NaN	NaN	NaN	NaN	NaN	NaN	NaN	NaN	NaN	NaN	NA	NA	1.18421	1.17745	1.06193	NaN	1.04437	1.09537	1.13746	NaN	NaN	NaN	NaN	NaN	NaN	NaN	NaN	NaN	NaN	NaN	19	6	0	0	NaN
CCGTACTAGAGCCTAG-1	1.46972	-0.466512	1	553	1.60688	1.09648	3.13244	NaN	6.43776	NaN	IGHG1	NaN	NaN	NaN	NaN	NaN	1.34615	1.38043	1.37604	1.14952	1.13177	NaN	NaN	NaN	NA	NA	NaN	1.05156	1.08399	NaN	NaN	1.07239	NaN	NaN	NaN	NaN	NaN	1.27565	NaN	1.40183	NaN	NaN	NaN	NaN	80	13	0	0	1.09648
CCGTACTAGAGTGACC-1	1.2026	-1.05911	4	553	NaN	1.95975	2.57985	NaN	7.09192	NaN	IGHM	NaN	NaN	NaN	NaN	NaN	NaN	NaN	NaN	NaN	NaN	NaN	NaN	NaN	NA	NA	NaN	NaN	NaN	NaN	NaN	1.05695	1.11933	NaN	NaN	NaN	NaN	NaN	NaN	NaN	NaN	NaN	NaN	NaN	2	5	0	0	NaN
CCGTACTCAATTCCTT-1	0.263241	3.70737	0	553	1.6183	1.106	3.62168	1.9554	NaN	NaN	IGHG1	NaN	NaN	NaN	NaN	NaN	NaN	NaN	NaN	NaN	NaN	0.0838574	0.16129	0.0947368	NA	NA	1.06729	1.103	1.04364	NaN	NaN	1.12112	1.14141	NaN	NaN	NaN	NaN	NaN	NaN	NaN	NaN	NaN	NaN	NaN	15	9	0	0	NaN
CCGTACTGTGACGGTA-1	-3.28696	1.16555	6	553	2.02499	1.68344	4.13319	NaN	NaN	1.16065	IGHG1	1.22051	NaN	NaN	NaN	NaN	NaN	NaN	NaN	NaN	NaN	0.0775681	0.282051	0.0954955	NA	NA	NaN	1.05182	NaN	NaN	NaN	NaN	NaN	NaN	NaN	NaN	NaN	NaN	1.30071	1.34474	NaN	NaN	NaN	NaN	5	8	0	0	NaN
CCGTACTTCAGGCAAG-1	-3.44986	0.256252	1	553	NaN	2.90969	1.91452	NaN	NaN	NaN	IGHG1	NaN	NaN	NaN	NaN	NaN	NaN	NaN	NaN	NaN	NaN	0.0441176	0.223684	0.0597826	NA	NA	1.09973	NaN	1.08091	NaN	NaN	NaN	NaN	NaN	NaN	NaN	NaN	NaN	NaN	NaN	NaN	NaN	NaN	NaN	1	10	0	0	NaN
CCGTACTTCAGTTCGA-1	3.69549	7.82874	13	553	0.604662	0.604662	2.86862	0.978803	0.978803	NaN	IGHG1	NaN	1.44928	1.24385	NaN	1.36602	NaN	NaN	NaN	NaN	NaN	NaN	NaN	NaN	NA	NA	NaN	1.05068	NaN	NaN	NaN	1.16769	1.21392	NaN	NaN	NaN	NaN	1.24954	NaN	NaN	1.28669	NaN	NaN	NaN	31	59	0	0	0.604662
CCGTACTTCATATCGG-1	-3.15845	4.43323	8	553	2.00936	1.14831	1.66878	NaN	5.97881	NaN	IGHD	1.55238	NaN	NaN	NaN	NaN	NaN	NaN	NaN	NaN	NaN	0.0985325	0.296296	0.120072	NA	NA	NaN	1.0322	NaN	NaN	NaN	NaN	NaN	NaN	NaN	NaN	NaN	NaN	1.17234	1.20969	NaN	NaN	1.34216	NaN	5	13	0	0	NaN
CCGTACTTCGATGAGG-1	-4.26534	-1.39733	6	553	2.20293	2.20293	2.66856	1.30396	3.11221	NaN	IGHG1	NaN	NaN	NaN	NaN	NaN	NaN	1.18674	1.46325	NaN	NaN	0.0293501	0.183908	0.0407801	NA	NA	1.10648	1.12194	NaN	NaN	NaN	1.13464	1.13226	NaN	NaN	NaN	NaN	NaN	1.28288	1.46336	NaN	1.34533	NaN	NaN	75	5	0	0	NaN
CCGTACTTCTGCGGCA-1	-2.43997	-2.04553	1	553	NaN	1.43777	3.6772	1.43777	5.86088	NaN	IGHG1	NaN	NaN	NaN	NaN	NaN	NaN	NaN	NaN	NaN	NaN	0.0775681	0.24	0.0942029	NA	NA	NaN	1.14121	1.02339	NaN	NaN	1.10673	NaN	NaN	NaN	NaN	NaN	NaN	1.31856	1.18807	NaN	1.19518	1.59644	NaN	6	5	0	0	NaN
CCGTGGAAGACGCAAC-1	-1.98599	-0.863892	1	553	1.68059	1.68059	3.64111	1.68059	5.37095	NaN	IGHG1	1.44431	NaN	NaN	NaN	NaN	NaN	NaN	NaN	NaN	NaN	0.048218	0.12	0.0525362	NA	NA	NaN	NaN	NaN	NaN	1.22167	1.07049	1.09017	NaN	NaN	NaN	NaN	NaN	NaN	NaN	NaN	NaN	NaN	NaN	5	10	0	0	NaN
CCGTGGAAGCCAACAG-1	-0.263335	-1.6935	4	553	2.17802	1.2836	3.19812	2.17802	6.87103	NaN	IGHA1	NaN	NaN	NaN	NaN	NaN	NaN	NaN	NaN	NaN	NaN	0.0188679	0.173333	0.0326087	NA	NA	1.04323	1.03537	1.14543	NaN	1.18214	NaN	NaN	NaN	NaN	NaN	1.08922	NaN	NaN	NaN	NaN	NaN	1.54952	NaN	3	4	0	0	NaN
CCGTGGAAGGCAATTA-1	-0.655462	3.21531	0	553	1.25779	3.05121	4.03225	NaN	NaN	1.25779	IGHG1	NaN	NaN	NaN	NaN	NaN	NaN	NaN	NaN	NaN	NaN	0.0398323	0.141026	0.0468468	NA	NA	NaN	1.03001	1.32633	NaN	NaN	1.06258	1.0965	NaN	1.28429	NaN	NaN	NaN	NaN	1.49869	NaN	NaN	NaN	NaN	2	1	0	0	NaN
CCGTGGACAAGCTGGA-1	1.49855	0.547447	5	553	NaN	1.61361	2.71292	NaN	5.95323	NaN	IGHA1	NaN	NaN	NaN	1.87772	NaN	NaN	NaN	NaN	NaN	NaN	0.0796646	0.186667	0.0887681	NA	NA	NaN	NaN	NaN	NaN	NaN	NaN	NaN	NaN	1.24136	NaN	NaN	NaN	NaN	1.55993	NaN	NaN	NaN	NaN	107	3	0	0	NaN
CCGTGGACAGAAGCAC-1	1.06385	-2.37963	0	553	1.54197	1.54197	2.86403	NaN	5.61566	NaN	IGHG1	NaN	NaN	NaN	NaN	NaN	NaN	NaN	NaN	NaN	NaN	0.048218	0.205128	0.0684685	NA	NA	1.13722	NaN	1.2055	1.34694	NaN	NaN	NaN	NaN	1.12011	NaN	NaN	NaN	NaN	NaN	NaN	1.33119	1.40214	NaN	9	4	0	0	NaN
CCGTGGACAGCCTTGG-1	0.850202	4.16206	0	553	1.62383	1.96132	3.5728	NaN	NaN	NaN	IGHG1	NaN	NaN	1.55848	1.71804	NaN	NaN	NaN	NaN	NaN	NaN	0.127883	0.306667	0.13587	NA	NA	1.16381	1.04434	NaN	NaN	1.22369	NaN	NaN	NaN	1.39602	NaN	1.27998	NaN	NaN	NaN	NaN	NaN	NaN	NaN	527	223	0	0	1.11062
CCGTGGACATTATCTC-1	2.68189	1.02421	5	553	2.70213	NaN	3.08499	NaN	NaN	NaN	IGHG1	1.50388	NaN	NaN	NaN	NaN	NaN	1.58762	1.52487	NaN	NaN	NaN	NaN	NaN	NA	NA	NaN	NaN	NaN	NaN	NaN	NaN	NaN	NaN	NaN	NaN	NaN	NaN	NaN	NaN	NaN	NaN	NaN	NaN	2	3	0	0	NaN
CCGTGGATCGAGCCCA-1	-0.328161	-0.758615	1	553	NaN	1.23536	3.02125	NaN	5.76252	NaN	IGHG1	NaN	NaN	NaN	NaN	NaN	NaN	NaN	NaN	NaN	NaN	0.0524109	0.282051	0.0774775	NA	NA	NaN	NaN	NaN	NaN	NaN	NaN	NaN	NaN	NaN	NaN	NaN	NaN	NaN	NaN	NaN	NaN	NaN	NaN	60	5	0	0	1.77143
CCGTTCACAGTCTTCC-1	-0.122173	2.81752	0	553	1.69296	1.69296	3.7644	1.16869	NaN	NaN	IGHG1	NaN	NaN	NaN	1.4992	NaN	NaN	NaN	NaN	NaN	NaN	0.0607966	0.25641	0.0792793	NA	NA	NaN	NaN	NaN	NaN	NaN	NaN	NaN	NaN	1.18859	NaN	NaN	NaN	NaN	NaN	NaN	NaN	NaN	NaN	3	8	0	0	NaN
CCGTTCACATAACCTG-1	-2.14876	-2.65848	1	553	1.47538	1.47538	4.00666	1.47538	6.67655	NaN	IGHG1	NaN	NaN	NaN	NaN	NaN	NaN	NaN	1.62738	NaN	NaN	0.033543	0.0617284	0.0376344	NA	NA	1.23444	1.11315	1.02827	NaN	NaN	1.07239	1.08137	NaN	NaN	NaN	NaN	NaN	1.3375	1.40675	NaN	NaN	1.58683	NaN	18	1	0	0	NaN
CCGTTCAGTGAGGGTT-1	-2.55029	0.666947	1	553	2.46753	NaN	4.14411	1.85578	NaN	NaN	IGHG1	NaN	NaN	NaN	NaN	NaN	NaN	NaN	1.37377	NaN	NaN	0.0527426	0.222222	0.0702703	NA	NA	1.09158	1.02038	NaN	NaN	1.17155	1.04373	1.0554	NaN	1.15127	NaN	NaN	NaN	NaN	NaN	NaN	NaN	1.65818	NaN	9	10	0	0	NaN
CCGTTCAGTTCTGTTT-1	1.43277	0.379482	5	553	1.04437	1.04437	2.48904	1.54399	5.11647	NaN	IGHA1	NaN	NaN	NaN	NaN	NaN	1.41449	NaN	NaN	NaN	NaN	0.0545073	0.185185	0.0734767	NA	NA	NaN	1.06028	NaN	NaN	NaN	1.07581	NaN	NaN	NaN	NaN	NaN	1.31744	NaN	NaN	NaN	NaN	NaN	NaN	12	2	0	0	NaN
CCGTTCATCAGCGACC-1	-3.46079	-1.38051	1	553	NaN	2.31041	3.61937	NaN	4.92128	NaN	IGHG1	NaN	NaN	NaN	NaN	NaN	NaN	NaN	NaN	NaN	NaN	0.0587002	0.16129	0.0701754	NA	NA	NaN	NaN	1.30617	NaN	NaN	NaN	NaN	NaN	NaN	NaN	NaN	NaN	NaN	NaN	NaN	NaN	NaN	NaN	6	1	0	0	NaN
CCGTTCATCCTAGAAC-1	-0.329784	1.49623	0	553	NaN	2.29269	3.25518	NaN	3.18404	NaN	IGHA1	NaN	NaN	NaN	NaN	NaN	NaN	NaN	1.49226	NaN	NaN	0.0566038	0.148148	0.0698925	NA	NA	1.05795	1.04757	NaN	NaN	NaN	1.09677	1.11827	NaN	1.34059	NaN	NaN	NaN	NaN	1.36937	NaN	NaN	NaN	NaN	38	9	0	0	NaN
CCGTTCATCGTCCAGG-1	-1.65463	1.68155	0	553	NaN	2.29756	4.50534	NaN	NaN	NaN	IGHG3	NaN	NaN	NaN	NaN	NaN	NaN	NaN	NaN	NaN	NaN	0.106918	0.25	0.116576	NA	NA	1.07513	NaN	NaN	NaN	NaN	1.04463	NaN	NaN	NaN	NaN	NaN	NaN	NaN	NaN	NaN	NaN	NaN	NaN	5	2	0	0	NaN
CCGTTCATCGTGGACC-1	-0.462564	0.275822	6	553	1.99569	NaN	3.58255	1.42999	5.01327	NaN	IGHG1	NaN	NaN	NaN	NaN	NaN	NaN	NaN	NaN	1.24162	NaN	0.0545073	0.172043	0.0719298	NA	NA	NaN	1.02937	NaN	NaN	NaN	1.06114	NaN	NaN	1.3427	NaN	NaN	NaN	NaN	NaN	NaN	NaN	NaN	NaN	16	8	0	0	NaN
CCTAAAGAGGGCTCTC-1	3.28177	0.709796	5	553	1.67528	2.64054	2.64054	2.27012	2.64054	NaN	IGHA1	NaN	NaN	NaN	NaN	NaN	NaN	NaN	NaN	NaN	NaN	0.0461216	0.320513	0.0756757	NA	NA	1.09204	1.07876	1.09105	NaN	NaN	1.08136	NaN	NaN	NaN	NaN	NaN	NaN	NaN	NaN	NaN	NaN	NaN	NaN	56	2	0	0	1.67528
CCTAAAGGTAACGTTC-1	-1.00972	4.22547	0	553	2.24907	3.06102	4.5987	0.991687	2.05196	1.47968	IGHG1	NaN	NaN	NaN	NaN	NaN	1.25421	1.44394	NaN	NaN	1.23998	0.0796646	0.16129	0.0912281	NA	NA	NaN	NaN	NaN	NaN	NaN	1.09355	NaN	NaN	NaN	NaN	1.08007	NaN	NaN	NaN	NaN	NaN	NaN	NaN	117	18	0	0	NaN
CCTAAAGGTCGGCACT-1	-2.82381	-2.36337	1	553	1.10681	1.95644	3.30766	1.10681	4.35592	NaN	IGHG1	NaN	NaN	NaN	NaN	NaN	NaN	NaN	NaN	NaN	NaN	0.0524109	0.213333	0.0688406	NA	NA	1.06257	1.07755	1.35057	NaN	0.999919	1.05076	NaN	NaN	NaN	NaN	NaN	NaN	NaN	1.29078	NaN	NaN	1.3342	NaN	39	11	0	0	NaN
CCTAAAGGTGACTACT-1	-1.75349	4.43879	0	553	2.70529	1.88456	4.25977	2.49872	2.87641	NaN	IGHG1	NaN	NaN	NaN	NaN	NaN	NaN	NaN	NaN	NaN	NaN	0.0628931	0.217949	0.0792793	NA	NA	NaN	1.06913	NaN	NaN	NaN	1.08609	1.11173	NaN	NaN	NaN	NaN	NaN	NaN	NaN	NaN	NaN	NaN	NaN	35	4	0	0	NaN
CCTAAAGGTGATGTCT-1	-2.72017	0.831706	0	553	1.26267	1.26267	3.78629	NaN	1.26267	NaN	IGHG3	NaN	NaN	NaN	NaN	NaN	NaN	NaN	NaN	NaN	NaN	NaN	NaN	NaN	NA	NA	NaN	NaN	NaN	NaN	NaN	NaN	NaN	NaN	NaN	NaN	NaN	NaN	NaN	1.36828	NaN	NaN	NaN	NaN	2	6	0	0	NaN
CCTAAAGGTGTCGCTG-1	-3.35603	0.859746	6	553	1.50602	1.50602	4.21459	1.50602	5.91194	NaN	IGHG1	NaN	NaN	NaN	NaN	NaN	NaN	NaN	NaN	NaN	NaN	NaN	NaN	NaN	NA	NA	NaN	NaN	NaN	1.26443	NaN	NaN	NaN	NaN	NaN	NaN	NaN	NaN	NaN	NaN	NaN	NaN	1.42384	NaN	17	9	0	0	NaN
CCTAAAGGTTACAGAA-1	0.446294	3.45224	0	553	1.35268	NaN	3.56709	NaN	NaN	NaN	IGHG1	NaN	NaN	NaN	1.50059	NaN	NaN	NaN	NaN	NaN	NaN	0.021097	0.123457	0.0324324	NA	NA	NaN	NaN	NaN	NaN	NaN	NaN	NaN	NaN	NaN	NaN	NaN	NaN	NaN	NaN	NaN	NaN	NaN	NaN	16	4	0	0	NaN
CCTAAAGTCATAGCAC-1	-2.40966	-1.90865	1	553	1.77339	1.44939	3.77015	NaN	5.74942	NaN	IGHG1	NaN	NaN	NaN	NaN	NaN	NaN	NaN	NaN	NaN	NaN	0.0864979	0.16092	0.0891266	NA	NA	1.08085	1.04687	1.20969	NaN	NaN	1.09541	1.10621	NaN	NaN	NaN	NaN	NaN	NaN	NaN	NaN	NaN	NaN	NaN	6	13	0	0	NaN
CCTAAAGTCGTACGGC-1	2.14979	0.747916	5	553	1.4592	2.86292	2.02881	NaN	4.04555	1.4592	IGHG1	NaN	NaN	NaN	NaN	NaN	NaN	NaN	NaN	1.47313	NaN	0.0754717	0.0972222	0.0746812	NA	NA	NaN	NaN	NaN	NaN	NaN	NaN	NaN	NaN	NaN	NaN	NaN	NaN	NaN	NaN	NaN	NaN	1.35771	NaN	6	4	0	0	NaN
CCTAAAGTCTATGTGG-1	1.69405	0.14799	5	553	1.50753	1.01443	3.37158	NaN	4.9655	1.50753	IGHG1	NaN	NaN	NaN	NaN	NaN	NaN	NaN	NaN	NaN	NaN	NaN	NaN	NaN	NA	NA	NaN	1.05141	NaN	NaN	NaN	1.07362	1.10566	NaN	NaN	NaN	NaN	NaN	NaN	1.48326	NaN	1.41317	NaN	NaN	42	5	0	0	NaN
CCTACACAGCAGGTCA-1	-2.4873	2.91667	0	553	2.61036	2.40543	4.33891	NaN	NaN	NaN	IGHG1	1.4526	NaN	NaN	NaN	NaN	NaN	NaN	1.41787	NaN	NaN	NaN	NaN	NaN	NA	NA	1.00799	1.05013	NaN	1.40244	NaN	1.04175	1.07096	NaN	NaN	NaN	NaN	NaN	NaN	NaN	NaN	NaN	NaN	NaN	18	8	0	0	NaN
CCTACACAGCCAGAAC-1	1.38418	5.43096	9	553	2.31102	2.05586	3.25744	1.18515	5.03154	1.18515	IGHG2	1.38195	NaN	NaN	NaN	NaN	NaN	NaN	NaN	NaN	NaN	0.07431	0.24	0.0934066	NA	NA	NaN	NaN	NaN	1.33526	NaN	NaN	NaN	NaN	NaN	NaN	NaN	NaN	1.16089	NaN	NaN	1.23901	NaN	NaN	43	15	0	0	NaN
CCTACACGTCGAAAGC-1	1.05226	-0.470684	4	553	1.80479	NaN	3.44911	1.80479	6.60315	NaN	IGHA1	NaN	NaN	NaN	NaN	NaN	NaN	NaN	1.46764	NaN	NaN	0.0104822	0.146667	0.0217391	NA	NA	1.0981	NaN	1.16117	NaN	NaN	NaN	NaN	NaN	1.47098	NaN	1.13582	NaN	NaN	NaN	NaN	NaN	NaN	NaN	73	4	0	0	NaN
CCTACACGTGTAACGG-1	-0.375895	4.93487	0	553	NaN	1.42015	3.37553	NaN	3.93582	1.42015	IGHG1	NaN	NaN	NaN	NaN	NaN	NaN	NaN	NaN	NaN	NaN	0.0314465	0.08	0.0344203	NA	NA	NaN	NaN	NaN	NaN	NaN	NaN	NaN	NaN	NaN	NaN	NaN	NaN	NaN	NaN	NaN	NaN	NaN	NaN	10	6	0	0	NaN
CCTACACTCACGCGGT-1	1.22337	-1.47753	4	553	1.43582	NaN	2.62556	NaN	7.05937	NaN	IGHM	NaN	NaN	NaN	NaN	NaN	NaN	NaN	NaN	NaN	NaN	NaN	NaN	NaN	NA	NA	1.22924	1.08912	1.56084	NaN	NaN	NaN	NaN	NaN	NaN	NaN	NaN	NaN	NaN	NaN	NaN	NaN	NaN	NaN	8	5	0	0	NaN
CCTACACTCAGATAAG-1	-0.536702	-1.66226	4	553	NaN	1.31781	3.13034	1.86725	6.41054	NaN	IGHA1	NaN	NaN	NaN	NaN	NaN	NaN	NaN	NaN	NaN	NaN	0.0146751	0.0933333	0.0235507	NA	NA	1.01455	1.10355	NaN	NaN	NaN	1.10973	NaN	NaN	NaN	NaN	NaN	NaN	NaN	NaN	NaN	NaN	NaN	NaN	5	3	0	0	NaN
CCTACACTCAGTCAGT-1	-0.653185	-1.77746	4	553	1.13654	1.99441	2.99791	1.13654	7.31825	NaN	IGHM	NaN	NaN	NaN	NaN	NaN	NaN	NaN	NaN	NaN	NaN	NaN	NaN	NaN	NA	NA	1.11688	1.0993	1.19758	NaN	NaN	1.10401	NaN	NaN	1.22596	NaN	NaN	NaN	NaN	NaN	NaN	NaN	NaN	NaN	8	8	0	0	NaN
CCTACACTCCACGAAT-1	1.67043	4.50573	0	553	2.47133	NaN	4.29394	1.03189	3.83209	1.52882	IGHG1	NaN	NaN	NaN	NaN	NaN	NaN	NaN	NaN	NaN	NaN	NaN	NaN	NaN	NA	NA	NaN	1.089	NaN	1.31907	NaN	NaN	NaN	NaN	1.15734	NaN	NaN	NaN	NaN	NaN	NaN	NaN	1.44351	NaN	22	59	0	0	NaN
CCTACACTCGGCGCTA-1	0.931762	2.55801	0	553	1.09848	1.09848	2.70786	1.09848	NaN	1.09848	NA	NaN	NaN	NaN	NaN	NaN	NaN	1.19358	NaN	NaN	NaN	NaN	NaN	NaN	NA	NA	NaN	NaN	NaN	NaN	1.50733	NaN	1.09205	NaN	1.38362	NaN	NaN	NaN	1.2161	NaN	NaN	NaN	NaN	NaN	62	9	0	0	NaN
CCTACCAAGCCAGGAT-1	0.304619	2.98681	0	553	2.21651	NaN	3.02629	1.45164	NaN	NaN	IGHG1	NaN	NaN	NaN	NaN	NaN	NaN	NaN	NaN	NaN	NaN	0.081761	0.282051	0.102703	NA	NA	1.07942	1.14944	NaN	NaN	NaN	1.13987	NaN	NaN	1.28871	NaN	NaN	NaN	NaN	1.21161	NaN	NaN	NaN	NaN	13	13	0	0	NaN
CCTACCAAGCCTCGTG-1	2.31778	-0.167548	5	553	NaN	NaN	1.5834	1.07696	6.32177	NaN	IGHM	NaN	NaN	NaN	1.49589	NaN	NaN	NaN	NaN	NaN	NaN	NaN	NaN	NaN	NA	NA	1.14185	1.07287	NaN	NaN	NaN	NaN	NaN	NaN	NaN	1.02268	1.0316	NaN	NaN	NaN	NaN	NaN	1.33967	NaN	4	1	0	0	NaN
CCTACCACAAGAGTCG-1	2.67797	0.111072	5	553	NaN	NaN	NaN	1.06974	5.07463	NaN	IGHM	NaN	NaN	NaN	NaN	NaN	NaN	NaN	NaN	NaN	NaN	NaN	NaN	NaN	NA	NA	1.06602	NaN	1.15806	NaN	NaN	1.04767	1.05638	NaN	NaN	NaN	NaN	NaN	NaN	1.3175	NaN	NaN	NaN	NaN	9	13	0	0	NaN
CCTACCACATGGGACA-1	-1.86391	2.44219	0	553	NaN	2.91683	3.22041	NaN	6.67467	NaN	IGHG1	NaN	NaN	NaN	NaN	NaN	NaN	NaN	NaN	NaN	NaN	0.0712788	0.204301	0.0929825	NA	NA	NaN	NaN	1.02721	NaN	NaN	NaN	NaN	NaN	NaN	NaN	NaN	NaN	NaN	NaN	NaN	NaN	NaN	NaN	5	17	0	0	NaN
CCTACCAGTAAGTTCC-1	2.17968	5.39625	9	553	1.24947	1.5545	3.7391	0.808369	5.3879	NaN	IGHG1	NaN	NaN	NaN	NaN	NaN	NaN	NaN	NaN	NaN	NaN	0.0230608	0.141026	0.0324324	NA	NA	NaN	1.07492	NaN	NaN	NaN	1.14809	1.17197	1.04351	NaN	NaN	NaN	NaN	NaN	NaN	NaN	NaN	NaN	NaN	15	12	0	0	NaN
CCTACCAGTATATGAG-1	0.891825	4.12926	0	553	2.60255	0.940888	3.25795	1.73814	NaN	NaN	IGHG1	NaN	NaN	NaN	NaN	NaN	NaN	NaN	NaN	NaN	NaN	0.067086	0.208333	0.0765027	NA	NA	NaN	1.08649	NaN	NaN	NaN	NaN	NaN	NaN	1.20516	NaN	NaN	NaN	NaN	1.46997	NaN	NaN	NaN	NaN	54	8	0	0	NaN
CCTACCATCACAGTAC-1	-0.181683	4.16076	0	553	NaN	1.5424	3.99451	NaN	NaN	1.04306	IGHG1	NaN	NaN	NaN	NaN	NaN	NaN	1.31258	1.5342	1.2315	NaN	0.048218	0.213333	0.0652174	NA	NA	1.07434	1.06451	1.12655	NaN	1.37555	1.13374	NaN	NaN	NaN	NaN	NaN	NaN	NaN	NaN	NaN	NaN	NaN	NaN	5	8	0	0	NaN
CCTACCATCATTCACT-1	-0.892249	2.83693	0	553	2.41373	1.26522	2.41373	1.26522	NaN	1.26522	IGHG1	NaN	NaN	NaN	NaN	NaN	NaN	1.39904	1.35497	1.26622	NaN	0.056962	0.24359	0.0706522	NA	NA	1.10477	1.08926	1.11179	NaN	1.16044	NaN	NaN	1.21162	NaN	NaN	NaN	NaN	NaN	NaN	NaN	NaN	NaN	NaN	2	2	0	0	NaN
CCTACCATCCGCAGTG-1	-1.53818	-1.02135	1	553	1.93468	1.59896	3.65079	1.08989	6.57308	NaN	IGHG1	NaN	NaN	NaN	NaN	NaN	1.324	1.28938	NaN	1.27961	NaN	0.00628931	0.102564	0.0144144	NA	NA	1.05881	1.07619	1.09017	NaN	NaN	1.0674	1.07891	NaN	NaN	NaN	NaN	NaN	NaN	NaN	NaN	NaN	1.46291	NaN	3	7	0	0	NaN
CCTACCATCGCGGATC-1	-0.0281497	-0.750821	6	553	0.935304	1.73059	1.97296	NaN	5.76796	NaN	IGHG2	NaN	NaN	NaN	NaN	NaN	NaN	NaN	NaN	NaN	NaN	0.0440252	0.217391	0.0622711	NA	NA	NaN	1.14794	NaN	1.48418	NaN	NaN	NaN	NaN	NaN	NaN	NaN	NaN	NaN	NaN	NaN	NaN	NaN	NaN	33	11	0	0	NaN
CCTACCATCGTTACGA-1	3.09691	-0.00232283	5	553	2.0069	0.959368	2.0069	NaN	6.37512	0.959368	IGHM	NaN	NaN	NaN	1.72549	NaN	NaN	NaN	NaN	NaN	NaN	NaN	NaN	NaN	NA	NA	1.03475	1.09576	1.21624	1.32362	NaN	1.07928	1.12869	NaN	1.15726	NaN	NaN	1.50138	NaN	NaN	1.39704	NaN	NaN	NaN	7	4	0	0	NaN
CCTACCATCTGTACGA-1	-2.29132	0.255409	0	553	2.12051	1.54067	2.9621	1.54067	5.13412	1.04164	IGHG1	NaN	NaN	NaN	NaN	NaN	NaN	NaN	1.55144	1.31339	NaN	0.0649895	0.266667	0.0887681	NA	NA	NaN	1.10273	1.06334	NaN	NaN	1.13018	1.12832	NaN	NaN	NaN	NaN	NaN	NaN	NaN	NaN	NaN	1.29919	NaN	2	17	0	0	NaN
CCTAGCTAGTGGACGT-1	-3.86527	1.84295	6	553	1.65204	2.24445	4.54104	NaN	NaN	NaN	IGHG2	NaN	NaN	NaN	NaN	NaN	NaN	NaN	NaN	NaN	NaN	0.048218	0.16129	0.0614035	NA	NA	NaN	NaN	NaN	NaN	NaN	NaN	NaN	NaN	NaN	NaN	NaN	NaN	NaN	NaN	NaN	NaN	NaN	NaN	63	4	0	0	NaN
CCTAGCTCAAGCCCAC-1	1.48717	-1.07015	8	553	NaN	NaN	3.10608	1.84583	6.30079	NaN	IGHM	NaN	NaN	NaN	NaN	NaN	NaN	NaN	NaN	NaN	NaN	0.0419287	0.192308	0.0576577	NA	NA	NaN	1.15499	1.1596	NaN	NaN	NaN	NaN	NaN	1.04925	NaN	NaN	NaN	NaN	NaN	NaN	NaN	NaN	NaN	4	4	0	0	NaN
CCTAGCTCAAGGCTCC-1	1.54694	2.15804	0	553	1.10722	1.61976	3.0568	NaN	NaN	NaN	IGHA1	NaN	NaN	NaN	1.43448	NaN	NaN	NaN	1.54245	NaN	NaN	0.0754717	0.205128	0.0828829	NA	NA	NaN	1.05409	NaN	NaN	NaN	1.08948	1.09612	NaN	NaN	NaN	NaN	1.31415	NaN	NaN	1.35694	NaN	NaN	NaN	61	15	0	0	NaN
CCTAGCTCATCCGTGG-1	-1.9205	4.54473	0	553	1.5468	0.802958	3.37892	0.802958	4.63732	0.802958	IGHA1	NaN	NaN	NaN	NaN	1.33124	NaN	NaN	NaN	NaN	NaN	0.111111	0.263889	0.12204	NA	NA	NaN	NaN	NaN	NaN	NaN	1.10596	NaN	NaN	1.33792	NaN	NaN	NaN	1.23352	NaN	NaN	NaN	NaN	NaN	65	84	0	0	NaN
CCTAGCTGTAGTAGTA-1	2.67118	-0.0322039	5	553	1.55391	2.13534	1.55391	2.5006	4.98681	NaN	IGHG1	NaN	NaN	NaN	NaN	NaN	NaN	NaN	NaN	NaN	NaN	NaN	NaN	NaN	NA	NA	1.0236	NaN	1.01709	NaN	NaN	1.04752	1.05639	NaN	NaN	NaN	NaN	NaN	NaN	NaN	NaN	NaN	NaN	NaN	2	4	0	0	NaN
CCTAGCTGTCTGATCA-1	0.225529	4.27672	0	553	1.29967	2.66308	4.81812	NaN	NaN	1.29967	IGHG1	NaN	NaN	NaN	NaN	NaN	NaN	NaN	NaN	NaN	NaN	0.0775681	0.179487	0.0828829	NA	NA	NaN	1.04629	NaN	NaN	1.23493	1.08485	1.12891	1.11897	1.03433	NaN	NaN	NaN	1.21199	NaN	NaN	NaN	NaN	NaN	150	43	0	0	NaN
CCTAGCTGTGCTTCTC-1	-2.11874	-1.64809	1	553	1.96889	1.11653	3.07002	NaN	7.16481	NaN	IGHG1	NaN	NaN	NaN	NaN	NaN	NaN	NaN	NaN	NaN	NaN	0.0356394	0.12	0.0471014	NA	NA	NaN	1.12078	NaN	NaN	NaN	NaN	NaN	NaN	NaN	NaN	NaN	NaN	NaN	NaN	NaN	1.33704	NaN	NaN	2	6	0	0	NaN
CCTAGCTGTTTGACTG-1	-0.589822	3.46995	0	553	3.13785	1.42325	4.59177	NaN	1.42325	NaN	IGHG2	NaN	NaN	NaN	NaN	NaN	NaN	NaN	1.47294	NaN	NaN	0.0859539	0.160494	0.0949821	NA	NA	NaN	1.16445	NaN	NaN	NaN	1.1389	1.18349	NaN	NaN	NaN	NaN	NaN	NaN	NaN	NaN	NaN	NaN	NaN	12	1	0	0	NaN
CCTAGCTTCGGTTCGG-1	1.80485	3.47427	0	553	2.0012	1.14188	3.35775	2.0012	5.24002	NaN	IGHA2	NaN	NaN	NaN	NaN	NaN	NaN	NaN	NaN	NaN	NaN	0.106918	0.28	0.123188	NA	NA	NaN	1.04098	NaN	NaN	NaN	1.03246	NaN	NaN	NaN	NaN	NaN	1.28542	NaN	1.37	NaN	NaN	NaN	NaN	185	14	0	0	NaN
CCTAGCTTCTGAGTGT-1	1.64315	-0.312281	5	553	NaN	2.36422	3.18328	1.57987	6.34816	NaN	IGHG1	NaN	NaN	NaN	NaN	NaN	1.33089	NaN	NaN	NaN	1.29013	NaN	NaN	NaN	NA	NA	NaN	NaN	NaN	NaN	NaN	NaN	NaN	NaN	NaN	NaN	NaN	1.42295	NaN	NaN	1.35276	1.28767	NaN	NaN	1	8	0	0	NaN
CCTATTAAGACTAAGT-1	0.0443957	-2.4105	0	553	NaN	1.88031	3.3596	NaN	4.85809	NaN	IGHG1	NaN	NaN	NaN	NaN	NaN	NaN	NaN	NaN	NaN	NaN	0.0524109	0.208333	0.0655738	NA	NA	NaN	NaN	NaN	NaN	NaN	NaN	NaN	NaN	NaN	NaN	NaN	NaN	NaN	NaN	NaN	NaN	NaN	NaN	2	2	0	0	NaN
CCTATTAAGAGGTTGC-1	0.545555	-1.89175	0	553	NaN	1.84403	3.49444	NaN	NaN	NaN	IGHG1	NaN	NaN	NaN	NaN	NaN	NaN	NaN	NaN	NaN	NaN	0.0419287	0.111111	0.0483871	NA	NA	NaN	NaN	NaN	NaN	NaN	NaN	NaN	NaN	NaN	NaN	NaN	NaN	NaN	NaN	NaN	NaN	NaN	NaN	34	19	0	0	NaN
CCTATTAAGGGTATCG-1	0.35391	1.83784	0	553	1.68415	1.68415	3.4568	NaN	1.68415	NaN	IGHG1	NaN	NaN	NaN	NaN	NaN	NaN	NaN	NaN	NaN	NaN	0.0566038	0.306667	0.0869565	NA	NA	NaN	NaN	NaN	NaN	NaN	NaN	NaN	NaN	1.12912	NaN	NaN	NaN	NaN	NaN	NaN	NaN	NaN	NaN	23	27	0	0	NaN
CCTATTACACCCAGTG-1	-2.16179	-1.13771	1	553	1.79972	NaN	3.78209	NaN	5.75731	NaN	IGHG3	NaN	NaN	NaN	NaN	NaN	NaN	NaN	NaN	NaN	NaN	0.0607966	0.172414	0.0744681	NA	NA	1.03498	NaN	NaN	NaN	NaN	NaN	NaN	1.05719	NaN	NaN	NaN	NaN	NaN	NaN	NaN	NaN	NaN	NaN	5	7	0	0	NaN
CCTATTACAGGCGATA-1	-1.77838	-3.99586	0	553	2.778	1.25689	3.16252	NaN	2.60803	NaN	NA	NaN	NaN	NaN	NaN	NaN	NaN	NaN	1.62853	NaN	NaN	NaN	NaN	NaN	NA	NA	NaN	1.08063	NaN	NaN	NaN	NaN	1.10869	NaN	NaN	NaN	NaN	NaN	NaN	NaN	NaN	NaN	NaN	NaN	24	15	0	0	NaN
CCTATTACATAGAAAC-1	1.75812	-1.67208	4	553	NaN	1.55539	3.15366	NaN	6.57715	NaN	IGHM	NaN	NaN	NaN	NaN	NaN	NaN	NaN	1.61288	NaN	NaN	NaN	NaN	NaN	NA	NA	NaN	NaN	NaN	NaN	NaN	NaN	NaN	NaN	NaN	NaN	NaN	NaN	NaN	1.41178	NaN	NaN	NaN	NaN	5	6	0	0	NaN
CCTATTACATGAGCGA-1	-0.686718	0.35452	0	553	NaN	NaN	3.27814	NaN	1.43289	NaN	IGHG1	NaN	NaN	NaN	NaN	NaN	NaN	NaN	1.55783	NaN	NaN	0.0188679	0.101449	0.025641	NA	NA	NaN	1.0839	NaN	NaN	NaN	1.0541	NaN	NaN	NaN	NaN	NaN	NaN	NaN	NaN	NaN	NaN	NaN	NaN	39	14	0	0	NaN
CCTATTACATGGTCTA-1	1.92019	0.208913	5	553	1.13625	1.65443	3.55079	1.99404	4.0252	NaN	IGHG1	NaN	NaN	NaN	NaN	NaN	1.22694	NaN	1.29251	1.23158	1.41985	NaN	NaN	NaN	NA	NA	1.04906	1.07956	NaN	NaN	NaN	1.07702	1.09582	NaN	NaN	NaN	NaN	NaN	NaN	1.56825	NaN	NaN	NaN	NaN	3	3	0	0	NaN
CCTATTACATGTAAGA-1	0.532907	3.64097	0	553	2.33426	1.20311	3.28223	NaN	4.44143	NaN	IGHG1	NaN	NaN	NaN	NaN	NaN	NaN	NaN	NaN	NaN	NaN	0.0293501	0.139785	0.0421053	NA	NA	NaN	NaN	NaN	NaN	NaN	NaN	NaN	NaN	NaN	NaN	NaN	NaN	NaN	NaN	NaN	NaN	NaN	NaN	2	7	0	0	NaN
CCTATTAGTATAAACG-1	-2.37496	2.56877	0	553	1.36104	2.91243	3.29961	NaN	1.36104	NaN	IGHG1	NaN	NaN	NaN	NaN	NaN	NaN	NaN	NaN	NaN	NaN	0.0587002	0.177778	0.0740741	NA	NA	NaN	NaN	NaN	NaN	NaN	1.04853	NaN	NaN	NaN	NaN	NaN	NaN	NaN	NaN	NaN	NaN	NaN	NaN	2	5	0	0	NaN
CCTATTAGTTCCCGAG-1	-0.779148	2.85419	0	553	NaN	2.95301	4.15203	2.40612	5.15065	NaN	IGHG1	1.3449	NaN	NaN	NaN	1.20634	1.09235	NaN	1.09988	NaN	1.30236	NaN	NaN	NaN	NA	NA	NaN	NaN	NaN	1.29091	NaN	1.06222	NaN	NaN	NaN	NaN	NaN	NaN	NaN	NaN	NaN	NaN	1.35714	NaN	57	21	0	0	NaN
CCTATTAGTTCGAATC-1	-1.87219	-0.613796	1	553	2.68807	2.68807	3.5627	NaN	NaN	NaN	IGHG1	NaN	NaN	NaN	NaN	NaN	NaN	NaN	NaN	NaN	NaN	0.048218	0.129032	0.0561404	NA	NA	NaN	1.07958	1.06886	NaN	NaN	1.09381	1.11324	NaN	NaN	NaN	NaN	NaN	NaN	NaN	NaN	NaN	NaN	NaN	6	7	0	0	NaN
CCTATTAGTTGAGGTG-1	-1.82915	2.70699	0	553	2.88754	2.74263	3.01409	1.76518	NaN	NaN	IGHG1	NaN	NaN	NaN	NaN	NaN	NaN	NaN	NaN	NaN	NaN	0.140461	0.373333	0.15942	NA	NA	NaN	1.11118	NaN	NaN	NaN	1.10155	NaN	NaN	NaN	NaN	NaN	NaN	NaN	1.56284	NaN	NaN	NaN	NaN	3	4	0	0	NaN
CCTATTATCTAGCACA-1	1.80125	-1.24493	4	553	1.51234	1.8415	3.17774	1.01836	7.10483	NaN	IGHM	NaN	NaN	NaN	NaN	NaN	NaN	NaN	NaN	NaN	NaN	0.0733753	0.192308	0.0846847	NA	NA	1.07886	1.10563	1.13797	NaN	NaN	1.08593	1.1058	NaN	NaN	NaN	NaN	NaN	NaN	NaN	NaN	1.65864	NaN	NaN	21	2	0	0	NaN
CCTCAGTAGTACCGGA-1	-1.54776	1.66944	0	553	NaN	2.31451	3.34497	NaN	NaN	NaN	IGHG1	NaN	NaN	NaN	NaN	NaN	NaN	NaN	NaN	NaN	NaN	0.0880503	0.182796	0.0982456	NA	NA	1.01414	1.07834	NaN	NaN	NaN	NaN	NaN	NaN	NaN	1.06272	NaN	NaN	NaN	NaN	NaN	NaN	NaN	NaN	23	5	0	0	NaN
CCTCAGTAGTGCGATG-1	1.19154	-0.930829	4	553	1.15214	1.15214	3.29508	1.67334	6.40884	1.15214	IGHA2	NaN	NaN	NaN	NaN	NaN	NaN	NaN	1.37154	NaN	NaN	0.0272537	0.166667	0.0396396	NA	NA	1.10663	1.11729	1.32717	NaN	NaN	1.09699	1.13045	1.04648	1.16028	NaN	NaN	NaN	NaN	NaN	NaN	1.39675	NaN	NaN	86	16	0	0	NaN
CCTCAGTCACATTCGA-1	-0.149284	2.00308	0	553	1.21348	1.21348	3.10399	NaN	4.20805	NaN	IGHD	NaN	NaN	NaN	NaN	NaN	NaN	NaN	NaN	NaN	NaN	0.107595	0.283951	0.131532	NA	NA	1.07802	1.0708	NaN	NaN	NaN	1.08973	1.11321	NaN	NaN	1.04436	NaN	NaN	NaN	NaN	NaN	NaN	NaN	NaN	3	0	0	0	NaN
CCTCAGTCACGGACAA-1	-3.22647	-1.0715	1	553	1.83292	2.18359	3.48163	1.28814	NaN	NaN	IGHG1	NaN	NaN	NaN	NaN	NaN	NaN	NaN	1.49242	NaN	NaN	0.0712788	0.24	0.0905797	NA	NA	NaN	NaN	1.0354	NaN	NaN	1.06396	1.08364	NaN	1.16311	NaN	NaN	NaN	NaN	NaN	NaN	NaN	1.39981	NaN	10	15	0	0	NaN
CCTCAGTCATCCGTGG-1	-4.15459	0.640623	6	553	NaN	2.81532	3.93643	1.42063	1.42063	NaN	IGHG2	NaN	NaN	NaN	NaN	NaN	NaN	NaN	NaN	NaN	NaN	0.0188679	0.0864198	0.0268817	NA	NA	1.18032	1.07566	1.14119	NaN	NaN	NaN	NaN	NaN	NaN	NaN	1.4458	NaN	NaN	NaN	NaN	NaN	1.36698	NaN	4	3	0	0	NaN
CCTCAGTCATCTCCCA-1	1.15235	2.62823	0	553	1.31005	1.85828	3.1202	NaN	NaN	NaN	IGHG1	NaN	NaN	NaN	NaN	NaN	NaN	NaN	NaN	NaN	NaN	0.0901468	0.253333	0.106884	NA	NA	1.10337	NaN	NaN	NaN	NaN	1.11357	NaN	NaN	NaN	NaN	NaN	NaN	NaN	1.44612	NaN	NaN	1.21347	NaN	86	15	0	0	NaN
CCTCAGTGTAGCACGA-1	-2.28654	-0.776518	1	553	1.05634	2.14045	3.65108	2.50593	NaN	1.05634	IGHG1	NaN	NaN	NaN	NaN	NaN	1.32501	1.54851	1.35111	1.16842	NaN	0.0293501	0.138889	0.0400729	NA	NA	1.06871	1.06936	NaN	NaN	NaN	1.09023	NaN	NaN	NaN	1.02641	NaN	1.29563	NaN	1.623	1.47048	NaN	NaN	NaN	6	4	0	0	NaN
CCTCAGTGTTACGCGC-1	0.32904	-3.13244	4	553	1.39658	1.39658	2.31492	NaN	5.1256	NaN	IGHA1	NaN	NaN	NaN	NaN	NaN	NaN	NaN	1.36681	NaN	NaN	0.0524109	0.154762	0.0606061	NA	NA	1.24418	1.06895	1.31437	NaN	NaN	1.06244	1.08676	NaN	1.40743	NaN	NaN	1.24395	NaN	NaN	1.1916	1.35387	NaN	NaN	16	19	0	0	NaN
CCTCAGTGTTCGTCTC-1	-4.22789	2.24221	6	553	NaN	NaN	2.5576	1.21816	4.24918	NaN	IGHA2	NaN	NaN	NaN	NaN	NaN	NaN	NaN	NaN	NaN	NaN	0.0293501	0.111111	0.0394265	NA	NA	NaN	1.05175	NaN	NaN	NaN	NaN	NaN	NaN	NaN	NaN	NaN	1.38479	NaN	NaN	NaN	NaN	NaN	NaN	4	8	0	0	NaN
CCTCAGTGTTGGTGGA-1	-1.11702	-1.88977	1	553	NaN	1.19422	3.26997	NaN	6.13879	NaN	IGHG1	NaN	NaN	NaN	NaN	NaN	NaN	NaN	NaN	1.30252	NaN	0.0314465	0.0724638	0.0347985	NA	NA	NaN	NaN	NaN	NaN	NaN	1.07315	NaN	NaN	1.0246	NaN	NaN	NaN	NaN	NaN	NaN	NaN	NaN	NaN	13	1	0	0	NaN
CCTCAGTTCAAACCAC-1	0.465784	-0.887919	4	553	2.43698	1.82764	2.81287	1.4995	6.74318	NaN	IGHA2	1.32918	NaN	NaN	NaN	NaN	NaN	1.42564	1.57684	NaN	NaN	0.0440252	0.217949	0.0630631	NA	NA	1.18285	1.17743	1.4516	NaN	NaN	1.16419	1.17536	NaN	NaN	NaN	NaN	NaN	NaN	NaN	NaN	NaN	NaN	NaN	24	12	0	0	NaN
CCTCAGTTCTCAAGTG-1	-3.08323	0.397304	0	553	2.15904	1.90912	3.39235	NaN	1.07011	NaN	IGHG1	NaN	NaN	NaN	NaN	NaN	NaN	1.31741	1.2224	NaN	NaN	0.067086	0.25	0.0837887	NA	NA	1.14137	1.083	1.03815	NaN	NaN	1.12262	NaN	NaN	NaN	NaN	NaN	NaN	NaN	NaN	NaN	NaN	NaN	NaN	6	5	0	0	NaN
CCTCTGAAGATCGGGT-1	-2.11632	3.12603	0	553	NaN	2.17065	4.01364	NaN	NaN	NaN	NA	NaN	NaN	NaN	NaN	NaN	NaN	NaN	NaN	NaN	NaN	NaN	NaN	NaN	NA	NA	NaN	1.04957	NaN	NaN	NaN	1.03516	NaN	NaN	NaN	NaN	1.04846	NaN	NaN	NaN	NaN	NaN	NaN	NaN	2	7	0	0	NaN
CCTCTGAAGCCCAACC-1	1.21488	5.32957	6	553	1.53365	NaN	2.74343	1.53365	NaN	NaN	IGHG1	1.17692	NaN	NaN	NaN	NaN	NaN	NaN	NaN	NaN	NaN	NaN	NaN	NaN	NA	NA	1.01766	NaN	NaN	NaN	NaN	1.08223	1.13692	NaN	1.11684	NaN	NaN	NaN	NaN	NaN	NaN	NaN	NaN	NaN	4	9	0	0	NaN
CCTCTGACATGCTAGT-1	1.62702	-1.51988	4	553	NaN	1.5411	3.95845	1.5411	6.98802	NaN	IGHM	NaN	NaN	NaN	NaN	NaN	1.28572	NaN	NaN	NaN	NaN	0.0293501	0.166667	0.0493827	NA	NA	1.0798	1.12369	NaN	NaN	NaN	NaN	NaN	NaN	NaN	NaN	NaN	NaN	1.27434	1.43989	NaN	1.55877	NaN	NaN	5	4	0	0	NaN
CCTCTGAGTCAGCTAT-1	-3.99465	-0.639402	6	553	1.93123	NaN	3.87502	NaN	NaN	NaN	IGHG1	NaN	NaN	NaN	NaN	NaN	NaN	NaN	NaN	NaN	NaN	0.115304	0.25	0.12204	NA	NA	1.19732	1.07245	NaN	NaN	NaN	1.11108	NaN	NaN	NaN	NaN	NaN	NaN	NaN	1.58791	NaN	NaN	NaN	NaN	2	7	0	0	NaN
CCTTACGAGACTAGGC-1	2.00896	-1.45901	4	553	1.10357	NaN	3.30299	1.10357	6.82853	NaN	IGHM	NaN	NaN	NaN	NaN	NaN	NaN	NaN	NaN	NaN	NaN	0.0146751	0.119048	0.026738	NA	NA	1.06721	1.1351	1.04553	NaN	NaN	1.11637	1.14769	NaN	NaN	NaN	NaN	NaN	NaN	NaN	NaN	NaN	NaN	NaN	29	7	0	0	NaN
CCTTACGAGAGTGAGA-1	1.81548	-1.41671	4	553	2.34319	NaN	3.07785	1.05879	6.577	NaN	IGHM	NaN	NaN	NaN	NaN	NaN	NaN	NaN	NaN	NaN	NaN	0.033543	0.205128	0.0468468	NA	NA	1.11664	1.09388	1.33801	NaN	NaN	1.10203	NaN	NaN	NaN	NaN	NaN	NaN	NaN	NaN	NaN	NaN	NaN	NaN	51	1	0	0	1.05879
CCTTACGCACTTGGAT-1	-3.79422	1.66937	6	553	1.77244	2.1196	4.16678	NaN	4.83288	NaN	IGHG2	NaN	NaN	NaN	NaN	NaN	NaN	NaN	1.39474	NaN	NaN	0.0440252	0.269231	0.0702703	NA	NA	1.09736	1.03978	1.16376	NaN	NaN	1.04138	1.07396	NaN	NaN	NaN	1.30182	NaN	NaN	NaN	NaN	NaN	NaN	NaN	31	5	0	0	NaN
CCTTACGCAGTATAAG-1	-4.01864	-1.3732	1	553	NaN	2.93099	3.31852	NaN	5.25631	NaN	IGHG2	NaN	NaN	NaN	NaN	NaN	NaN	1.2276	NaN	NaN	NaN	0.0167715	0.0972222	0.0255009	NA	NA	1.05938	1.07838	1.17553	NaN	NaN	NaN	NaN	NaN	NaN	NaN	NaN	NaN	NaN	1.67737	NaN	1.62744	NaN	NaN	1	2	0	0	NaN
CCTTACGCATTGGGCC-1	-0.25296	-0.219811	5	553	NaN	1.07467	2.53164	NaN	NaN	NaN	IGHD	NaN	NaN	NaN	NaN	NaN	NaN	NaN	NaN	NaN	NaN	0.0712788	0.179487	0.0846847	NA	NA	NaN	1.10552	1.15224	NaN	NaN	NaN	NaN	NaN	NaN	NaN	NaN	NaN	NaN	NaN	NaN	NaN	NaN	NaN	5	0	0	0	NaN
CCTTACGGTAAGTGTA-1	2.97377	0.920471	5	553	1.04521	NaN	2.49022	2.12537	6.35987	NaN	IGHM	NaN	NaN	NaN	1.57668	NaN	NaN	NaN	NaN	NaN	NaN	NaN	NaN	NaN	NA	NA	NaN	NaN	NaN	NaN	NaN	NaN	NaN	NaN	NaN	NaN	NaN	1.42483	NaN	1.30927	1.59487	1.25404	NaN	NaN	7	2	0	0	NaN
CCTTACGGTATTACCG-1	-1.74172	-1.47946	1	553	2.2249	1.97261	2.73709	1.11944	6.92976	NaN	IGHG1	NaN	NaN	NaN	NaN	NaN	NaN	NaN	NaN	NaN	NaN	0.0675105	0.226667	0.0837887	NA	NA	1.05218	1.09039	NaN	NaN	NaN	NaN	1.08775	NaN	NaN	NaN	NaN	NaN	NaN	NaN	NaN	NaN	NaN	NaN	25	4	0	0	NaN
CCTTACGGTCACTTCC-1	-2.50483	4.72116	8	553	1.43265	1.99872	4.538	NaN	3.39142	NaN	IGHG1	1.73617	NaN	NaN	NaN	NaN	NaN	NaN	NaN	NaN	NaN	0.056962	0.22619	0.0716846	NA	NA	NaN	NaN	NaN	NaN	NaN	NaN	NaN	NaN	NaN	NaN	NaN	NaN	1.66517	NaN	NaN	NaN	NaN	NaN	17	31	0	0	NaN
CCTTACGGTTCATGGT-1	0.467163	2.95954	0	553	NaN	2.12294	3.28634	NaN	NaN	NaN	IGHG1	NaN	NaN	1.56766	1.98328	NaN	NaN	NaN	NaN	NaN	NaN	0.0733753	0.32	0.103261	NA	NA	NaN	NaN	NaN	NaN	NaN	NaN	NaN	NaN	1.17002	NaN	1.55614	NaN	NaN	NaN	1.58378	NaN	NaN	NaN	31	8	0	0	NaN
CCTTACGTCCTAGAAC-1	-2.61944	-1.28662	1	553	1.75442	2.3571	3.88775	NaN	NaN	NaN	IGHG1	NaN	NaN	NaN	NaN	NaN	NaN	NaN	NaN	NaN	NaN	0.0188679	0.0987654	0.0304659	NA	NA	NaN	NaN	NaN	NaN	NaN	NaN	NaN	NaN	NaN	NaN	1.05839	NaN	NaN	1.03403	1.12448	NaN	NaN	NaN	4	14	0	0	NaN
CCTTACGTCGCAGGCT-1	-0.868413	4.12544	6	553	1.31941	1.31941	3.80354	NaN	5.46699	NaN	IGHG4	NaN	NaN	NaN	NaN	NaN	NaN	NaN	NaN	NaN	NaN	0.0230608	0.0833333	0.0291439	NA	NA	1.05805	NaN	1.06123	1.25253	NaN	NaN	NaN	NaN	NaN	NaN	NaN	NaN	NaN	NaN	NaN	NaN	NaN	NaN	25	9	0	0	NaN
CCTTCCCAGAGTGAGA-1	1.246	3.38486	0	553	2.18663	1.09068	3.28435	2.18663	NaN	1.59991	IGHG4	NaN	NaN	NaN	NaN	NaN	NaN	NaN	NaN	NaN	NaN	0.0566038	0.12	0.0597826	NA	NA	NaN	1.06873	NaN	NaN	NaN	NaN	NaN	NaN	NaN	NaN	NaN	NaN	NaN	NaN	NaN	NaN	NaN	NaN	34	4	0	0	NaN
CCTTCCCAGCGTCAAG-1	-3.27069	-1.78087	1	553	NaN	2.5576	4.53541	NaN	NaN	NaN	IGHG1	NaN	NaN	NaN	NaN	NaN	NaN	NaN	NaN	NaN	NaN	0.0272537	0.0888889	0.0335097	NA	NA	1.1169	1.09862	1.08679	NaN	NaN	NaN	NaN	NaN	NaN	NaN	NaN	NaN	NaN	NaN	NaN	NaN	NaN	NaN	2	2	0	0	NaN
CCTTCCCCACTTAACG-1	-1.82755	2.32654	0	553	NaN	NaN	3.71279	NaN	NaN	NaN	IGHG1	NaN	NaN	NaN	NaN	NaN	NaN	NaN	NaN	NaN	NaN	0.113208	0.275362	0.128205	NA	NA	NaN	NaN	NaN	1.33754	NaN	NaN	NaN	NaN	1.25458	NaN	NaN	NaN	NaN	NaN	NaN	NaN	NaN	NaN	4	14	0	0	NaN
CCTTCCCCATTTCACT-1	2.11085	5.45997	9	553	1.57362	NaN	3.45293	NaN	6.09716	NaN	IGHG1	1.46562	NaN	NaN	NaN	NaN	NaN	1.29983	NaN	NaN	NaN	NaN	NaN	NaN	NA	NA	NaN	1.02381	1.04738	NaN	NaN	1.06724	NaN	NaN	NaN	NaN	NaN	NaN	1.33943	1.34477	NaN	NaN	NaN	NaN	15	23	0	0	NaN
CCTTCCCTCAGAGGTG-1	-2.87892	5.06166	8	553	1.38099	1.93985	3.94431	2.29622	6.44024	NaN	IGHM	NaN	NaN	NaN	NaN	NaN	NaN	NaN	NaN	NaN	NaN	0.0274262	0.0777778	0.035461	NA	NA	NaN	1.0896	NaN	NaN	NaN	1.08947	NaN	NaN	NaN	NaN	NaN	NaN	1.58229	NaN	NaN	1.23738	NaN	NaN	24	11	0	0	NaN
CCTTCGACAAGGACTG-1	-2.88579	2.39374	0	553	1.2819	NaN	2.95618	NaN	NaN	NaN	IGHA1	NaN	NaN	NaN	NaN	NaN	NaN	NaN	1.52128	1.2414	NaN	0.081761	0.193548	0.0947368	NA	NA	NaN	1.06564	NaN	NaN	NaN	1.07073	NaN	NaN	NaN	NaN	NaN	NaN	NaN	NaN	NaN	NaN	NaN	NaN	8	6	0	0	NaN
CCTTCGACACTGTTAG-1	0.946337	0.847576	0	553	2.26314	2.26314	2.63332	1.66896	4.46743	NaN	IGHG1	NaN	NaN	NaN	NaN	NaN	NaN	NaN	NaN	NaN	1.47878	0.0859539	0.0972222	0.0837887	NA	NA	NaN	NaN	NaN	NaN	NaN	NaN	NaN	NaN	NaN	NaN	NaN	NaN	NaN	NaN	1.17334	NaN	NaN	NaN	0	3	0	0	NaN
CCTTCGACAGCCTTTC-1	-3.43647	0.150939	0	553	1.28322	2.17756	3.87012	NaN	NaN	NaN	IGHG1	NaN	NaN	NaN	NaN	NaN	NaN	NaN	NaN	NaN	NaN	0.0230608	0.0555556	0.0282187	NA	NA	1.17268	1.10372	1.06337	NaN	NaN	1.08143	1.10177	NaN	1.14769	NaN	NaN	NaN	NaN	NaN	NaN	NaN	NaN	NaN	34	10	0	0	NaN
CCTTCGACATCCTTGC-1	0.408537	3.83779	0	553	2.44887	1.13625	3.81587	NaN	NaN	NaN	NA	NaN	NaN	NaN	NaN	NaN	NaN	NaN	1.50326	1.13989	NaN	NaN	NaN	NaN	NA	NA	1.08231	1.04646	NaN	NaN	NaN	1.08623	NaN	NaN	NaN	NaN	1.09684	NaN	NaN	NaN	NaN	NaN	NaN	NaN	8	14	0	0	NaN
CCTTCGAGTCTGCAAT-1	2.12376	-1.25724	4	553	1.8185	1.27573	2.16836	1.27573	6.34821	NaN	IGHM	NaN	NaN	NaN	NaN	NaN	NaN	NaN	1.5349	NaN	NaN	0.00628931	0.0266667	0.00543478	NA	NA	NaN	1.07289	1.29834	NaN	NaN	1.06673	NaN	NaN	NaN	NaN	NaN	NaN	NaN	1.39799	NaN	1.58372	NaN	NaN	20	9	0	0	NaN
CCTTCGAGTGATGTCT-1	2.31672	0.401385	5	553	1.37379	NaN	2.84645	1.37379	5.05857	NaN	IGHA1	NaN	NaN	NaN	1.50319	NaN	NaN	NaN	NaN	NaN	NaN	NaN	NaN	NaN	NA	NA	1.1318	NaN	NaN	NaN	1.25341	NaN	NaN	NaN	1.3632	NaN	1.02662	NaN	NaN	NaN	1.17176	NaN	1.11407	NaN	1	8	0	0	NaN
CCTTTCTAGAACAATC-1	-3.26487	4.04694	8	553	1.72976	2.33006	3.40105	1.72976	6.22559	NaN	NA	1.31879	NaN	NaN	NaN	NaN	1.26842	NaN	1.27751	1.34608	NaN	NaN	NaN	NaN	NA	NA	NaN	1.13982	NaN	NaN	NaN	1.1568	1.16782	NaN	NaN	NaN	NaN	NaN	1.50285	NaN	NaN	NaN	NaN	NaN	17	13	0	0	NaN
CCTTTCTAGCACGCCT-1	-0.518634	-1.5185	1	553	NaN	NaN	2.62592	1.27073	4.17571	NaN	IGHG1	NaN	NaN	NaN	NaN	NaN	NaN	NaN	NaN	NaN	NaN	0.0506329	0.178571	0.0591398	NA	NA	NaN	1.11302	NaN	1.35059	NaN	1.10325	1.13627	NaN	NaN	NaN	1.24294	NaN	NaN	NaN	NaN	NaN	NaN	NaN	5	3	0	0	NaN
CCTTTCTAGCAGCGTA-1	-0.833289	2.44618	0	553	2.0268	2.0268	3.7804	NaN	NaN	NaN	IGHG1	NaN	NaN	NaN	NaN	NaN	NaN	NaN	NaN	NaN	NaN	0.0545073	0.16129	0.0701754	NA	NA	NaN	1.07022	NaN	NaN	1.39046	1.05052	1.10107	NaN	1.00379	NaN	1.27597	NaN	NaN	NaN	NaN	NaN	NaN	NaN	40	3	0	0	1.45743
CCTTTCTAGCCATCGC-1	-3.21866	-0.330269	1	553	NaN	2.984	4.58	NaN	NaN	NaN	NA	NaN	NaN	NaN	NaN	NaN	1.3734	NaN	1.45895	1.29065	NaN	NaN	NaN	NaN	NA	NA	NaN	NaN	NaN	NaN	1.01804	NaN	NaN	1.26189	NaN	NaN	NaN	NaN	NaN	NaN	NaN	NaN	NaN	NaN	4	17	0	0	NaN
CCTTTCTCAATTCCTT-1	-0.722063	1.99116	0	553	1.36406	2.91627	3.30353	1.92046	NaN	NaN	IGHG1	NaN	NaN	NaN	NaN	NaN	NaN	NaN	NaN	NaN	NaN	NaN	NaN	NaN	NA	NA	NaN	NaN	NaN	NaN	NaN	1.06221	NaN	NaN	NaN	NaN	NaN	NaN	NaN	NaN	NaN	NaN	NaN	NaN	24	10	0	0	NaN
CCTTTCTCATGCGCAC-1	-2.93538	-0.685829	1	553	NaN	2.0801	3.48197	NaN	2.0801	NaN	IGHG1	NaN	NaN	NaN	NaN	NaN	NaN	NaN	1.43399	NaN	NaN	0.0398323	0.133333	0.048913	NA	NA	1.29665	1.06786	NaN	NaN	NaN	1.09115	NaN	NaN	NaN	NaN	NaN	NaN	NaN	NaN	NaN	NaN	NaN	NaN	2	31	0	0	NaN
CCTTTCTGTACAAGTA-1	2.56869	4.99662	9	553	2.31508	NaN	3.34559	1.53693	3.40792	1.53693	IGHG1	1.52037	NaN	1.5257	NaN	NaN	NaN	NaN	NaN	NaN	NaN	NaN	NaN	NaN	NA	NA	1.05335	1.13105	1.04144	NaN	NaN	NaN	NaN	NaN	1.27123	NaN	NaN	NaN	1.45684	NaN	NaN	NaN	NaN	NaN	120	65	0	0	NaN
CCTTTCTTCCTTGGTC-1	0.348398	3.74826	0	553	2.07288	1.19873	3.27619	1.19873	NaN	1.72842	IGHG1	NaN	NaN	NaN	1.55415	NaN	NaN	NaN	NaN	NaN	NaN	0.033543	0.0897436	0.0378378	NA	NA	1.05833	1.10075	1.0293	NaN	NaN	1.09769	1.14667	NaN	NaN	NaN	NaN	NaN	NaN	1.31183	NaN	NaN	NaN	NaN	4	4	0	0	NaN
CCTTTCTTCTGGTTCC-1	0.629405	4.02202	0	553	1.89457	NaN	3.70249	1.34152	4.00136	1.34152	IGHG1	NaN	NaN	NaN	NaN	NaN	NaN	NaN	1.67658	NaN	NaN	0.0356394	0.141026	0.0468468	NA	NA	NaN	1.06205	NaN	NaN	NaN	1.05935	1.11025	NaN	NaN	NaN	NaN	NaN	NaN	NaN	NaN	NaN	NaN	NaN	6	11	0	0	NaN
CGAACATAGACAAAGG-1	1.5631	3.68842	0	553	1.9538	1.53327	3.6518	1.76548	NaN	0.793487	IGHG1	NaN	NaN	NaN	NaN	NaN	NaN	NaN	NaN	NaN	NaN	0.0607966	0.149425	0.0691489	NA	NA	1.04067	1.03408	1.35418	NaN	NaN	1.06944	1.11382	1.3588	1.43066	NaN	1.1614	NaN	NaN	NaN	NaN	1.42236	NaN	NaN	60	22	0	0	NaN
CGAACATCACGGTTTA-1	2.77317	0.0743956	5	553	1.21315	1.74539	3.52921	NaN	5.7388	NaN	IGHG1	NaN	NaN	NaN	NaN	NaN	NaN	NaN	NaN	NaN	NaN	NaN	NaN	NaN	NA	NA	1.02146	NaN	NaN	NaN	NaN	1.05941	1.08571	NaN	NaN	NaN	1.2347	1.30672	NaN	1.3816	NaN	NaN	1.20219	NaN	6	6	0	0	NaN
CGAACATCAGATAATG-1	-1.11656	1.95886	0	553	2.2084	1.44467	3.50869	0.963258	0.963258	NaN	IGHG1	NaN	NaN	NaN	NaN	NaN	NaN	1.36263	1.31467	NaN	NaN	0.035865	0.133333	0.0491803	NA	NA	NaN	1.03368	1.0582	NaN	NaN	1.08889	NaN	NaN	NaN	NaN	NaN	NaN	NaN	NaN	NaN	NaN	NaN	NaN	11	17	0	0	NaN
CGAACATCAGGCTGAA-1	-3.91015	-0.683656	1	553	2.01498	1.67404	2.01498	NaN	5.42209	NaN	IGHG1	NaN	1.27783	NaN	NaN	NaN	NaN	NaN	NaN	NaN	NaN	0.0356394	0.230769	0.0612613	NA	NA	NaN	1.06476	1.03293	NaN	1.23698	NaN	NaN	NaN	NaN	NaN	NaN	1.26246	1.33805	NaN	1.26194	NaN	NaN	NaN	2	11	0	0	NaN
CGAACATCATGGTCTA-1	2.00379	4.11656	4	553	2.1958	NaN	3.94325	NaN	6.86081	NaN	IGHM	NaN	NaN	NaN	NaN	NaN	NaN	NaN	NaN	NaN	NaN	0.0125786	0.111111	0.0246914	NA	NA	1.09673	NaN	1.00808	NaN	NaN	1.10076	1.11893	NaN	NaN	NaN	NaN	NaN	1.41585	1.29219	NaN	NaN	NaN	NaN	24	19	0	0	NaN
CGAACATGTGCAGTAG-1	-0.35872	4.53907	0	553	2.36601	2.10914	3.8974	NaN	2.2458	1.2278	IGHG1	NaN	NaN	NaN	NaN	NaN	NaN	NaN	NaN	NaN	NaN	0.0712788	0.28	0.0869565	NA	NA	1.09367	1.06743	1.04847	NaN	NaN	NaN	NaN	NaN	NaN	NaN	NaN	NaN	NaN	NaN	NaN	NaN	NaN	NaN	41	82	0	0	NaN
CGAACATGTGTTCGAT-1	-0.0791927	0.477642	0	553	1.91354	1.91354	4.10587	NaN	1.07352	NaN	IGHG1	NaN	NaN	NaN	1.74666	NaN	NaN	NaN	NaN	NaN	NaN	0.0566038	0.129032	0.0649123	NA	NA	1.0814	1.05598	1.12425	NaN	NaN	NaN	NaN	NaN	1.23502	NaN	1.00133	NaN	NaN	1.35486	NaN	NaN	NaN	NaN	4	4	0	0	NaN
CGAACATGTTAGATGA-1	-3.15543	3.0518	6	553	NaN	1.26104	3.44518	1.80141	NaN	NaN	IGHG2	NaN	NaN	NaN	NaN	NaN	NaN	NaN	NaN	NaN	NaN	0.0964361	0.293333	0.117754	NA	NA	1.01916	1.05657	NaN	NaN	NaN	NaN	NaN	NaN	NaN	NaN	NaN	NaN	1.27955	NaN	NaN	NaN	NaN	NaN	9	2	0	0	NaN
CGAACATTCACCGGGT-1	0.420746	2.95282	0	553	2.54712	1.74189	3.82269	NaN	4.75659	NaN	IGHG3	NaN	NaN	NaN	NaN	NaN	NaN	NaN	NaN	NaN	NaN	0.033543	0.306667	0.0597826	NA	NA	1.08725	1.04918	NaN	NaN	NaN	1.06424	1.08376	NaN	NaN	NaN	NaN	NaN	NaN	NaN	NaN	NaN	NaN	NaN	89	1	0	0	NaN
CGAACATTCCACGACG-1	-3.13983	-0.910493	1	553	1.62269	3.23476	5.07268	NaN	NaN	NaN	IGHG1	NaN	NaN	NaN	NaN	NaN	NaN	NaN	NaN	NaN	NaN	NaN	NaN	NaN	NA	NA	NaN	NaN	1.03742	NaN	NaN	1.06073	NaN	NaN	NaN	NaN	NaN	NaN	NaN	NaN	NaN	NaN	NaN	NaN	1	7	0	0	NaN
CGAATGTAGACTAGGC-1	-2.97348	-1.20382	8	553	1.90278	2.51842	4.35685	NaN	3.04289	NaN	IGHG2	1.37477	NaN	NaN	NaN	NaN	NaN	1.42783	NaN	NaN	NaN	NaN	NaN	NaN	NA	NA	NaN	1.06484	NaN	1.24899	NaN	1.05828	NaN	NaN	NaN	NaN	NaN	1.2782	1.33989	1.48801	NaN	1.31261	NaN	NaN	1	2	0	0	NaN
CGAATGTAGCGATGAC-1	1.3566	4.88326	0	553	2.32534	1.04593	3.58559	1.54588	5.30935	1.04593	IGHG1	NaN	NaN	NaN	NaN	NaN	NaN	NaN	NaN	NaN	NaN	NaN	NaN	NaN	NA	NA	1.02454	1.11088	1.05928	NaN	NaN	1.1181	NaN	NaN	NaN	NaN	NaN	NaN	NaN	NaN	1.32041	NaN	NaN	NaN	22	74	0	0	NaN
CGAATGTCAAAGTGCG-1	-2.57271	0.511136	0	553	1.25671	NaN	3.65603	NaN	1.25671	NaN	IGHG1	NaN	NaN	NaN	NaN	NaN	NaN	NaN	NaN	NaN	NaN	0.0628931	0.230769	0.0792793	NA	NA	NaN	NaN	1.0898	NaN	NaN	1.03158	1.06795	NaN	NaN	NaN	NaN	NaN	NaN	NaN	NaN	NaN	NaN	NaN	3	9	0	0	NaN
CGAATGTCACAGGCCT-1	-2.49027	0.909006	0	553	1.20622	2.85565	4.57444	NaN	1.20622	NaN	IGHG1	NaN	NaN	NaN	NaN	NaN	NaN	NaN	NaN	NaN	NaN	0.0587002	0.173333	0.0688406	NA	NA	NaN	NaN	1.12566	NaN	NaN	1.05821	1.06707	NaN	NaN	NaN	NaN	NaN	NaN	NaN	NaN	NaN	1.51667	NaN	8	7	0	0	NaN
CGAATGTGTATATCCG-1	0.632456	2.92954	0	553	0.901838	2.54263	2.65163	NaN	NaN	1.3682	IGHG1	NaN	NaN	NaN	1.42904	NaN	NaN	NaN	1.35992	NaN	NaN	0.0712788	0.293333	0.0960145	NA	NA	1.12516	1.12656	1.27835	NaN	NaN	1.12346	1.15003	NaN	1.32896	NaN	1.23294	NaN	NaN	NaN	NaN	NaN	NaN	NaN	15	13	0	0	NaN
CGAATGTGTCTTGTCC-1	-1.72901	-1.8422	4	553	NaN	NaN	2.94283	1.70336	6.71852	NaN	IGHG1	NaN	NaN	NaN	NaN	NaN	NaN	NaN	NaN	NaN	NaN	0.0503145	0.16	0.057971	NA	NA	NaN	1.02821	1.15516	NaN	NaN	NaN	NaN	NaN	NaN	NaN	NaN	NaN	NaN	NaN	NaN	NaN	NaN	NaN	9	1	0	0	NaN
CGAATGTGTGTCAATC-1	0.534676	4.08613	0	553	0.819923	1.5709	2.78772	NaN	NaN	0.819923	IGHG1	NaN	NaN	NaN	NaN	NaN	NaN	NaN	NaN	NaN	NaN	0.115304	0.253333	0.128623	NA	NA	NaN	NaN	NaN	NaN	NaN	NaN	NaN	NaN	NaN	NaN	NaN	NaN	NaN	NaN	1.22895	1.17601	NaN	NaN	39	0	0	0	NaN
CGAATGTTCCGTTGTC-1	1.43473	4.24166	9	553	1.79874	2.24107	4.00335	1.79874	NaN	NaN	IGHG1	NaN	NaN	NaN	NaN	1.41168	NaN	NaN	NaN	NaN	NaN	NaN	NaN	NaN	NA	NA	NaN	1.0308	NaN	NaN	NaN	1.07574	NaN	NaN	NaN	NaN	NaN	NaN	NaN	NaN	NaN	NaN	NaN	NaN	80	98	0	0	NaN
CGACCTTAGCGTTCCG-1	-2.08466	2.25552	0	553	2.32762	2.59062	3.91904	NaN	NaN	NaN	NA	NaN	NaN	NaN	NaN	NaN	NaN	NaN	1.31659	NaN	NaN	NaN	NaN	NaN	NA	NA	NaN	1.07531	NaN	NaN	NaN	NaN	NaN	NaN	NaN	NaN	NaN	NaN	NaN	1.42627	NaN	NaN	NaN	NaN	56	30	0	0	NaN
CGACCTTCATGGATGG-1	3.5234	7.40347	9	553	1.94605	NaN	2.80955	NaN	5.84833	NaN	IGHM	NaN	NaN	NaN	NaN	NaN	NaN	NaN	NaN	NaN	NaN	0.0293501	0.0833333	0.0364299	NA	NA	NaN	NaN	NaN	NaN	NaN	NaN	1.12115	NaN	NaN	NaN	NaN	NaN	NaN	NaN	1.34912	1.48807	1.29923	NaN	32	51	0	0	NaN
CGACCTTTCACTTATC-1	1.80924	0.412182	5	553	NaN	NaN	2.88728	1.34131	3.37556	1.34131	IGHA1	NaN	NaN	NaN	NaN	NaN	NaN	NaN	NaN	1.31116	NaN	0.033543	0.146667	0.0471014	NA	NA	NaN	1.06205	NaN	NaN	1.05869	1.06829	1.06856	NaN	1.20659	NaN	NaN	NaN	NaN	NaN	NaN	NaN	NaN	NaN	12	9	0	0	NaN
CGACCTTTCGACGGAA-1	2.13046	-1.29725	4	553	NaN	0.856702	2.5801	1.62258	6.57458	NaN	IGHM	NaN	NaN	NaN	NaN	NaN	NaN	NaN	NaN	NaN	NaN	0.0503145	0.253333	0.0724638	NA	NA	1.16419	1.15367	NaN	NaN	NaN	NaN	NaN	NaN	1.05342	NaN	NaN	NaN	NaN	NaN	NaN	NaN	NaN	NaN	46	17	0	0	NaN
CGACTTCAGCTAAACA-1	-4.30473	-0.411131	6	553	NaN	2.39653	4.1094	NaN	NaN	NaN	IGHG2	NaN	NaN	NaN	NaN	NaN	1.26329	NaN	1.76442	1.36764	NaN	NaN	NaN	NaN	NA	NA	NaN	NaN	1.32973	NaN	1.20794	NaN	NaN	NaN	NaN	NaN	NaN	NaN	NaN	NaN	NaN	NaN	NaN	NaN	12	10	0	0	NaN
CGACTTCAGGGTGTGT-1	1.16578	-2.01601	4	553	1.22102	NaN	3.00196	1.22102	4.35028	NaN	NA	NaN	NaN	NaN	1.67201	NaN	NaN	NaN	NaN	NaN	NaN	NaN	NaN	NaN	NA	NA	1.0883	1.05291	NaN	NaN	NaN	NaN	NaN	NaN	1.34853	NaN	NaN	NaN	NaN	NaN	1.34018	NaN	NaN	NaN	14	10	0	0	NaN
CGACTTCCAGCAGTTT-1	-1.46671	4.18791	8	553	2.2681	2.2681	4.22765	1.00511	NaN	1.49614	IGHG1	1.51555	NaN	NaN	NaN	NaN	NaN	NaN	NaN	NaN	NaN	0.148847	0.416667	0.17122	NA	NA	1.13024	1.08317	NaN	NaN	NaN	1.115	1.13546	NaN	NaN	NaN	NaN	NaN	1.56428	NaN	1.20121	NaN	NaN	NaN	29	7	0	0	NaN
CGACTTCCATCGGGTC-1	-1.79813	-1.79131	1	553	NaN	2.22545	2.86307	1.32243	5.11291	NaN	IGHG1	1.56933	NaN	NaN	NaN	NaN	NaN	NaN	NaN	NaN	NaN	NaN	NaN	NaN	NA	NA	1.12941	NaN	NaN	NaN	1.34118	NaN	NaN	NaN	1.03161	NaN	NaN	NaN	NaN	NaN	NaN	NaN	NaN	NaN	2	11	0	0	NaN
CGACTTCGTGACGCCT-1	-0.348709	4.25167	0	553	1.44796	1.44796	4.04548	NaN	4.84504	0.595316	IGHA1	NaN	NaN	NaN	1.6263	1.38459	NaN	NaN	NaN	NaN	NaN	0.0901468	0.209877	0.0985663	NA	NA	NaN	NaN	NaN	NaN	NaN	1.09321	1.13241	NaN	NaN	1.20219	NaN	NaN	NaN	NaN	NaN	1.44488	1.38409	NaN	162	140	0	0	NaN
CGACTTCGTTCAGGCC-1	0.238269	-3.38384	4	553	1.76558	2.74309	3.22783	NaN	6.3918	NaN	IGHM	NaN	NaN	NaN	NaN	NaN	NaN	NaN	1.67437	NaN	NaN	0.0293501	0.0804598	0.037234	NA	NA	1.16952	1.08114	1.0805	NaN	NaN	NaN	NaN	NaN	1.21812	NaN	NaN	NaN	NaN	NaN	NaN	NaN	NaN	NaN	10	0	0	0	NaN
CGACTTCTCTCTAGGA-1	-2.43681	-2.29695	1	553	1.42194	1.98654	3.06542	NaN	5.94015	NaN	IGHG1	NaN	NaN	NaN	NaN	NaN	1.29548	NaN	1.59304	1.12917	1.12621	0.0587002	0.213333	0.076087	NA	NA	1.0211	1.16615	NaN	NaN	NaN	NaN	NaN	NaN	NaN	NaN	NaN	NaN	NaN	NaN	NaN	NaN	NaN	NaN	11	8	0	0	NaN
CGAGAAGAGAAACCGC-1	-0.789637	3.02232	0	553	1.84403	1.29773	3.94272	NaN	NaN	NaN	IGHG1	NaN	NaN	NaN	NaN	NaN	NaN	NaN	NaN	NaN	NaN	0.0754717	0.24359	0.0954955	NA	NA	1.06549	NaN	NaN	NaN	NaN	NaN	NaN	NaN	NaN	NaN	NaN	NaN	NaN	NaN	NaN	NaN	NaN	NaN	85	17	0	0	NaN
CGAGAAGAGGCATGTG-1	-2.63037	-1.10639	1	553	1.21582	1.74852	3.92856	NaN	1.74852	NaN	IGHG1	NaN	NaN	NaN	NaN	NaN	NaN	NaN	NaN	NaN	NaN	NaN	NaN	NaN	NA	NA	NaN	NaN	NaN	1.13382	NaN	1.04475	1.05874	NaN	1.24835	NaN	NaN	NaN	NaN	NaN	NaN	NaN	NaN	NaN	13	27	0	0	NaN
CGAGAAGAGTTGAGTA-1	0.369232	-1.73162	4	553	2.55804	1.75166	2.55804	NaN	7.22828	NaN	IGHA2	NaN	NaN	NaN	NaN	NaN	NaN	NaN	NaN	NaN	NaN	0.0104822	0.0888889	0.0194004	NA	NA	1.12364	1.11319	1.10181	NaN	NaN	NaN	NaN	NaN	NaN	NaN	NaN	NaN	NaN	NaN	NaN	NaN	NaN	NaN	8	14	0	0	NaN
CGAGAAGGTAGGCATG-1	-0.913976	0.372353	0	553	1.38581	1.94535	1.94535	0.915901	4.4936	NaN	IGHD	NaN	NaN	NaN	NaN	NaN	NaN	NaN	NaN	NaN	NaN	NaN	NaN	NaN	NA	NA	NaN	1.05273	NaN	NaN	NaN	1.08261	NaN	NaN	NaN	NaN	NaN	NaN	NaN	NaN	NaN	NaN	NaN	NaN	8	17	1	0	NaN
CGAGAAGGTATAAACG-1	-1.23717	3.83723	0	553	1.88157	1.54952	3.89629	NaN	1.54952	NaN	IGHG2	NaN	NaN	NaN	NaN	NaN	NaN	NaN	NaN	NaN	NaN	NaN	NaN	NaN	NA	NA	NaN	1.03302	NaN	NaN	NaN	1.06357	NaN	1.06701	NaN	NaN	1.25552	NaN	NaN	NaN	NaN	NaN	NaN	NaN	16	10	0	0	NaN
CGAGAAGTCCTCGCAT-1	-2.38063	-1.98908	1	553	NaN	1.07492	3.52063	NaN	6.96644	NaN	IGHG1	NaN	NaN	NaN	NaN	NaN	NaN	NaN	NaN	NaN	NaN	0.00838574	0.0641026	0.0162162	NA	NA	NaN	1.04702	1.09492	NaN	NaN	1.07708	NaN	NaN	NaN	NaN	NaN	NaN	NaN	1.69459	NaN	NaN	NaN	NaN	35	15	0	0	NaN
CGAGCACAGAAACCGC-1	-2.98374	-1.32793	1	553	1.16565	2.0313	2.48823	NaN	6.10259	NaN	IGHG2	1.24722	NaN	NaN	NaN	NaN	NaN	NaN	1.47298	NaN	NaN	0.0251572	0.0833333	0.0291439	NA	NA	NaN	1.05053	1.23711	NaN	NaN	NaN	1.05497	NaN	NaN	NaN	NaN	NaN	NaN	NaN	NaN	NaN	NaN	NaN	23	4	0	0	NaN
CGAGCACAGATATGCA-1	-0.287461	0.624455	0	553	1.31841	0.862357	1.31841	NaN	NaN	NaN	IGHD	NaN	NaN	NaN	NaN	NaN	NaN	NaN	NaN	NaN	NaN	0.113208	0.291667	0.132969	NA	NA	NaN	1.19396	1.19849	NaN	NaN	1.19082	NaN	NaN	NaN	NaN	NaN	NaN	NaN	NaN	NaN	NaN	1.39552	NaN	2	7	0	0	NaN
CGAGCACAGCAAATCA-1	-4.18333	1.05704	6	553	1.40418	1.40418	1.40418	1.40418	NaN	NaN	IGHG1	NaN	NaN	NaN	NaN	NaN	NaN	NaN	1.40234	NaN	NaN	NaN	NaN	NaN	NA	NA	1.17402	1.0843	1.20209	NaN	NaN	1.08325	1.08965	NaN	NaN	NaN	NaN	NaN	NaN	NaN	NaN	NaN	NaN	NaN	7	3	0	0	NaN
CGAGCACAGCTGCGAA-1	0.552397	1.32521	0	553	1.92833	1.37093	2.92499	NaN	NaN	0.904019	IGHA1	NaN	NaN	NaN	NaN	NaN	NaN	NaN	NaN	NaN	NaN	0.0398323	0.25641	0.0630631	NA	NA	NaN	NaN	NaN	NaN	NaN	NaN	NaN	NaN	1.24881	NaN	NaN	NaN	NaN	NaN	NaN	NaN	NaN	NaN	1	7	0	0	NaN
CGAGCACAGTGCCATT-1	1.57898	4.64047	0	553	1.26614	1.80734	3.73179	NaN	1.26614	NaN	IGHG1	NaN	NaN	NaN	NaN	NaN	NaN	NaN	NaN	NaN	NaN	0.0254777	0.0666667	0.0320856	NA	NA	1.08219	1.07298	1.0932	1.19551	NaN	1.05857	1.10722	NaN	1.16457	NaN	NaN	NaN	NaN	NaN	NaN	NaN	NaN	NaN	104	10	0	0	NaN
CGAGCACCACAAGCCC-1	0.0213322	1.62411	0	553	1.0739	1.0739	3.89527	NaN	5.64981	1.0739	IGHG1	NaN	NaN	NaN	1.62435	NaN	NaN	NaN	NaN	NaN	NaN	0.033543	0.153846	0.0504505	NA	NA	NaN	NaN	NaN	NaN	NaN	NaN	NaN	NaN	NaN	NaN	NaN	NaN	NaN	NaN	NaN	NaN	NaN	NaN	17	8	0	0	NaN
CGAGCACCACAGAGGT-1	-2.07823	0.296278	1	553	1.55245	1.88472	3.48571	1.55245	NaN	NaN	IGHG1	NaN	NaN	NaN	NaN	NaN	NaN	NaN	NaN	NaN	NaN	0.0464135	0.183908	0.0606061	NA	NA	NaN	NaN	NaN	NaN	NaN	NaN	NaN	NaN	NaN	NaN	NaN	NaN	NaN	NaN	NaN	NaN	NaN	NaN	4	2	0	0	NaN
CGAGCACCAGCGTCCA-1	-2.14563	-2.10449	1	553	NaN	1.06398	2.65923	1.06398	6.50587	NaN	IGHG1	NaN	NaN	NaN	NaN	NaN	NaN	NaN	NaN	NaN	NaN	NaN	NaN	NaN	NA	NA	NaN	NaN	NaN	NaN	1.2337	NaN	NaN	NaN	NaN	NaN	NaN	NaN	NaN	1.29664	NaN	NaN	NaN	NaN	29	5	0	0	NaN
CGAGCACGTATAGTAG-1	-0.0553723	-1.42963	4	553	1.14787	NaN	3.28906	1.14787	6.16641	NaN	IGHG1	1.29813	NaN	NaN	NaN	NaN	NaN	NaN	NaN	NaN	NaN	0.0274262	0.106667	0.0382514	NA	NA	1.1082	NaN	NaN	1.37602	NaN	NaN	NaN	NaN	NaN	NaN	NaN	NaN	NaN	NaN	NaN	NaN	NaN	NaN	8	4	0	0	NaN
CGAGCACGTGACCAAG-1	2.97059	0.266054	5	553	1.856	NaN	2.46778	2.20796	3.90365	NaN	IGHA2	NaN	NaN	NaN	NaN	NaN	NaN	NaN	NaN	NaN	NaN	0.0587002	0.222222	0.0710383	NA	NA	NaN	NaN	NaN	1.29008	NaN	NaN	NaN	NaN	NaN	NaN	NaN	1.53492	NaN	NaN	1.40386	NaN	NaN	NaN	55	1	0	0	NaN
CGAGCACGTTACGGAG-1	2.39189	2.48745	5	553	NaN	NaN	3.30476	1.50384	5.91388	NaN	NA	NaN	NaN	NaN	NaN	NaN	NaN	NaN	NaN	NaN	NaN	NaN	NaN	NaN	NA	NA	1.09289	1.04878	NaN	NaN	NaN	1.04948	1.13297	NaN	1.06144	1.04434	1.39831	NaN	NaN	NaN	NaN	NaN	NaN	NaN	72	24	0	0	NaN
CGAGCACGTTTACTCT-1	1.7538	0.739738	5	553	1.09146	2.18768	2.07005	0.687791	4.97294	0.687791	IGHD	NaN	NaN	NaN	NaN	NaN	NaN	NaN	NaN	NaN	NaN	0.0849257	0.384615	0.114754	NA	NA	NaN	NaN	NaN	NaN	NaN	1.08069	1.13494	NaN	NaN	NaN	NaN	NaN	NaN	NaN	NaN	NaN	NaN	NaN	4	8	0	0	NaN
CGAGCACTCAAGGTAA-1	-0.0447273	-1.53589	4	553	NaN	NaN	3.04889	NaN	6.89023	NaN	IGHM	1.41011	NaN	NaN	NaN	NaN	NaN	NaN	NaN	NaN	NaN	0.0104822	0.025641	0.0126126	NA	NA	1.01991	NaN	NaN	NaN	NaN	1.06876	NaN	NaN	NaN	NaN	NaN	NaN	1.62361	NaN	NaN	NaN	1.6209	NaN	1	9	0	0	NaN
CGAGCCAAGTCCCACG-1	-2.33465	0.813592	0	553	NaN	2.24836	3.03343	NaN	NaN	NaN	IGHG1	NaN	NaN	NaN	1.40913	NaN	NaN	NaN	NaN	NaN	NaN	0.0524109	0.217949	0.0648649	NA	NA	NaN	NaN	1.16026	NaN	1.19992	1.01424	1.0474	1.00379	1.32535	NaN	NaN	NaN	NaN	NaN	NaN	NaN	1.26794	NaN	29	18	0	0	NaN
CGAGCCACAATACGCT-1	1.07069	3.7384	0	553	1.53641	1.95724	3.55668	NaN	0.795683	1.23312	IGHG1	NaN	NaN	NaN	1.59095	NaN	NaN	NaN	NaN	NaN	NaN	0.0632911	0.333333	0.0819672	NA	NA	NaN	NaN	NaN	NaN	NaN	1.09653	1.11292	NaN	1.02626	NaN	1.1437	NaN	NaN	NaN	NaN	NaN	NaN	NaN	61	17	0	0	NaN
CGAGCCACATGCTGGC-1	-0.621041	3.02781	0	553	NaN	1.46187	3.74774	NaN	NaN	NaN	IGHG1	NaN	NaN	NaN	NaN	NaN	NaN	NaN	NaN	NaN	NaN	0.0503145	0.307692	0.0756757	NA	NA	1.09797	1.08501	1.14194	NaN	NaN	NaN	NaN	NaN	1.21883	NaN	NaN	NaN	NaN	NaN	NaN	NaN	NaN	NaN	25	7	0	0	NaN
CGAGCCACATTACCTT-1	-0.00880163	-1.08712	4	553	1.65512	1.65512	3.27345	NaN	6.28123	NaN	IGHG1	NaN	NaN	NaN	NaN	NaN	NaN	NaN	1.41819	NaN	NaN	NaN	NaN	NaN	NA	NA	1.10559	NaN	1.25219	NaN	NaN	NaN	NaN	NaN	0.995964	NaN	NaN	NaN	NaN	NaN	NaN	NaN	NaN	NaN	3	6	0	0	NaN
CGAGCCAGTAGGGACT-1	0.902577	3.58845	0	553	1.70043	1.175	2.50067	NaN	5.2178	NaN	IGHG1	NaN	NaN	NaN	NaN	NaN	NaN	NaN	NaN	NaN	NaN	0.0733753	0.236111	0.0928962	NA	NA	1.01232	1.03773	1.06388	1.04378	NaN	1.08002	1.09134	NaN	NaN	1.04191	NaN	1.49401	NaN	NaN	1.34864	NaN	NaN	NaN	44	13	0	0	NaN
CGAGCCAGTATCTGCA-1	-1.63685	-0.0988741	0	553	2.31327	2.31327	1.95609	NaN	NaN	NaN	IGHA1	NaN	NaN	NaN	NaN	NaN	NaN	NaN	NaN	NaN	NaN	NaN	NaN	NaN	NA	NA	NaN	NaN	NaN	NaN	NaN	NaN	NaN	NaN	NaN	NaN	NaN	NaN	NaN	NaN	NaN	NaN	NaN	NaN	4	2	0	0	NaN
CGAGCCAGTCGAAAGC-1	-2.4247	1.67674	0	553	1.18389	1.71093	3.4168	1.18389	NaN	NaN	IGHA1	NaN	NaN	NaN	NaN	NaN	NaN	NaN	1.48221	1.34028	NaN	0.155136	0.4	0.179348	NA	NA	NaN	NaN	NaN	NaN	NaN	1.03991	1.05742	NaN	1.22397	NaN	NaN	NaN	NaN	NaN	NaN	NaN	NaN	NaN	4	6	0	0	NaN
CGAGCCATCGCCTGAG-1	-4.20134	0.179143	6	553	2.44127	1.8316	3.08992	1.287	5.81891	NaN	IGHG2	NaN	NaN	NaN	NaN	NaN	1.17575	NaN	NaN	NaN	NaN	0.0356394	0.166667	0.0486486	NA	NA	NaN	NaN	NaN	NaN	NaN	NaN	NaN	NaN	NaN	NaN	NaN	NaN	NaN	NaN	NaN	NaN	NaN	NaN	4	0	0	0	NaN
CGATCGGAGTTATCGC-1	-2.61548	-0.0851689	1	553	1.41612	2.98197	3.99007	NaN	5.33268	NaN	IGHG1	NaN	NaN	NaN	NaN	NaN	1.27361	1.31877	1.14154	1.29723	1.40622	0.0566038	0.0933333	0.057971	NA	NA	NaN	NaN	NaN	NaN	NaN	NaN	NaN	NaN	NaN	NaN	NaN	NaN	NaN	NaN	NaN	1.41251	1.35115	NaN	2	9	0	0	NaN
CGATCGGCAATCTACG-1	-1.25448	5.05161	0	553	1.40744	1.40744	4.94054	1.40744	4.50511	1.40744	NA	NaN	NaN	NaN	NaN	1.241	NaN	1.22526	NaN	1.34049	NaN	NaN	NaN	NaN	NA	NA	NaN	NaN	NaN	NaN	NaN	1.08135	1.06716	1.25003	NaN	NaN	NaN	NaN	NaN	NaN	NaN	NaN	NaN	NaN	34	137	0	0	1.40744
CGATCGGCAGATCTGT-1	-0.946124	2.59788	0	553	1.82567	1.82567	3.38907	1.2819	NaN	1.2819	IGHG3	NaN	NaN	NaN	NaN	NaN	NaN	NaN	NaN	NaN	NaN	0.0843882	0.264368	0.0944742	NA	NA	NaN	NaN	1.05926	NaN	NaN	1.05849	NaN	NaN	NaN	NaN	NaN	NaN	NaN	NaN	NaN	NaN	1.48644	NaN	8	20	0	0	NaN
CGATCGGGTAATCGTC-1	-0.54142	1.03985	0	553	1.71709	2.06082	4.13791	NaN	1.18911	NaN	IGHG1	NaN	NaN	NaN	NaN	NaN	1.34685	NaN	1.4054	NaN	NaN	0.0419287	0.141026	0.0540541	NA	NA	NaN	1.04589	NaN	NaN	NaN	1.06605	NaN	NaN	NaN	NaN	NaN	NaN	NaN	NaN	NaN	NaN	NaN	NaN	5	4	0	0	NaN
CGATCGGTCAAACAAG-1	0.233307	2.79115	0	553	NaN	1.90643	2.90071	NaN	6.57525	1.35183	IGHG1	NaN	NaN	NaN	NaN	NaN	NaN	NaN	NaN	NaN	NaN	NaN	NaN	NaN	NA	NA	NaN	NaN	NaN	NaN	NaN	NaN	NaN	NaN	NaN	NaN	NaN	NaN	NaN	NaN	NaN	NaN	NaN	NaN	18	12	0	0	NaN
CGATCGGTCAACGGGA-1	-1.93749	-1.54208	1	553	NaN	NaN	2.32818	1.1984	5.18873	NaN	IGHA1	NaN	NaN	NaN	NaN	NaN	NaN	NaN	1.34148	NaN	NaN	0.0337553	0.27381	0.0537634	NA	NA	NaN	1.08138	NaN	NaN	NaN	NaN	NaN	NaN	NaN	NaN	NaN	NaN	NaN	NaN	NaN	NaN	NaN	NaN	1	3	0	0	NaN
CGATCGGTCCTCAATT-1	-2.09012	-0.918096	1	553	1.75799	1.75799	3.21903	NaN	7.29304	NaN	IGHG1	NaN	NaN	NaN	NaN	NaN	NaN	NaN	NaN	NaN	NaN	0.0712788	0.296296	0.0949821	NA	NA	NaN	1.08064	NaN	1.1203	NaN	1.10493	NaN	NaN	NaN	NaN	NaN	NaN	NaN	NaN	NaN	NaN	NaN	NaN	11	7	0	0	NaN
CGATGGCAGATCTGAA-1	-2.90982	2.5933	6	553	2.06023	2.06023	3.49518	1.71653	NaN	1.18863	IGHG2	NaN	NaN	NaN	NaN	NaN	NaN	NaN	NaN	NaN	NaN	0.0293501	0.091954	0.035461	NA	NA	1.14328	1.05645	1.1911	NaN	NaN	1.0623	1.09622	NaN	1.09485	NaN	1.28245	NaN	NaN	NaN	NaN	NaN	NaN	NaN	57	10	0	0	NaN
CGATGGCAGTGGGATC-1	1.98569	-1.48275	4	553	NaN	2.21684	3.51789	1.96483	7.24386	NaN	IGHM	NaN	NaN	NaN	NaN	NaN	1.38237	NaN	NaN	NaN	NaN	0.0209644	0.146667	0.0307971	NA	NA	NaN	NaN	NaN	NaN	NaN	NaN	NaN	NaN	NaN	NaN	NaN	NaN	NaN	NaN	NaN	1.4913	NaN	NaN	17	2	0	0	NaN
CGATGGCAGTGGGTTG-1	-0.821555	3.54488	0	553	2.17479	2.17479	4.5497	1.28096	NaN	NaN	IGHG1	1.21259	NaN	NaN	NaN	NaN	NaN	NaN	1.47376	NaN	NaN	0.14135	0.306667	0.156648	NA	NA	1.11475	1.08232	NaN	NaN	1.15003	1.08968	1.13835	NaN	NaN	NaN	1.29783	NaN	NaN	1.50836	NaN	NaN	NaN	NaN	39	21	0	0	NaN
CGATGGCCACAGCCCA-1	2.73267	1.08513	5	553	2.43488	NaN	2.74601	1.64206	NaN	1.12587	IGHG1	NaN	NaN	NaN	1.61255	NaN	NaN	NaN	NaN	NaN	NaN	0.0649895	0.27957	0.0982456	NA	NA	1.1049	1.04815	1.01547	NaN	NaN	1.065	1.08181	NaN	1.58514	NaN	NaN	NaN	NaN	NaN	NaN	NaN	NaN	NaN	190	8	0	0	1.12587
CGATGGCCACCTCGTT-1	-4.31411	-0.204884	6	553	NaN	2.74309	3.68285	1.76558	NaN	NaN	IGHG1	NaN	NaN	NaN	NaN	NaN	NaN	NaN	NaN	NaN	NaN	0.100629	0.213333	0.11413	NA	NA	1.25449	NaN	1.17954	NaN	NaN	NaN	NaN	NaN	NaN	NaN	NaN	NaN	NaN	NaN	NaN	NaN	NaN	NaN	43	0	0	0	NaN
CGATGGCCAGTCAGAG-1	2.32557	4.64259	9	553	NaN	NaN	3.60236	NaN	4.24312	NaN	IGHG1	NaN	NaN	NaN	NaN	1.3044	NaN	NaN	NaN	NaN	NaN	NaN	NaN	NaN	NA	NA	NaN	1.05302	NaN	NaN	NaN	NaN	NaN	NaN	NaN	NaN	NaN	NaN	NaN	1.33086	NaN	NaN	NaN	NaN	26	45	0	0	1.32042
CGATGGCCATGCGCAC-1	-0.334561	-0.242231	0	553	NaN	2.12879	3.42161	1.54806	5.28434	NaN	IGHG1	NaN	NaN	NaN	NaN	NaN	NaN	NaN	NaN	NaN	NaN	0.0314465	0.16	0.0471014	NA	NA	1.11587	1.08429	NaN	NaN	NaN	NaN	NaN	NaN	NaN	NaN	NaN	NaN	NaN	NaN	NaN	1.40667	NaN	NaN	2	8	0	0	NaN
CGATGGCGTCAGTGGA-1	2.63194	0.0699753	5	553	1.77651	1.2397	2.38124	1.2397	NaN	NaN	IGHG1	NaN	NaN	NaN	NaN	NaN	NaN	NaN	NaN	NaN	NaN	0.0419287	0.138889	0.0528233	NA	NA	NaN	NaN	NaN	NaN	NaN	NaN	NaN	NaN	NaN	NaN	NaN	1.33128	NaN	NaN	1.2418	NaN	1.49302	NaN	22	13	0	0	NaN
CGATGGCGTCTAGTGT-1	-0.849402	0.0469004	0	553	2.74741	1.23363	3.13127	2.37348	NaN	NaN	IGHG2	NaN	NaN	NaN	NaN	NaN	NaN	NaN	NaN	NaN	NaN	0	0	0	NA	NA	NaN	NaN	NaN	NaN	NaN	NaN	NaN	NaN	NaN	NaN	NaN	NaN	NaN	NaN	1.29712	NaN	NaN	NaN	6	1	0	0	NaN
CGATGGCGTGAAGGCT-1	-2.85071	-2.11486	1	553	NaN	1.18075	3.05924	NaN	NaN	NaN	IGHG1	NaN	NaN	NaN	NaN	NaN	NaN	NaN	NaN	NaN	NaN	0.0922432	0.234568	0.105735	NA	NA	NaN	1.06507	1.07942	NaN	NaN	1.06191	NaN	NaN	1.00441	NaN	NaN	NaN	NaN	1.64777	NaN	NaN	NaN	NaN	3	9	0	0	NaN
CGATGGCGTTAAGACA-1	-4.21542	0.232672	6	553	NaN	2.91786	3.52092	1.1593	NaN	NaN	IGHG2	NaN	NaN	NaN	NaN	NaN	1.33717	NaN	1.62962	1.50727	1.21908	0.0607966	0.226667	0.0815217	NA	NA	1.19928	1.07607	1.26251	NaN	NaN	1.08291	1.11621	NaN	NaN	1.07619	NaN	NaN	1.48071	NaN	NaN	NaN	NaN	NaN	5	3	0	0	NaN
CGATGGCGTTGAGTTC-1	1.04968	-2.11506	4	553	1.29407	NaN	1.83979	0.843205	6.41771	NaN	IGHA1	NaN	NaN	NaN	NaN	NaN	NaN	NaN	NaN	NaN	NaN	0.0251572	0.179487	0.0414414	NA	NA	NaN	NaN	NaN	1.34644	NaN	NaN	NaN	NaN	NaN	NaN	NaN	NaN	NaN	NaN	NaN	NaN	1.39982	NaN	82	10	0	0	NaN
CGATGGCTCAATCTCT-1	-0.0391222	3.36007	0	553	2.20126	NaN	3.22324	NaN	NaN	NaN	NA	NaN	NaN	NaN	NaN	NaN	NaN	NaN	NaN	NaN	NaN	NaN	NaN	NaN	NA	NA	1.16443	1.11706	1.2327	NaN	NaN	1.12461	1.13662	NaN	NaN	NaN	NaN	NaN	NaN	1.36867	NaN	NaN	NaN	NaN	15	31	0	0	NaN
CGATGGCTCGGAAATA-1	-3.86742	-1.93032	1	553	2.69095	2.06342	2.69095	2.06342	NaN	NaN	IGHA1	NaN	NaN	NaN	NaN	NaN	NaN	NaN	NaN	NaN	NaN	0.0377358	0.139785	0.0473684	NA	NA	NaN	1.13922	1.12614	NaN	1.23556	NaN	NaN	NaN	NaN	NaN	NaN	NaN	NaN	NaN	NaN	NaN	NaN	NaN	5	2	0	0	NaN
CGATGGCTCGTTTATC-1	0.376021	4.90297	0	553	1.96712	NaN	4.36819	NaN	NaN	NaN	IGHG1	NaN	NaN	NaN	NaN	NaN	NaN	NaN	NaN	NaN	NaN	0.0754717	0.225806	0.0964912	NA	NA	1.07451	NaN	NaN	NaN	1.34882	NaN	NaN	1.14148	1.06399	NaN	NaN	NaN	NaN	NaN	NaN	NaN	NaN	NaN	22	13	0	0	NaN
CGATGTAAGACTGGGT-1	-3.8661	1.70824	6	553	1.38435	1.70262	3.01796	NaN	NaN	NaN	IGHG2	NaN	NaN	NaN	NaN	NaN	NaN	NaN	NaN	NaN	NaN	0.0503145	0.309524	0.0819964	NA	NA	1.03485	1.0974	NaN	NaN	1.1461	NaN	NaN	NaN	NaN	NaN	NaN	NaN	NaN	NaN	NaN	NaN	NaN	NaN	244	0	0	0	0.914734
CGATGTAAGAGAACAG-1	-2.31759	0.886005	0	553	NaN	1.3728	4.3889	NaN	NaN	NaN	IGHG1	NaN	NaN	NaN	NaN	NaN	NaN	NaN	NaN	NaN	NaN	0.0587002	0.213333	0.076087	NA	NA	1.04329	1.05603	NaN	1.29297	NaN	NaN	NaN	NaN	NaN	NaN	NaN	NaN	NaN	NaN	NaN	NaN	1.32481	NaN	3	5	0	0	NaN
CGATGTAAGGGCACTA-1	2.5972	4.9155	9	553	NaN	NaN	4.07543	NaN	3.5485	1.07473	IGHG1	NaN	NaN	1.70442	1.57078	1.4076	NaN	NaN	NaN	NaN	NaN	NaN	NaN	NaN	NA	NA	NaN	NaN	NaN	NaN	NaN	1.08805	1.1663	NaN	NaN	NaN	NaN	NaN	NaN	NaN	1.50763	1.26636	NaN	NaN	162	22	0	0	NaN
CGATGTACACTGTGTA-1	-0.097165	2.46286	0	553	1.17084	2.03785	2.93373	1.17084	1.17084	1.17084	IGHA1	NaN	NaN	NaN	NaN	NaN	NaN	NaN	NaN	NaN	NaN	0.0796646	0.173333	0.0851449	NA	NA	1.0434	NaN	NaN	NaN	NaN	1.07096	NaN	NaN	NaN	NaN	NaN	NaN	NaN	NaN	NaN	NaN	NaN	NaN	3	10	0	0	NaN
CGATGTACATGCCTTC-1	-1.59127	1.00926	0	553	2.95087	2.11009	3.61752	NaN	NaN	NaN	IGHA1	NaN	NaN	NaN	NaN	NaN	NaN	NaN	1.39281	1.23963	NaN	NaN	NaN	NaN	NA	NA	1.2134	NaN	1.27815	NaN	NaN	NaN	NaN	1.09366	NaN	NaN	NaN	NaN	NaN	NaN	NaN	1.35747	NaN	NaN	19	1	0	0	NaN
CGATGTACATTGCGGC-1	0.175636	3.02635	0	553	1.04033	1.04033	2.31755	NaN	3.80497	NaN	IGHA1	NaN	NaN	NaN	1.47137	NaN	NaN	NaN	1.34169	1.29004	NaN	0.100629	0.36	0.125	NA	NA	1.12551	1.0374	1.17401	NaN	NaN	1.06906	1.12323	NaN	1.33193	NaN	1.4754	NaN	NaN	NaN	NaN	NaN	NaN	NaN	12	7	0	0	NaN
CGATGTAGTATCAGTC-1	-2.28318	-0.137255	1	553	1.1584	2.02214	3.45277	1.1584	3.7999	NaN	IGHG1	NaN	NaN	NaN	NaN	NaN	NaN	NaN	NaN	NaN	NaN	0.056962	0.238095	0.078853	NA	NA	NaN	1.08112	1.06039	NaN	NaN	NaN	NaN	NaN	NaN	NaN	NaN	NaN	NaN	NaN	NaN	NaN	NaN	NaN	4	15	0	0	NaN
CGATGTAGTATTAGCC-1	1.11417	-1.55359	4	553	2.46065	NaN	2.93672	NaN	6.88694	NaN	IGHA1	NaN	NaN	NaN	NaN	NaN	NaN	NaN	NaN	NaN	NaN	0.0398323	0.166667	0.0522523	NA	NA	1.17209	1.17584	NaN	NaN	NaN	NaN	NaN	NaN	1.27051	NaN	NaN	NaN	NaN	NaN	NaN	NaN	NaN	NaN	38	4	0	0	NaN
CGATGTAGTCTCATCC-1	-0.236878	3.45462	0	553	1.76257	2.36601	4.03451	2.57021	3.0111	NaN	IGHG1	NaN	NaN	NaN	NaN	NaN	NaN	NaN	NaN	NaN	NaN	0.0756303	0.202532	0.0918919	NA	NA	NaN	NaN	NaN	NaN	NaN	NaN	NaN	NaN	NaN	NaN	NaN	NaN	NaN	NaN	NaN	NaN	NaN	NaN	14	15	0	0	NaN
CGATGTAGTTCGCGAC-1	0.318058	1.82736	0	553	1.23953	2.5855	3.02684	2.5855	5.76068	NaN	IGHG1	NaN	NaN	NaN	NaN	NaN	NaN	NaN	NaN	NaN	NaN	0.0649895	0.0933333	0.067029	NA	NA	NaN	1.07153	NaN	NaN	NaN	NaN	NaN	NaN	NaN	NaN	NaN	NaN	NaN	NaN	NaN	NaN	NaN	NaN	13	21	0	0	NaN
CGATGTATCCTGCCAT-1	1.94699	-1.09415	4	553	1.10236	1.61393	3.04987	NaN	6.72583	NaN	IGHM	NaN	NaN	NaN	1.52769	NaN	NaN	NaN	NaN	NaN	NaN	0.0104822	0.0555556	0.0176367	NA	NA	NaN	NaN	NaN	NaN	NaN	NaN	1.08945	NaN	1.05304	NaN	NaN	NaN	NaN	NaN	NaN	NaN	NaN	NaN	8	5	0	0	NaN
CGATTGAAGGACATTA-1	-2.06499	4.8574	8	553	1.82764	NaN	2.43698	NaN	5.41799	NaN	IGHA1	1.34774	NaN	NaN	1.52393	NaN	1.36185	NaN	NaN	NaN	NaN	0.0251572	0.103448	0.0319149	NA	NA	NaN	NaN	NaN	1.25699	NaN	NaN	NaN	NaN	1.19327	NaN	NaN	NaN	1.44916	1.3143	1.13822	NaN	NaN	NaN	25	14	0	0	NaN
CGATTGACATCCCACT-1	-0.904727	2.35702	0	553	1.06436	2.15129	3.56052	NaN	NaN	1.06436	IGHG1	NaN	NaN	NaN	NaN	NaN	NaN	NaN	NaN	NaN	NaN	NaN	NaN	NaN	NA	NA	1.09908	1.04336	1.07388	NaN	NaN	1.07182	1.09902	NaN	1.41068	NaN	1.17723	NaN	NaN	NaN	NaN	NaN	NaN	NaN	28	13	0	0	NaN
CGATTGAGTAGTAGTA-1	-3.9032	0.710614	6	553	NaN	1.8698	4.35437	1.32002	5.47932	NaN	IGHG2	NaN	NaN	NaN	NaN	NaN	NaN	NaN	NaN	NaN	NaN	NaN	NaN	NaN	NA	NA	1.08583	1.06717	1.02894	NaN	NaN	1.08789	NaN	NaN	NaN	NaN	NaN	NaN	NaN	1.4084	NaN	NaN	NaN	NaN	5	10	0	0	NaN
CGATTGAGTGCCTGTG-1	-0.297207	1.52156	0	553	1.375	1.375	3.07665	NaN	NaN	1.93299	IGHG1	NaN	NaN	NaN	NaN	NaN	NaN	NaN	NaN	NaN	NaN	0.0461216	0.180556	0.0582878	NA	NA	1.10588	NaN	1.08147	NaN	NaN	1.1001	NaN	NaN	NaN	1.10275	NaN	NaN	NaN	NaN	NaN	NaN	NaN	NaN	9	10	0	0	NaN
CGATTGAGTTCAGACT-1	-1.74283	0.987441	0	553	1.68433	2.65088	2.65088	1.16141	1.16141	1.68433	IGHG1	NaN	NaN	NaN	NaN	NaN	NaN	NaN	1.66163	NaN	NaN	0.0738397	0.25	0.0896057	NA	NA	NaN	1.07986	1.09689	NaN	NaN	1.10078	NaN	NaN	NaN	NaN	NaN	NaN	NaN	NaN	NaN	1.17165	NaN	NaN	28	17	0	0	NaN
CGATTGATCATCGGAT-1	1.62313	-1.23483	4	553	2.58863	NaN	3.24349	NaN	6.53287	1.40557	IGHM	1.58262	NaN	NaN	NaN	NaN	1.25603	NaN	NaN	NaN	NaN	0.0293501	0.166667	0.0440917	NA	NA	NaN	1.08042	NaN	1.41186	1.14271	NaN	NaN	NaN	1.34673	NaN	NaN	NaN	1.53331	NaN	NaN	NaN	NaN	NaN	17	7	0	0	NaN
CGATTGATCCACGTTC-1	2.01908	3.17317	8	553	2.20688	NaN	2.95473	1.10586	5.47887	NaN	IGHA1	NaN	NaN	NaN	NaN	NaN	NaN	NaN	NaN	NaN	NaN	NaN	NaN	NaN	NA	NA	NaN	NaN	NaN	NaN	NaN	NaN	NaN	NaN	1.30748	NaN	NaN	NaN	1.29886	NaN	NaN	NaN	NaN	NaN	136	11	0	0	NaN
CGATTGATCTGGTGTA-1	-1.28429	4.13321	0	553	1.14508	2.00527	3.28513	1.66495	1.14508	NaN	IGHG2	NaN	NaN	NaN	NaN	NaN	NaN	NaN	NaN	NaN	NaN	0.0419287	0.205128	0.0576577	NA	NA	1.11519	1.12905	1.31068	NaN	NaN	1.10445	1.16216	NaN	NaN	NaN	NaN	NaN	NaN	NaN	NaN	NaN	NaN	NaN	191	29	0	0	NaN
CGCCAAGAGACCTTTG-1	3.22634	0.510409	5	553	NaN	NaN	2.60153	1.64122	4.3295	NaN	IGHG3	NaN	NaN	NaN	NaN	NaN	NaN	NaN	NaN	NaN	NaN	0.0253165	0.0952381	0.0340502	NA	NA	NaN	1.09756	1.11756	NaN	1.39346	1.07155	1.10479	NaN	1.1795	NaN	NaN	NaN	NaN	NaN	NaN	NaN	NaN	NaN	168	6	0	0	NaN
CGCCAAGAGTCCGTAT-1	-1.22888	0.082502	1	553	0.927475	2.45932	3.49925	0.927475	5.53996	NaN	IGHG1	NaN	NaN	NaN	NaN	NaN	NaN	1.43627	1.4722	NaN	NaN	0.0566038	0.2	0.0724638	NA	NA	1.03701	NaN	NaN	1.02603	NaN	NaN	NaN	NaN	NaN	NaN	NaN	NaN	NaN	NaN	NaN	NaN	NaN	NaN	11	4	0	0	NaN
CGCCAAGCAAAGTCAA-1	-1.91702	2.39828	0	553	1.78533	2.59554	4.82862	1.24725	NaN	NaN	IGHG1	NaN	NaN	NaN	NaN	NaN	NaN	NaN	NaN	NaN	NaN	0.0691824	0.107527	0.0719298	NA	NA	NaN	NaN	NaN	NaN	NaN	NaN	NaN	NaN	1.32162	NaN	NaN	NaN	NaN	NaN	NaN	NaN	NaN	NaN	11	1	0	0	NaN
CGCCAAGCAAGCGTAG-1	-4.43988	-0.341518	6	553	NaN	2.85116	3.02381	NaN	4.99566	NaN	IGHG2	1.34951	NaN	NaN	NaN	NaN	NaN	1.29327	NaN	NaN	NaN	0.0356394	0.205128	0.0540541	NA	NA	NaN	1.08842	NaN	NaN	NaN	1.04696	NaN	NaN	NaN	NaN	NaN	NaN	1.47835	1.47011	NaN	1.17261	NaN	NaN	17	16	0	0	NaN
CGCCAAGGTTCAGGCC-1	-3.93293	0.44053	6	553	1.69569	1.69569	2.93394	NaN	NaN	NaN	IGHG1	NaN	NaN	NaN	NaN	NaN	NaN	NaN	NaN	1.42538	NaN	0.0775681	0.296296	0.100358	NA	NA	1.03736	NaN	1.14908	NaN	1.06098	1.05365	1.07241	NaN	NaN	NaN	NaN	NaN	NaN	NaN	NaN	NaN	NaN	NaN	40	2	0	0	NaN
CGCCAAGGTTCTGAAC-1	-4.08072	-1.66779	1	553	1.58494	2.16996	2.53662	2.16996	4.45826	NaN	IGHG1	NaN	NaN	NaN	NaN	NaN	NaN	NaN	NaN	NaN	NaN	0.109015	0.244444	0.128748	NA	NA	NaN	1.04681	NaN	NaN	NaN	1.06453	NaN	NaN	NaN	NaN	NaN	NaN	1.33003	1.63001	NaN	NaN	NaN	NaN	13	8	0	0	NaN
CGCCAAGTCAGTACGT-1	-4.30105	0.662334	6	553	NaN	1.76337	3.55032	NaN	NaN	NaN	IGHG1	NaN	NaN	NaN	NaN	NaN	NaN	NaN	1.48826	NaN	NaN	NaN	NaN	NaN	NA	NA	NaN	NaN	1.05814	NaN	NaN	NaN	1.0522	1.27775	1.10188	NaN	NaN	NaN	NaN	NaN	NaN	NaN	NaN	NaN	4	1	0	0	NaN
CGCCAAGTCCGCAAGC-1	-0.959229	0.983521	0	553	1.41	1.41	2.33097	1.41	5.1961	NaN	NA	NaN	NaN	NaN	NaN	NaN	NaN	NaN	NaN	NaN	NaN	NaN	NaN	NaN	NA	NA	1.0789	1.08038	NaN	NaN	NaN	1.11073	NaN	NaN	NaN	NaN	NaN	NaN	NaN	1.33065	NaN	1.35254	NaN	NaN	9	7	0	0	NaN
CGCCAAGTCGCAAACT-1	-1.2678	1.40942	0	553	1.43557	1.43557	3.39513	NaN	NaN	NaN	IGHG4	NaN	NaN	NaN	NaN	NaN	NaN	NaN	NaN	NaN	NaN	0.048218	0.125	0.0593368	NA	NA	1.13976	1.09593	1.31154	1.28094	NaN	1.07373	1.08997	NaN	NaN	NaN	NaN	NaN	NaN	NaN	NaN	1.45684	NaN	NaN	0	5	0	0	NaN
CGCGGTACACCTATCC-1	1.60524	5.50409	9	553	NaN	1.46467	3.37663	NaN	6.36831	NaN	IGHA1	NaN	NaN	NaN	NaN	NaN	NaN	NaN	NaN	NaN	NaN	0.033543	0.173333	0.048913	NA	NA	1.04326	1.05479	NaN	NaN	NaN	1.10055	1.10993	NaN	NaN	1.06377	NaN	NaN	NaN	NaN	NaN	NaN	NaN	NaN	18	34	0	0	NaN
CGCGGTACATATGGTC-1	-1.30688	0.537681	0	553	1.64966	1.98895	2.9919	1.64966	NaN	NaN	IGHG1	NaN	NaN	NaN	NaN	NaN	NaN	NaN	NaN	NaN	NaN	0.0272537	0.217949	0.0504505	NA	NA	NaN	1.06509	NaN	1.38443	0.989673	NaN	NaN	NaN	NaN	NaN	NaN	NaN	NaN	NaN	NaN	NaN	NaN	NaN	3	8	0	0	NaN
CGCGGTACATGCCTAA-1	-1.06325	1.26697	0	553	NaN	1.40141	4.17867	NaN	NaN	NaN	IGHG1	NaN	NaN	NaN	NaN	NaN	NaN	NaN	1.57222	1.49297	NaN	NaN	NaN	NaN	NA	NA	NaN	NaN	NaN	NaN	NaN	NaN	NaN	NaN	NaN	NaN	NaN	NaN	NaN	NaN	NaN	NaN	NaN	NaN	4	5	0	0	NaN
CGCGGTACATGGTTGT-1	-3.70334	1.65644	6	553	2.09745	2.09745	3.38715	NaN	3.93218	1.5201	IGHG2	NaN	NaN	NaN	NaN	NaN	NaN	NaN	NaN	NaN	NaN	0.0104822	0.0574713	0.0177305	NA	NA	NaN	NaN	NaN	NaN	NaN	NaN	NaN	NaN	NaN	NaN	NaN	NaN	NaN	NaN	NaN	NaN	NaN	NaN	12	7	0	0	NaN
CGCGGTACATTGGGCC-1	-1.17069	3.63787	0	553	1.95609	1.95609	4.12255	NaN	1.10654	1.61895	IGHG2	NaN	NaN	NaN	NaN	NaN	NaN	NaN	NaN	NaN	NaN	0.0230608	0.194444	0.0382514	NA	NA	1.06771	1.05018	NaN	NaN	NaN	1.07523	NaN	NaN	NaN	NaN	NaN	NaN	NaN	NaN	NaN	NaN	1.33426	NaN	35	6	0	0	NaN
CGCGGTAGTCGAAAGC-1	-3.09123	2.35337	6	553	NaN	2.23707	4.21843	NaN	NaN	NaN	IGHG2	NaN	NaN	NaN	NaN	NaN	NaN	NaN	NaN	NaN	NaN	0.0419287	0.306667	0.0724638	NA	NA	NaN	1.05596	NaN	NaN	1.22668	1.04474	NaN	NaN	1.00037	NaN	1.05055	NaN	NaN	NaN	NaN	NaN	1.42867	NaN	20	7	0	0	NaN
CGCGGTAGTTGGGACA-1	2.90688	0.620377	5	553	1.29657	1.84269	2.97539	1.29657	NaN	NaN	IGHG1	NaN	NaN	NaN	NaN	NaN	NaN	NaN	NaN	NaN	NaN	0.0649895	0.2	0.0742754	NA	NA	NaN	NaN	NaN	NaN	NaN	NaN	NaN	NaN	NaN	NaN	NaN	NaN	NaN	NaN	NaN	NaN	1.44144	NaN	1	6	0	0	NaN
[truncated: 36,728 more rows]
[truncated: 13 more columns]

## Sheet: All data related UMAP Figure 3b
Figure 3 - Type and timing of B cell activation imprints on BMPC subsets. b) UMAP representation of the expression levels of selected genes in 55071 CD27highCD38high sorted peripheral blood ASC from 36 healthy individuals after COVID-19 or diphtheria, tetanus, pertussis (DTP) vaccination (see Supplementary Table 2 for information on subjects and different vaccination schemes). Colour scale repres…
[truncated: 55,077 more rows]

[truncated: 22 more sheets: Figure 1b, Figure 1d, Figure 1f, Figure 2c, Figure 2f, Figure 2g, Figure 3d, Figure 4d, Figura 5b, Figure 5c, Figure 5d, Figure 5e, Supplementary Figure 1b, Supplementary Figure 1c, Supplementary Figure 2b, Supplementary Figure 2c, Supplementary Figure 2d, Supplementary Figure 3d , Supplementary Figure 3e, Supplementray Figure 4b …]
